# Supplementary material for: Combination of Transcriptomics and Proteomics Reveals Differentially Expressed Genes and Proteins in the Skin of EDAR Gene-Targeted and Wildtype Cashmere Goats
Source: Animals (Basel). 2023 Apr 24;13(9):1452. doi: 10.3390/ani13091452 (PMC10177055; doi:10.3390/ani13091452)
Supplement: Supplementary file 1 [file animals-13-01452-s001.zip]

Archive with 6 entries (6 files):
- Supplementary Table S1.pdf
- Supplementary Table S2 .pdf
- Supplementary Table S3 .xlsx
- Supplementary Table S4 .xlsx
- Supplementary Table S5 .xlsx
- Supplementary Table S6.xlsx
