# Supplementary material for: Combination of Transcriptomics and Proteomics Reveals Differentially Expressed Genes and Proteins in the Skin of EDAR Gene-Targeted and Wildtype Cashmere Goats
Source: Animals (Basel). 2023 Apr 24;13(9):1452. doi: 10.3390/ani13091452 (PMC10177055; doi:10.3390/ani13091452)
Supplement: Supplementary file 1 [file animals-13-01452-s001.zip › Supplementary Table S3 .xlsx]

## Sheet: 源文件
Gene	EDAR01_count	EDAR02_count	EDAR03_count	T_normalize	WT01_count	WT02_count	WT03_count	C_normalize	FoldChange	Log2FoldChange	pval	padj	Up/Down	Significant	GeneName	Biotype	Position	NR:Seq-id	NR:Score	NR:Evalue	NR:Description	NT:Seq-id	NT:Score	NT:Evalue	NT:Description	Uniprot:UniProtKB-AC	Uniprot:Score	Uniprot:Evalue	Uniprot:Description	COG:gene	COG:Score	COG:Eval	COG:num	Pfam:pfam_ID	Pfam:pfam_Name	Pfam:pfam_Description	GO:biological_process	GO:cellular_component	GO:molecular_function	KEGG:KO	KEGG:Description
gene23695	0	1	0	0.319009	223	0	0	78.468	0.00406546	-7.94237	5.60041e-14	5.94844e-11	down	yes	ACSM2B	protein_coding	chrNC_030832.1:17998499-18044476:+	gi|548520005|ref|XP_005697609.1|	3082	0	PREDICTED: acyl-coenzyme A synthetase ACSM2B, mitochondrial-like isoform X1 [Capra hircus]	gi|548520004|ref|XM_005697552.1|	2099	0	PREDICTED: Capra hircus acyl-CoA synthetase medium-chain family member 2B (ACSM2B), transcript variant X1, mRNA	Q68CK6	922	0	Acyl-coenzyme A synthetase ACSM2B, mitochondrial	MA2912	328	6e-103	COG0365	.	.	.	GO:0006631|fatty acid metabolic process;GO:0006805|xenobiotic metabolic process;	GO:0005759|mitochondrial matrix;GO:0005739|mitochondrion;	GO:0005524|ATP binding;GO:0047760|butyrate-CoA ligase activity;GO:0016405|CoA-ligase activity;GO:0046872|metal ion binding;	K01896	ACSM; medium-chain acyl-CoA synthetase [EC:6.2.1.2]
gene25887	0	2	1	0.96029	197	232	181	210.422	0.00456363	-7.7756	9.47745e-28	3.52324e-24	down	yes	LOC108634205	protein_coding	chrNC_030836.1:42319845-42338237:+	gi|741910161|ref|XP_010798329.1|	526	1e-58	PREDICTED: HRAS-like suppressor 3 isoform X1 [Bos taurus]	gi|556776683|ref|XM_005983378.1|	2741	0	PREDICTED: Pantholops hodgsonii phospholipase A2, group XVI (PLA2G16), mRNA	Q8R3U1	188	5e-53	HRAS-like suppressor 3	.	.	.	.	.	.	.	GO:0016042|lipid catabolic process;GO:0045786|negative regulation of cell cycle;GO:0008654|phospholipid biosynthetic process;GO:0006644|phospholipid metabolic process;	GO:0005783|endoplasmic reticulum;GO:0016021|integral component of membrane;GO:0048471|perinuclear region of cytoplasm;	GO:0052740|1-acyl-2-lysophosphatidylserine acylhydrolase activity;GO:0008970|phosphatidylcholine 1-acylhydrolase activity;GO:0052739|phosphatidylserine 1-acylhydrolase activity;GO:0004623|phospholipase A2 activity;	K16817	PLA2G16; HRAS-like suppressor 3 [EC:3.1.1.32 3.1.1.4]
gene4414	3	1	5	2.89329	125	275	258	226.123	0.0127952	-6.28825	1.74881e-24	4.87589e-21	down	yes	GHRHR	protein_coding	chrNC_030811.1:54853086-54870204:+	gi|548463451|ref|XP_005679294.1|	2288	0	PREDICTED: growth hormone-releasing hormone receptor isoform X1 [Capra hircus]	gi|556772195|ref|XM_005981202.1|	2170	0	PREDICTED: Pantholops hodgsonii growth hormone releasing hormone receptor (GHRHR), transcript variant X1, mRNA	P34999	671	0	Growth hormone-releasing hormone receptor	.	.	.	.	.	.	.	GO:0007166|cell surface receptor signaling pathway;	GO:0016021|integral component of membrane;GO:0005886|plasma membrane;	GO:0004930|G-protein coupled receptor activity;	K04584	GHRHR; growth hormone releasing hormone receptor
gene23287	4	0	6	3.21753	208	151	167	181.878	0.0176906	-5.82087	1.24818e-09	5.80014e-07	down	yes	GRP	protein_coding	chrNC_030831.1:58402264-58415380:+	gi|57164339|ref|NP_001009321.1|	620	5e-78	gastrin-releasing peptide precursor [Ovis aries]	gi|57164338|ref|NM_001009321.1|	748	0	Ovis aries gastrin-releasing peptide (GRP), mRNA	P47851	243	2e-79	Gastrin-releasing peptide	.	.	.	.	.	.	.	GO:0007218|neuropeptide signaling pathway;	GO:0005576|extracellular region;	.	K05224	GRP; gastrin-releasing peptide
gene22844	0	1	0	0.319009	25	11	14	17.3428	0.0183943	-5.7646	1.62452e-06	0.000266434	down	yes	LOC102173699	misc_RNA	chrNC_030830.1:39778019-39778976:+	gi|548516925|ref|XP_005696303.1|	1105	2e-148	PREDICTED: 60S ribosomal protein L6-like [Capra hircus]	gi|556732768|ref|XM_005961984.1|	868	0	PREDICTED: Pantholops hodgsonii ribosomal protein L6 (RPL6), transcript variant X2, mRNA	Q58DQ3	418	3e-145	60S ribosomal protein L6	SPCC622.18	117	3e-30	COG2163	.	.	.	GO:0002181|cytoplasmic translation;GO:0000027|ribosomal large subunit assembly;	GO:0022625|cytosolic large ribosomal subunit;	GO:0003735|structural constituent of ribosome;	K02934	RP-L6e, RPL6; large subunit ribosomal protein L6e
gene151	1	0	0	0.320974	22	16	4	14.5671	0.0220342	-5.50411	1.77524e-05	0.00182473	down	yes	LOC108637287	protein_coding	chrNC_030808.1:41404938-41405795:-	gi|114146044|gb|ABI50235.1|	1304	2e-179	pro protein [Ovis aries]	gi|157779116|gb|EF680314.1|	742	0	Ovis aries strain enJSRV-25 endogenous virus Jaagsiekte sheep retrovirus, complete sequence	P31625	496	9e-177	Bifunctional protease/dUTPase	.	.	.	.	.	.	.	GO:0046080|dUTP metabolic process;	.	GO:0004190|aspartic-type endopeptidase activity;GO:0004170|dUTP diphosphatase activity;GO:0003676|nucleic acid binding;	K01520	dut, DUT; dUTP pyrophosphatase [EC:3.6.1.23]
gene5922	1	0	0	0.320974	29	0	0	10.2044	0.0314546	-4.99059	0.000561075	0.0237022	down	yes	LOC102175278	protein_coding	chrNC_030812.1:100551965-100606060:-	gi|548467924|ref|XP_005680940.1|	7389	0	PREDICTED: alpha-1-macroglobulin-like [Capra hircus]	gi|548467923|ref|XM_005680883.1|	4969	0	PREDICTED: Capra hircus alpha-1-macroglobulin-like (LOC102175278), mRNA	Q63041	1900	0	Alpha-1-macroglobulin	TM0984	71.2	3e-11	COG2373	.	.	.	GO:0007566|embryo implantation;	GO:0005615|extracellular space;	GO:0048403|brain-derived neurotrophic factor binding;GO:0048406|nerve growth factor binding;GO:0032403|protein complex binding;GO:0004867|serine-type endopeptidase inhibitor activity;	.	.
gene13749	0	1	0	0.319009	5	15	8	9.61425	0.0331808	-4.91351	0.000237416	0.0131078	down	yes	LOC102176141	protein_coding	chrNC_030820.1:73473970-73488786:+	gi|548491672|ref|XP_005688655.1|	1831	0	PREDICTED: trophoblast Kunitz domain protein 1-like [Capra hircus]	gi|548491671|ref|XM_005688598.1|	1635	0	PREDICTED: Capra hircus trophoblast Kunitz domain protein 1-like (LOC102176141), mRNA	Q28201	638	0	Trophoblast Kunitz domain protein 1	.	.	.	.	.	.	.	.	GO:0005576|extracellular region;	GO:0004867|serine-type endopeptidase inhibitor activity;	.	.
gene16791	11	12	4	8.64791	205	264	281	258.4	0.0334672	-4.90111	2.41868e-21	5.99429e-18	down	yes	CUX2	protein_coding	chrNC_030824.1:16134234-16369778:-	gi|803210262|ref|XP_011965558.1|	5946	0	PREDICTED: homeobox protein cut-like 2 isoform X6 [Ovis aries musimon]	gi|555970896|ref|XM_005897405.1|	6124	0	PREDICTED: Bos mutus cut-like homeobox 2 (CUX2), mRNA	O14529	2076	0	Homeobox protein cut-like 2	.	.	.	.	.	.	.	GO:0071310|cellular response to organic substance;GO:0050890|cognition;GO:0000122|negative regulation of transcription from RNA polymerase II promoter;GO:0050775|positive regulation of dendrite morphogenesis;GO:0061003|positive regulation of dendritic spine morphogenesis;GO:2000463|positive regulation of excitatory postsynaptic potential;GO:0010628|positive regulation of gene expression;GO:005196…	GO:0070062|extracellular exosome;GO:0005634|nucleus;	GO:0000978|RNA polymerase II core promoter proximal region sequence-specific DNA binding;GO:0000977|RNA polymerase II regulatory region sequence-specific DNA binding;GO:0043565|sequence-specific DNA binding;GO:0001078|transcriptional repressor activity, RNA polymerase II core promoter proximal region sequence-specific binding;	K09313	CUTL; homeobox protein cut-like
gene12373	0	1	1	0.641281	2	47	4	18.1002	0.0354295	-4.81891	3.06817e-05	0.00267636	down	yes	PAEP	protein_coding	chrNC_030818.1:102722000-102727131:+	gi|550822119|ref|NP_001272468.1|	881	4e-117	beta-lactoglobulin precursor [Capra hircus]	gi|556735348|ref|XM_005963225.1|	833	0	PREDICTED: Pantholops hodgsonii beta-lactoglobulin-1/B-like (LOC102329496), transcript variant X2, mRNA	P02756	342	2e-117	Beta-lactoglobulin	.	.	.	.	.	.	.	GO:0006810|transport;	GO:0005576|extracellular region;	GO:0042802|identical protein binding;GO:0019841|retinol binding;	.	.
gene8643	2	0	0	0.641948	18	10	23	17.6213	0.0364302	-4.77872	0.0036636	0.0829609	down	no	LOC102169868	pseudogene	chrNC_030815.1:1861027-1896580:-	gi|194669223|ref|XP_598886.4|	1923	0	PREDICTED: kynurenine/alpha-aminoadipate aminotransferase, mitochondrial isoform X2 [Bos taurus]	gi|555961057|ref|XM_005892566.1|	1066	0	PREDICTED: Bos mutus kynurenine/alpha-aminoadipate aminotransferase, mitochondrial-like (LOC102270370), mRNA	Q5E9N4	709	0	Kynurenine/alpha-aminoadipate aminotransferase, mitochondrial	SPAC56E4.03	193	6e-55	COG1167	.	.	.	GO:0006103|2-oxoglutarate metabolic process;GO:0009058|biosynthetic process;GO:0006536|glutamate metabolic process;GO:0070189|kynurenine metabolic process;GO:0033512|L-lysine catabolic process to acetyl-CoA via saccharopine;	GO:0005739|mitochondrion;	GO:0047536|2-aminoadipate transaminase activity;GO:0016212|kynurenine-oxoglutarate transaminase activity;GO:0030170|pyridoxal phosphate binding;	K00825	AADAT, KAT2; kynurenine/2-aminoadipate aminotransferase [EC:2.6.1.7 2.6.1.39]
gene972	15	60	148	71.6515	3297	1192	1120	1950.2	0.0367407	-4.76648	0.000123866	0.00798508	down	yes	LOC108636554	protein_coding	chrNC_030808.1:144407993-144408992:-	gi|803005953|ref|XP_011959799.1|	372	1e-39	PREDICTED: keratin-associated protein 10-8-like [Ovis aries]	gi|556724729|ref|XR_318491.1|	476	0	PREDICTED: Pantholops hodgsonii keratin-associated protein 10-8-like (LOC102331265), misc_RNA	A6QP35	85.5	2e-18	Keratin-associated protein 10-8	.	.	.	.	.	.	.	.	GO:0045095|keratin filament;	.	.	.
gene973	12	16	33	19.5908	974	221	216	492.066	0.0398134	-4.6506	6.58052e-10	3.49473e-07	down	yes	LOC108636551	protein_coding	chrNC_030808.1:144419291-144420393:-	gi|545205038|ref|XP_001916697.2|	225	3e-17	PREDICTED: uncharacterized protein LOC100146588 [Equus caballus]	gi|158819090|ref|NM_001110186.1|	669	0	Bos taurus keratin associated protein 10-2 (KRTAP10-2), mRNA	.	.	.	.	.	.	.	.	.	.	.	.	.	.	.	.
gene7224	0	1	1	0.641281	44	0	0	15.4825	0.0414198	-4.59353	0.000115001	0.00752226	down	yes	GABRG2	protein_coding	chrNC_030814.1:36698460-36832784:-	gi|426230046|ref|XP_004009094.1|	2370	0	PREDICTED: gamma-aminobutyric acid receptor subunit gamma-2 isoform X2 [Ovis aries]	gi|556773867|ref|XM_005982018.1|	3640	0	PREDICTED: Pantholops hodgsonii gamma-aminobutyric acid (GABA) A receptor, gamma 2 (GABRG2), transcript variant X2, mRNA	Q5REA1	878	0	Gamma-aminobutyric acid receptor subunit gamma-2	.	.	.	.	.	.	.	GO:0030534|adult behavior;GO:0071420|cellular response to histamine;GO:0007268|synaptic transmission;GO:1902476|chloride transmembrane transport;GO:0007214|gamma-aminobutyric acid signaling pathway;GO:0009791|post-embryonic development;	GO:0030424|axon;GO:0030054|cell junction;GO:0034707|chloride channel complex;GO:1902711|GABA-A receptor complex;GO:0005887|integral component of plasma membrane;GO:0045211|postsynaptic membrane;	GO:0005254|chloride channel activity;GO:0005230|extracellular ligand-gated ion channel activity;GO:0004890|GABA-A receptor activity;	K05186	GABRG; gmma-aminobutyric acid receptor subunit gamma
gene25884	2	1	1	1.28323	27	22	40	30.7026	0.0417954	-4.58051	1.39842e-07	3.31826e-05	down	yes	LOC108633235	protein_coding	chrNC_030836.1:42207560-42217431:+	gi|803191218|ref|XP_011957467.1|	1641	0	PREDICTED: galectin-12 isoform X5 [Ovis aries]	gi|594053467|ref|XM_006050966.1|	1498	0	PREDICTED: Bubalus bubalis lectin, galactoside-binding, soluble, 12 (LGALS12), transcript variant X1, mRNA	Q96DT0	558	0	Galectin-12	.	.	.	.	.	.	.	GO:0097193|intrinsic apoptotic signaling pathway;GO:0045598|regulation of fat cell differentiation;GO:0050994|regulation of lipid catabolic process;	GO:0005739|mitochondrion;GO:0005634|nucleus;	GO:0030395|lactose binding;	K10095	LGALS12; galectin-12
gene11157	1	1	1	0.962255	19	22	25	22.75	0.0422969	-4.56331	1.39105e-06	0.000234428	down	yes	CELF6	protein_coding	chrNC_030817.1:82164246-82194306:+	gi|329663834|ref|NP_001192573.1|	1968	0	CUGBP Elav-like family member 6 [Bos taurus]	gi|329663833|ref|NM_001205644.1|	3247	0	Bos taurus CUGBP, Elav-like family member 6 (CELF6), mRNA	Q96J87	471	6e-152	CUGBP Elav-like family member 6	.	.	.	.	.	.	.	GO:0006397|mRNA processing;GO:0000381|regulation of alternative mRNA splicing, via spliceosome;	GO:0005737|cytoplasm;GO:0005634|nucleus;	GO:0000166|nucleotide binding;GO:0003723|RNA binding;	K13207	CUGBP, BRUNOL, CELF; CUG-BP- and ETR3-like factor
gene2914	1	1	0	0.639982	9	16	15	13.7603	0.0465094	-4.42633	5.59449e-05	0.00430293	down	yes	LOC108635576	lncRNA	chrNC_030810.1:70450155-70453323:-	.	.	.	.	gi|548459226|ref|XR_309891.1|	136	3e-63	PREDICTED: Capra hircus uncharacterized LOC102188643 (LOC102188643), misc_RNA	.	.	.	.	.	.	.	.	.	.	.	.	.	.	.	.
gene969	24	136	151	99.7517	3467	1365	1269	2120.04	0.0470518	-4.40961	1.32119e-06	0.000226685	down	yes	LOC108636548	protein_coding	chrNC_030808.1:144380749-144381990:-	gi|545205038|ref|XP_001916697.2|	278	8e-24	PREDICTED: uncharacterized protein LOC100146588 [Equus caballus]	gi|556722054|ref|XM_005956808.1|	519	0	PREDICTED: Pantholops hodgsonii keratin-associated protein 10-11-like (LOC102338710), mRNA	.	.	.	.	.	.	.	.	.	.	.	.	.	.	.	.
gene4899	1	0	0	0.320974	16	0	3	6.65751	0.0482123	-4.37446	0.00519981	0.104206	down	no	LOC108636093	protein_coding	chrNC_030812.1:25049978-25057767:+	.	.	.	.	gi|548464711|ref|XR_309990.1|	115	7e-52	PREDICTED: Capra hircus uncharacterized LOC102184692 (LOC102184692), misc_RNA	.	.	.	.	.	.	.	.	.	.	.	.	.	.	.	.
gene3814	7	1	3	3.53264	122	24	62	72.3479	0.0488286	-4.35613	9.18547e-06	0.00105609	down	yes	PTPRN2	protein_coding	chrNC_030811.1:621406-1167657:+	gi|803268657|ref|XP_011994059.1|	4334	0	PREDICTED: receptor-type tyrosine-protein phosphatase N2 isoform X2 [Ovis aries musimon]	gi|556734120|ref|XM_005962633.1|	1965	0	PREDICTED: Pantholops hodgsonii protein tyrosine phosphatase, receptor type, N polypeptide 2 (PTPRN2), mRNA	Q92932	1148	0	Receptor-type tyrosine-protein phosphatase N2	SPAC26F1.10c	125	1e-28	COG5599	.	.	.	GO:0035773|insulin secretion involved in cellular response to glucose stimulus;GO:0034260|negative regulation of GTPase activity;GO:0007269|neurotransmitter secretion;GO:0006470|protein dephosphorylation;	GO:0030054|cell junction;GO:0005788|endoplasmic reticulum lumen;GO:0005887|integral component of plasma membrane;GO:0043235|receptor complex;GO:0030667|secretory granule membrane;GO:0030672|synaptic vesicle membrane;GO:0043195|terminal bouton;	GO:0005001|transmembrane receptor protein tyrosine phosphatase activity;	K07817	PTPRN; receptor-type tyrosine-protein phosphatase N [EC:3.1.3.48]
gene6938	1	1	1	0.962255	12	20	19	17.5499	0.0548297	-4.1889	1.9441e-05	0.00196213	down	yes	JAKMIP1	protein_coding	chrNC_030813.1:103387666-103518773:+	gi|156121147|ref|NP_001095721.1|	2658	0	janus kinase and microtubule-interacting protein 1 [Bos taurus]	gi|156121146|ref|NM_001102251.1|	2363	0	Bos taurus janus kinase and microtubule interacting protein 1 (JAKMIP1), mRNA	A6QR54	1028	0	Janus kinase and microtubule-interacting protein 1	.	.	.	.	.	.	.	GO:0015031|protein transport;	GO:0005737|cytoplasm;GO:0016020|membrane;GO:0005874|microtubule;	.	.	.
gene1471	4	16	10	9.61076	465	13	9	171.137	0.0561583	-4.15436	7.29347e-08	2.08565e-05	down	yes	MOGAT1	protein_coding	chrNC_030809.1:24926186-24957091:-	gi|548454996|ref|XP_005676666.1|	1670	0	PREDICTED: 2-acylglycerol O-acyltransferase 1 [Capra hircus]	gi|548454995|ref|XM_005676609.1|	1842	0	PREDICTED: Capra hircus monoacylglycerol O-acyltransferase 1 (MOGAT1), mRNA	Q70VZ7	602	0	2-acylglycerol O-acyltransferase 1	.	.	.	.	.	.	.	GO:0006651|diacylglycerol biosynthetic process;GO:0006071|glycerol metabolic process;GO:0019432|triglyceride biosynthetic process;	GO:0005789|endoplasmic reticulum membrane;GO:0016021|integral component of membrane;	GO:0003846|2-acylglycerol O-acyltransferase activity;GO:0004144|diacylglycerol O-acyltransferase activity;	K14458	MOGAT1, MGAT1; 2-acylglycerol O-acyltransferase 1 [EC:2.3.1.22]
gene23461	1	1	1	0.962255	18	13	18	16.9317	0.0568315	-4.13716	2.84621e-05	0.00258068	down	yes	LOC108633241	protein_coding	chrNC_030832.1:2144149-2155565:+	gi|803195751|ref|XP_011959390.1|	745	3e-92	PREDICTED: testisin-like isoform X1 [Ovis aries]	gi|594071895|ref|XM_006059732.1|	381	0	PREDICTED: Bubalus bubalis testisin-like (LOC102416452), mRNA	Q9JHJ7	142	5e-37	Testisin	VC1649	72.8	5e-13	COG5640	.	.	.	GO:0007283|spermatogenesis;	GO:0031225|anchored component of membrane;GO:0016020|membrane;GO:0005886|plasma membrane;	GO:0004252|serine-type endopeptidase activity;GO:0008236|serine-type peptidase activity;	K09625	PRSS21; protease, serine, 21 (testisin) [EC:3.4.21.-]
gene17446	1	0	0	0.320974	0	5	11	5.47252	0.0586519	-4.09168	0.0102518	0.165222	down	no	LOC108637969	lncRNA	chrNC_030825.1:26142626-26149517:+	.	.	.	.	gi|56411965|gb|AY834772.1|AH014526S08	77	3e-30	Bos taurus calpastatin (CAST) gene, exons 15 through 20	.	.	.	.	.	.	.	.	.	.	.	.	.	.	.	.
gene19937	0	2	4	1.92711	44	23	27	32.5729	0.0591629	-4.07916	3.60667e-05	0.00309098	down	yes	LOC106503261	lncRNA	chrNC_030826.1:52530049-52535816:-	gi|537143567|gb|ERE69020.1|	150	1e-07	putative RNA binding protein fox-1 isoform 2 [Cricetulus griseus]	gi|164607363|gb|AC197880.3|	92	1e-38	MACACA MULATTA BAC clone CH250-479C11 from chromosome 16, complete sequence	Q0VD23	59.7	2e-08	RNA binding protein fox-1 homolog 3	.	.	.	.	.	.	.	GO:0006397|mRNA processing;GO:0000381|regulation of alternative mRNA splicing, via spliceosome;GO:0008380|RNA splicing;	GO:0005737|cytoplasm;GO:0005634|nucleus;	GO:0003729|mRNA binding;GO:0000166|nucleotide binding;	K14946	RBFOX, FOX; RNA binding protein fox-1
gene971	31	123	173	104.941	2969	1092	977	1751.7	0.0599082	-4.0611	6.28381e-06	0.000778669	down	yes	LOC108636552	protein_coding	chrNC_030808.1:144398748-144399850:-	gi|545205038|ref|XP_001916697.2|	232	3e-18	PREDICTED: uncharacterized protein LOC100146588 [Equus caballus]	gi|158819090|ref|NM_001110186.1|	585	0	Bos taurus keratin associated protein 10-2 (KRTAP10-2), mRNA	P60409	54.7	5e-07	Keratin-associated protein 10-7	.	.	.	.	.	.	.	.	GO:0045095|keratin filament;	.	.	.
gene14966	1	0	0	0.320974	4	4	7	5.169	0.0620959	-4.00936	0.00882479	0.149776	down	no	LOC102191258	pseudogene	chrNC_030822.1:28931812-28934341:-	gi|465993526|ref|XP_004267130.1|	647	8e-81	PREDICTED: glyoxalase domain-containing protein 4 [Orcinus orca]	gi|593770474|ref|XM_007123557.1|	380	0	PREDICTED: Physeter catodon glyoxalase domain containing 4 (GLOD4), mRNA	Q9CPV4	238	2e-76	Glyoxalase domain-containing protein 4	.	.	.	.	.	.	.	.	GO:0005913|cell-cell adherens junction;GO:0070062|extracellular exosome;GO:0005739|mitochondrion;	GO:0098641|cadherin binding involved in cell-cell adhesion;	.	.
rna49415	0	0	3	0.966818	10	20	14	15.1336	0.0638855	-3.96837	0.017895	0.232198	down	no	rna49415	protein_coding	chrNC_005044.2:15296-15365:+	.	.	.	.	gi|612342099|gb|KJ192229.1|	70	6e-28	Capra hircus isolate 692 mitochondrion, partial genome	.	.	.	.	.	.	.	.	.	.	.	.	.	.	.	.
gene26008	0	2	5	2.24938	63	18	20	35.156	0.0639828	-3.96617	0.00177042	0.0500498	down	no	TMEM151A	protein_coding	chrNC_030836.1:44748046-44752968:+	gi|139948501|ref|NP_001077251.1|	2209	0	transmembrane protein 151B [Bos taurus]	gi|139948500|ref|NM_001083782.1|	2369	0	Bos taurus transmembrane protein 151A (TMEM151A), mRNA	A4IFG4	855	0	Transmembrane protein 151B	.	.	.	.	.	.	.	.	GO:0016021|integral component of membrane;	.	.	.
gene20056	0	2	5	2.24938	44	23	34	34.9705	0.0643223	-3.95854	0.0002354	0.0130612	down	yes	USH1G	protein_coding	chrNC_030826.1:55713176-55720135:+	gi|803209425|ref|XP_011965189.1|	2044	0	PREDICTED: Usher syndrome type-1G protein isoform X1 [Ovis aries musimon]	gi|555992429|ref|XM_005907929.1|	1584	0	PREDICTED: Bos mutus Usher syndrome 1G (autosomal recessive) (USH1G), transcript variant X2, mRNA	Q80T11	750	0	Usher syndrome type-1G protein homolog	FN0178	61.2	2e-09	COG0666	.	.	.	GO:0050957|equilibrioception;GO:0042472|inner ear morphogenesis;GO:0060113|inner ear receptor cell differentiation;GO:0060122|inner ear receptor stereocilium organization;GO:0045494|photoreceptor cell maintenance;GO:0050953|sensory perception of light stimulus;GO:0007605|sensory perception of sound;	GO:0015629|actin cytoskeleton;GO:0036064|ciliary basal body;GO:0005737|cytoplasm;GO:0005829|cytosol;GO:0016020|membrane;GO:0032391|photoreceptor connecting cilium;GO:0001917|photoreceptor inner segment;GO:0005886|plasma membrane;	GO:0042803|protein homodimerization activity;GO:0030507|spectrin binding;	.	.
gene2632	1	4	1	1.91928	26	45	15	29.6308	0.0647731	-3.94846	2.70152e-06	0.000418453	down	yes	LDLRAD1	protein_coding	chrNC_030810.1:28574585-28585538:-	gi|548460253|ref|XP_005678435.1|	1077	2e-140	PREDICTED: low-density lipoprotein receptor class A domain-containing protein 1 isoform X1 [Capra hircus]	gi|548460254|ref|XM_005678379.1|	2555	0	PREDICTED: Capra hircus low density lipoprotein receptor class A domain containing 1 (LDLRAD1), transcript variant X2, mRNA	Q5T700	90.5	3e-18	Low-density lipoprotein receptor class A domain-containing protein 1	.	.	.	.	.	.	.	.	GO:0016021|integral component of membrane;	.	.	.
gene20245	0	1	1	0.641281	15	5	8	9.72312	0.0659543	-3.92239	0.000841349	0.0309675	down	yes	LOC102178014	protein_coding	chrNC_030827.1:12701516-13044420:-	gi|741965454|ref|XP_010815036.1|	821	7e-94	PREDICTED: microtubule-associated serine/threonine-protein kinase 4 isoform X2 [Bos taurus]	gi|594076092|ref|XM_006061746.1|	727	0	PREDICTED: Bubalus bubalis microtubule associated serine/threonine kinase family member 4 (MAST4), mRNA	O15021	201	2e-54	Microtubule-associated serine/threonine-protein kinase 4	.	.	.	.	.	.	.	GO:0035556|intracellular signal transduction;GO:0018105|peptidyl-serine phosphorylation;	GO:0005737|cytoplasm;GO:0005622|intracellular;	GO:0005524|ATP binding;GO:0000287|magnesium ion binding;GO:0004674|protein serine/threonine kinase activity;	K08789	MAST; microtubule-associated serine/threonine kinase [EC:2.7.11.1]
gene586	0	1	0	0.319009	3	2	9	4.82017	0.0661821	-3.91742	0.0139424	0.197828	down	no	LOC108636861	misc_RNA	chrNC_030808.1:94246517-94247752:-	gi|426234401|ref|XP_004011184.1|	726	2e-143	PREDICTED: E3 ubiquitin-protein ligase RNF146 [Ovis aries]	gi|594044536|ref|XM_006046700.1|	1121	0	PREDICTED: Bubalus bubalis E3 ubiquitin-protein ligase RNF146-B-like (LOC102393757), transcript variant X1, mRNA	Q3T139	235	9e-140	E3 ubiquitin-protein ligase RNF146-B	.	.	.	.	.	.	.	GO:0090263|positive regulation of canonical Wnt signaling pathway;GO:0051865|protein autoubiquitination;GO:0070936|protein K48-linked ubiquitination;GO:0042787|protein ubiquitination involved in ubiquitin-dependent protein catabolic process;GO:0016055|Wnt signaling pathway;	GO:0005829|cytosol;	GO:0016874|ligase activity;GO:0072572|poly-ADP-D-ribose binding;GO:0061630|ubiquitin protein ligase activity;GO:0004842|ubiquitin-protein transferase activity;GO:0008270|zinc ion binding;	K15700	RNF146; E3 ubiquitin-protein ligase RNF146 [EC:2.3.2.27]
gene977	26	154	228	130.951	2509	1685	1485	1966.04	0.0666064	-3.9082	2.57927e-07	5.46479e-05	down	yes	LOC108636561	protein_coding	chrNC_030808.1:144475417-144476623:+	gi|528770077|gb|EPY89736.1|	300	9e-28	hypothetical protein CB1_000081003, partial [Camelus ferus]	gi|556724752|ref|XM_005958107.1|	488	0	PREDICTED: Pantholops hodgsonii keratin-associated protein 10-7-like (LOC102335548), mRNA	P60014	51.6	4e-06	Keratin-associated protein 10-10	.	.	.	.	.	.	.	.	GO:0045095|keratin filament;	.	.	.
gene14080	0	2	1	0.96029	17	13	11	14.1823	0.0677105	-3.88448	0.000137095	0.00867363	down	yes	AARD	protein_coding	chrNC_030821.1:34705553-34710449:+	gi|803280864|ref|XP_012000122.1|	623	2e-77	PREDICTED: alanine and arginine-rich domain-containing protein [Ovis aries musimon]	gi|81673733|gb|BC109964.1|	771	0	Bos taurus cDNA clone IMAGE:8045223	Q4LEZ3	106	4e-26	Alanine and arginine-rich domain-containing protein	.	.	.	.	.	.	.	GO:0030324|lung development;	.	.	.	.
gene6061	1	0	1	0.643247	21	3	3	9.43985	0.0681416	-3.87532	0.0025333	0.0652486	down	no	CECR6	protein_coding	chrNC_030812.1:107754399-107756278:-	gi|803272812|ref|XP_011996102.1|	1093	5e-139	PREDICTED: cat eye syndrome critical region protein 6 isoform X2 [Ovis aries musimon]	gi|528989891|ref|XM_002694663.3|	1024	0	PREDICTED: Bos taurus cat eye syndrome chromosome region, candidate 6 (CECR6), mRNA	Q9BXQ6	306	1e-93	Cat eye syndrome critical region protein 6	.	.	.	.	.	.	.	GO:0007166|cell surface receptor signaling pathway;GO:0050832|defense response to fungus;GO:0072537|fibroblast activation;GO:0071621|granulocyte chemotaxis;GO:1900017|positive regulation of cytokine production involved in inflammatory response;GO:2000667|positive regulation of interleukin-13 secretion;GO:0032747|positive regulation of interleukin-23 production;GO:2000664|positive regulation of in…	GO:0005576|extracellular region;GO:0005887|integral component of plasma membrane;GO:0005886|plasma membrane;	GO:0030368|interleukin-17 receptor activity;	.	.
gene22528	2	1	1	1.28323	13	17	24	18.5913	0.0690229	-3.85678	3.03764e-05	0.00267636	down	yes	LOC108633468	pseudogene	chrNC_030830.1:22135316-22137755:-	gi|548533311|ref|XP_005701468.1|	832	2e-105	PREDICTED: BOLA class I histocompatibility antigen, alpha chain BL3-7-like [Capra hircus]	gi|594056301|ref|XM_006052296.1|	818	0	PREDICTED: Bubalus bubalis BOLA class I histocompatibility antigen, alpha chain BL3-7-like (LOC102394332), mRNA	P30515	265	1e-90	Saoe class I histocompatibility antigen, A alpha chain	.	.	.	.	.	.	.	GO:0002474|antigen processing and presentation of peptide antigen via MHC class I;GO:0006955|immune response;	GO:0016021|integral component of membrane;GO:0042612|MHC class I protein complex;	.	.	.
gene5499	1	2	5	2.57036	19	43	45	36.7609	0.0699208	-3.83813	5.01223e-07	9.72154e-05	down	yes	LOC102189098	protein_coding	chrNC_030812.1:61880578-61882561:-	gi|548466743|ref|XP_005680540.1|	1503	0	PREDICTED: lys-63-specific deubiquitinase BRCC36-like isoform X1 [Capra hircus]	gi|148743843|gb|BC142193.1|	1726	0	Bos taurus BRCA1/BRCA2-containing complex, subunit 3, mRNA (cDNA clone MGC:140215 IMAGE:8171381), complete cds	A5PJP6	580	0	Lys-63-specific deubiquitinase BRCC36	SPAC31G5.13	57.8	3e-08	COG1310	.	.	.	GO:0051301|cell division;GO:0006302|double-strand break repair;GO:0031572|G2 DNA damage checkpoint;GO:0070537|histone H2A K63-linked deubiquitination;GO:0007067|mitotic nuclear division;GO:0045739|positive regulation of DNA repair;GO:0070536|protein K63-linked deubiquitination;GO:0010212|response to ionizing radiation;GO:0010165|response to X-ray;	GO:0070531|BRCA1-A complex;GO:0070552|BRISC complex;GO:0005737|cytoplasm;GO:0000152|nuclear ubiquitin ligase complex;GO:0005654|nucleoplasm;GO:0005634|nucleus;GO:0000922|spindle pole;GO:0000151|ubiquitin ligase complex;	GO:0030234|enzyme regulator activity;GO:0046872|metal ion binding;GO:0008237|metallopeptidase activity;GO:0031593|polyubiquitin binding;GO:0004843|ubiquitin-specific protease activity;	K11864	BRCC3; BRCA1/BRCA2-containing complex subunit 3
gene3410	83	21	4	34.6291	358	486	581	490.688	0.0705725	-3.82475	3.07117e-06	0.000457049	down	yes	LOC102191570	protein_coding	chrNC_030810.1:103251573-103255228:-	gi|426216655|ref|XP_004002573.1|	523	6e-66	PREDICTED: protein S100-A7 [Ovis aries]	gi|548457465|ref|XM_005677509.1|	427	0	PREDICTED: Capra hircus S100 calcium binding protein A7 (S100A7), transcript variant X1, mRNA	Q28050	179	6e-57	Protein S100-A7	.	.	.	.	.	.	.	.	GO:0005737|cytoplasm;GO:0005576|extracellular region;	GO:0005509|calcium ion binding;	.	.
gene4898	28	25	8	19.5407	532	40	221	276.531	0.0706636	-3.82289	5.49222e-08	1.63339e-05	down	yes	MUCL1	protein_coding	chrNC_030812.1:25039243-25043175:-	gi|741909249|ref|XP_010798097.1|	215	2e-18	PREDICTED: integumentary mucin C.1-like [Bos taurus]	gi|548464711|ref|XR_309990.1|	252	6e-128	PREDICTED: Capra hircus uncharacterized LOC102184692 (LOC102184692), misc_RNA	.	.	.	.	.	.	.	.	.	.	.	.	.	.	.	.
gene28094	38	138	23	63.6325	1085	427	1018	876.058	0.072635	-3.78319	0.000228638	0.0127814	down	yes	LOC108633210	protein_coding	chrNW_017192697.1:10080-19958:-	gi|548532840|ref|XP_005701294.1|	824	1e-108	PREDICTED: odorant-binding protein-like isoform X2 [Capra hircus]	gi|548532839|ref|XM_005701237.1|	761	0	PREDICTED: Capra hircus odorant-binding protein-like (LOC102188576), transcript variant X2, mRNA	P81245	139	5e-39	Odorant-binding protein	.	.	.	.	.	.	.	GO:0050896|response to stimulus;GO:0007608|sensory perception of smell;	GO:0005576|extracellular region;	GO:0005549|odorant binding;GO:0005215|transporter activity;	.	.
gene1587	9	4	3	5.13162	49	83	73	70.5469	0.0727405	-3.7811	7.28378e-09	2.64903e-06	down	yes	UNC80	protein_coding	chrNC_030809.1:38057219-38272802:-	gi|548454686|ref|XP_005676514.1|	15971	0	PREDICTED: protein unc-80 homolog isoform X1 [Capra hircus]	gi|548454685|ref|XM_005676457.1|	13451	0	PREDICTED: Capra hircus unc-80 homolog (C. elegans) (UNC80), transcript variant X1, mRNA	Q8N2C7	5920	0	Protein unc-80 homolog	.	.	.	.	.	.	.	GO:0034220|ion transmembrane transport;	GO:0016021|integral component of membrane;GO:0005886|plasma membrane;	.	.	.
gene23288	2	0	1	0.964221	26	8	2	12.5617	0.076759	-3.70352	0.00111293	0.0371977	down	yes	RAX	protein_coding	chrNC_030831.1:58436521-58441135:-	gi|358418744|ref|XP_003584036.1|	1051	6e-136	PREDICTED: retinal homeobox protein Rx [Bos taurus]	gi|465999477|ref|XM_004268055.1|	834	0	PREDICTED: Orcinus orca retina and anterior neural fold homeobox (RAX), mRNA	Q9Y2V3	391	2e-130	Retinal homeobox protein Rx	.	.	.	.	.	.	.	GO:0043010|camera-type eye development;GO:0021854|hypothalamus development;GO:0060173|limb development;GO:0007389|pattern specification process;GO:0045944|positive regulation of transcription from RNA polymerase II promoter;GO:0007601|visual perception;	GO:0005634|nucleus;	GO:0000978|RNA polymerase II core promoter proximal region sequence-specific DNA binding;GO:0001077|transcriptional activator activity, RNA polymerase II core promoter proximal region sequence-specific binding;	K09332	RAX, RX; retina and anterior neural fold homeobox protein
gene13355	0	0	1	0.322273	5	0	7	4.15692	0.0775268	-3.68916	0.0270633	0.290915	down	no	C13H20orf141	protein_coding	chrNC_030820.1:51705344-51705953:-	gi|548490203|ref|XP_005688298.1|	510	1e-62	PREDICTED: uncharacterized protein C20orf141 homolog [Capra hircus]	gi|548490202|ref|XM_005688241.1|	498	0	PREDICTED: Capra hircus chromosome 13 open reading frame, human C20orf141 (C13H20orf141), mRNA	Q9NUB4	138	1e-39	Uncharacterized protein C20orf141	.	.	.	.	.	.	.	.	GO:0016021|integral component of membrane;	.	.	.
gene970	6	44	52	32.7204	632	278	250	402.806	0.0812311	-3.62182	7.10742e-05	0.00514711	down	yes	LOC108636556	protein_coding	chrNC_030808.1:144387605-144388578:-	gi|548452822|ref|XP_005675826.1|	155	4e-18	PREDICTED: keratin-associated protein 10-8-like [Capra hircus]	gi|556724729|ref|XR_318491.1|	610	0	PREDICTED: Pantholops hodgsonii keratin-associated protein 10-8-like (LOC102331265), misc_RNA	P60409	51.2	6e-06	Keratin-associated protein 10-7	.	.	.	.	.	.	.	.	GO:0045095|keratin filament;	.	.	.
gene6202	3	2	1	1.92321	45	8	14	23.3574	0.0823386	-3.60229	9.95571e-05	0.00674961	down	yes	PNPLA3	protein_coding	chrNC_030812.1:113580902-113601739:+	gi|548468814|ref|XP_005709796.1|	2195	0	PREDICTED: LOW QUALITY PROTEIN: patatin-like phospholipase domain containing 3, partial [Capra hircus]	gi|548468813|ref|XM_005709739.1|	1244	0	PREDICTED: Capra hircus patatin-like phospholipase domain containing 3 (PNPLA3), partial mRNA	Q9NST1	559	0	Patatin-like phospholipase domain-containing protein 3	.	.	.	.	.	.	.	GO:0036155|acylglycerol acyl-chain remodeling;GO:0055088|lipid homeostasis;GO:0036153|triglyceride acyl-chain remodeling;GO:0019432|triglyceride biosynthetic process;GO:0019433|triglyceride catabolic process;	GO:0005737|cytoplasm;GO:0005789|endoplasmic reticulum membrane;GO:0016021|integral component of membrane;GO:0005811|lipid particle;GO:0016020|membrane;	GO:0016411|acylglycerol O-acyltransferase activity;GO:0051265|diolein transacylation activity;GO:0004465|lipoprotein lipase activity;GO:0051264|mono-olein transacylation activity;GO:0004623|phospholipase A2 activity;GO:0004806|triglyceride lipase activity;	K13534	PNPLA3; patatin-like phospholipase domain-containing protein 3 [EC:3.1.1.3 2.3.1.-]
gene16583	2	6	5	4.16736	97	34	14	50.5205	0.0824885	-3.59966	3.4039e-06	0.000493013	down	yes	OSBP2	protein_coding	chrNC_030824.1:1551021-1672787:-	gi|803215500|ref|XP_011968129.1|	4533	0	PREDICTED: oxysterol-binding protein 2 isoform X2 [Ovis aries musimon]	gi|594093054|ref|XM_006069794.1|	2906	0	PREDICTED: Bubalus bubalis oxysterol binding protein 2 (OSBP2), transcript variant X1, mRNA	Q969R2	1354	0	Oxysterol-binding protein 2	.	.	.	.	.	.	.	GO:0006869|lipid transport;GO:0007286|spermatid development;	GO:0097440|apical dendrite;GO:0016020|membrane;	GO:0015485|cholesterol binding;	.	.
gene18460	0	1	0	0.319009	6	4	1	3.81771	0.0835603	-3.58104	0.0318778	0.317001	down	no	CACNG7	protein_coding	chrNC_030825.1:63341261-63359713:+	gi|826291162|ref|XP_012498862.1|	1378	0	PREDICTED: voltage-dependent calcium channel gamma-7 subunit [Propithecus coquereli]	gi|594080560|ref|XM_006063853.1|	878	0	PREDICTED: Bubalus bubalis calcium channel, voltage-dependent, gamma subunit 7 (CACNG7), mRNA	P62957	531	0	Voltage-dependent calcium channel gamma-7 subunit	.	.	.	.	.	.	.	GO:0070588|calcium ion transmembrane transport;GO:2000311|regulation of alpha-amino-3-hydroxy-5-methyl-4-isoxazole propionate selective glutamate receptor activity;GO:0019226|transmission of nerve impulse;	GO:0032281|AMPA glutamate receptor complex;	GO:0016247|channel regulator activity;GO:0005245|voltage-gated calcium channel activity;	K04872	CACNG7; voltage-dependent calcium channel gamma-7
gene975	18	218	230	149.444	2884	1207	1039	1782.24	0.0838517	-3.57602	0.000271458	0.0142133	down	yes	LOC108636559	protein_coding	chrNC_030808.1:144440366-144441321:-	gi|545205038|ref|XP_001916697.2|	232	2e-18	PREDICTED: uncharacterized protein LOC100146588 [Equus caballus]	gi|158819090|ref|NM_001110186.1|	460	0	Bos taurus keratin associated protein 10-2 (KRTAP10-2), mRNA	.	.	.	.	.	.	.	.	.	.	.	.	.	.	.	.
gene19994	1	0	0	0.320974	4	4	3	3.79897	0.0844896	-3.56508	0.0318279	0.316929	down	no	FOXJ1	protein_coding	chrNC_030826.1:54767775-54772629:+	gi|803209199|ref|XP_011965082.1|	1727	0	PREDICTED: forkhead box protein J1 isoform X2 [Ovis aries musimon]	gi|594041621|ref|XM_006045294.1|	2315	0	PREDICTED: Bubalus bubalis forkhead box J1 (FOXJ1), mRNA	Q92949	650	0	Forkhead box protein J1	ECU11g1330	111	9e-26	COG5025	.	.	.	GO:0030036|actin cytoskeleton organization;GO:0090630|activation of GTPase activity;GO:0007420|brain development;GO:0002508|central tolerance induction;GO:0042384|cilium assembly;GO:0060271|cilium morphogenesis;GO:0007368|determination of left/right symmetry;GO:0060429|epithelium development;GO:0035089|establishment of apical/basal cell polarity;GO:0072016|glomerular parietal epithelial cell deve…	GO:0005634|nucleus;	GO:0003677|DNA binding;GO:0000978|RNA polymerase II core promoter proximal region sequence-specific DNA binding;GO:0000981|RNA polymerase II transcription factor activity, sequence-specific DNA binding;GO:0003700|transcription factor activity, sequence-specific DNA binding;GO:0000976|transcription regulatory region sequence-specific DNA binding;GO:0001077|transcriptional activator activity, RNA p…	K09402	FOXJ1; forkhead box protein J1
gene18664	0	0	1	0.322273	5	1	5	3.8129	0.0845218	-3.56453	0.0318732	0.317001	down	no	LOC102173684	pseudogene	chrNC_030825.1:67219183-67220325:+	gi|640825917|ref|XP_008070087.1|	262	4e-34	PREDICTED: WW domain-binding protein 4 isoform X2 [Tarsius syrichta]	gi|478518891|ref|XM_004433613.1|	407	0	PREDICTED: Ceratotherium simum simum WW domain binding protein 4 (WBP4), mRNA	O75554	114	3e-27	WW domain-binding protein 4	.	.	.	.	.	.	.	GO:0045292|mRNA cis splicing, via spliceosome;	GO:0016607|nuclear speck;GO:0005654|nucleoplasm;GO:0005886|plasma membrane;GO:0005681|spliceosomal complex;	GO:0003676|nucleic acid binding;GO:0070064|proline-rich region binding;GO:0008270|zinc ion binding;	K13220	WBP4, FBP21; WW domain-binding protein 4
gene21938	2	0	0	0.641948	12	5	4	7.29746	0.0879686	-3.50687	0.0504021	0.403604	down	no	CHST13	protein_coding	chrNC_030829.1:60058621-60065769:-	gi|803331564|ref|XP_012023892.1|	1407	0	PREDICTED: carbohydrate sulfotransferase 13-like [Ovis aries musimon]	gi|156120804|ref|NM_001102079.1|	1201	0	Bos taurus carbohydrate (chondroitin 4) sulfotransferase 13 (CHST13), mRNA	Q8NET6	460	2e-156	Carbohydrate sulfotransferase 13	.	.	.	.	.	.	.	GO:0016051|carbohydrate biosynthetic process;GO:0030206|chondroitin sulfate biosynthetic process;	GO:0000139|Golgi membrane;GO:0016021|integral component of membrane;	GO:0047756|chondroitin 4-sulfotransferase activity;GO:0001537|N-acetylgalactosamine 4-O-sulfotransferase activity;	K07779	CHST13; chondroitin 4-sulfotransferase 13 [EC:2.8.2.5]
gene980	61	652	900	517.619	8117	4386	4044	5736.84	0.0902271	-3.47029	0.000111428	0.00738944	down	yes	LOC106502465	protein_coding	chrNC_030808.1:144497711-144499662:+	gi|803005948|ref|XP_011959779.1|	300	1e-27	PREDICTED: LOW QUALITY PROTEIN: keratin-associated protein 10-8-like [Ovis aries]	gi|556722056|ref|XM_005956809.1|	377	0	PREDICTED: Pantholops hodgsonii keratin-associated protein 10-8-like (LOC102339069), mRNA	P60409	76.6	1e-13	Keratin-associated protein 10-7	.	.	.	.	.	.	.	.	GO:0045095|keratin filament;	.	.	.
gene42	18	1216	993	713.709	2101	12049	8851	7879.39	0.0905792	-3.46468	0.00134864	0.0418379	down	yes	LOC108636746	lncRNA	chrNC_030808.1:3788354-3808600:-	.	.	.	.	gi|41350568|gb|AY510118.1|	257	8e-131	Capra hircus keratin associated protein 16.6 mRNA, complete cds	.	.	.	.	.	.	.	.	.	.	.	.	.	.	.	.
gene978	32	293	291	197.522	3157	1642	1468	2173.57	0.0908745	-3.45998	6.53824e-05	0.00487365	down	yes	LOC108636562	protein_coding	chrNC_030808.1:144479940-144481039:+	gi|861430746|ref|XP_004842651.2|	274	2e-23	PREDICTED: uncharacterized protein LOC101720254 [Heterocephalus glaber]	gi|548452330|ref|XM_005675664.1|	361	0	PREDICTED: Capra hircus keratin-associated protein 10-8-like (LOC102189437), mRNA	.	.	.	.	.	.	.	.	.	.	.	.	.	.	.	.
gene7204	0	0	1	0.322273	3	1	6	3.45166	0.0933676	-3.42093	0.0446456	0.3787	down	no	ANKRD34B	protein_coding	chrNC_030814.1:29871879-29887615:+	gi|548475833|ref|XP_005683438.1|	2525	0	PREDICTED: ankyrin repeat domain-containing protein 34B [Capra hircus]	gi|548475832|ref|XM_005683381.1|	4551	0	PREDICTED: Capra hircus ankyrin repeat domain 34B (ANKRD34B), mRNA	A5PLL1	867	0	Ankyrin repeat domain-containing protein 34B	PA2498	55.1	3e-07	COG0666	.	.	.	.	GO:0005737|cytoplasm;GO:0005634|nucleus;	.	.	.
gene912	6	4	1	3.52415	23	36	50	37.4941	0.0939923	-3.41131	2.77615e-06	0.000424124	down	yes	LOC102180084	misc_RNA	chrNC_030808.1:141073268-141075111:-	gi|45269029|gb|AAS55927.1|	970	3e-158	cytoskeletal beta actin, partial [Sus scrofa]	gi|548452107|ref|XR_309759.1|	1328	0	PREDICTED: Capra hircus actin, cytoplasmic 1-like (LOC102180084), misc_RNA	P60707	44.7	5e-152	Actin, cytoplasmic 1	SPBC32H8.12c	354	1e-139	COG5277	.	.	.	.	GO:0005856|cytoskeleton;GO:0097433|dense body;GO:0005925|focal adhesion;GO:0005886|plasma membrane;	GO:0005524|ATP binding;	.	.
gene5823	2	4	2	2.56253	2	8	68	26.7221	0.0958953	-3.3824	0.00015081	0.00929905	down	yes	LOC106502136	protein_coding	chrNC_030812.1:97027842-97037193:+	gi|803055041|ref|XP_012030736.1|	960	6e-125	PREDICTED: mucin-22-like [Ovis aries]	gi|593737488|ref|XM_007114051.1|	111	3e-49	PREDICTED: Physeter catodon protein DSE2-like (LOC102977653), mRNA	.	.	.	.	.	.	.	.	.	.	.	.	.	.	.	.
gene24368	0	0	3	0.966818	13	5	11	10.0469	0.0962306	-3.37736	0.0540089	0.41612	down	no	KCNK18	protein_coding	chrNC_030833.1:14440232-14452163:-	gi|548523929|ref|XP_005698675.1|	1796	0	PREDICTED: potassium channel subfamily K member 18 [Capra hircus]	gi|548523928|ref|XM_005698618.1|	1134	0	PREDICTED: Capra hircus potassium channel, subfamily K, member 18 (KCNK18), mRNA	Q7Z418	493	2e-172	Potassium channel subfamily K member 18	.	.	.	.	.	.	.	GO:0071467|cellular response to pH;GO:0071435|potassium ion export;GO:0006813|potassium ion transport;GO:0030322|stabilization of membrane potential;	GO:0005887|integral component of plasma membrane;GO:0005886|plasma membrane;	GO:0015269|calcium-activated potassium channel activity;GO:0015271|outward rectifier potassium channel activity;GO:0005267|potassium channel activity;GO:0022841|potassium ion leak channel activity;	.	.
gene27988	93	195	169	146.521	3899	148	235	1502.91	0.0974915	-3.35858	4.51176e-12	3.22087e-09	down	yes	EPPK1	protein_coding	chrNW_017190166.1:2-8323:+	gi|37537522|ref|NP_659097.2|	8050	0	epiplakin [Mus musculus]	gi|253970553|gb|AC236291.3|	5208	0	Homo sapiens FOSMID clone ABC8-772922E4 from chromosome unknown, complete sequence	Q8R0W0	85.9	8e-15	Epiplakin	.	.	.	.	.	.	.	.	GO:0005737|cytoplasm;GO:0005856|cytoskeleton;	GO:0044822|poly(A) RNA binding;	.	.
gene13142	0	1	1	0.641281	8	5	6	6.57498	0.0975336	-3.35796	0.00812648	0.14161	down	no	LOC108637383	lncRNA	chrNC_030820.1:34530679-34537268:-	.	.	.	.	gi|14575240|emb|AL360172.17|	128	9e-59	Human DNA sequence from clone RP11-402D22 on chromosome 10, complete sequence	.	.	.	.	.	.	.	.	.	.	.	.	.	.	.	.
gene4327	1	0	1	0.643247	6	6	7	6.55473	0.0981348	-3.34909	0.00811623	0.141542	down	no	LOC108635914	lncRNA	chrNC_030811.1:44608870-44616099:-	.	.	.	.	gi|162944977|gb|AC210772.3|	34	7e-07	Homo sapiens FOSMID clone ABC9-46293400I22 from chromosome 2, complete sequence	.	.	.	.	.	.	.	.	.	.	.	.	.	.	.	.
gene17139	8	4	5	5.45519	47	55	57	54.8154	0.0995193	-3.32888	5.13248e-07	9.78462e-05	down	yes	LOC102178931	lncRNA	chrNC_030824.1:68752898-68819624:-	gi|166157496|ref|NP_001107239.1|	3257	0	ankyrin repeat domain-containing protein 26 [Bos taurus]	gi|166157495|ref|NM_001113767.1|	3018	0	Bos taurus ankyrin repeat domain 26 (ANKRD26), mRNA	Q9UPS8	793	0	Ankyrin repeat domain-containing protein 26	.	.	.	.	.	.	.	.	GO:0005813|centrosome;	.	.	.
gene8480	5	4	3	3.84772	34	43	34	38.2715	0.100538	-3.31419	3.92382e-06	0.000542746	down	yes	TMEM221	protein_coding	chrNC_030814.1:103107936-103115246:-	gi|742149333|ref|XP_010843934.1|	918	5e-119	PREDICTED: transmembrane protein 221 [Bison bison bison]	gi|594068059|ref|XM_006057902.1|	1057	0	PREDICTED: Bubalus bubalis transmembrane protein 221 (TMEM221), mRNA	A6NGB7	261	6e-83	Transmembrane protein 221	.	.	.	.	.	.	.	.	GO:0016021|integral component of membrane;	.	.	.
gene24298	0	8	8	5.13025	40	68	40	50.9625	0.100667	-3.31233	0.000156102	0.00948737	down	yes	LOC102180995	pseudogene	chrNC_030833.1:6859826-6861742:-	gi|397516651|ref|XP_003828537.1|	391	6e-80	PREDICTED: elongation factor 1-gamma [Pan paniscus]	gi|156119377|ref|NM_001101703.1|	357	0	Oryctolagus cuniculus eukaryotic translation elongation factor 1 gamma (EEF1G), mRNA	P29694	90.1	2e-80	Elongation factor 1-gamma	.	.	.	.	.	.	.	.	.	GO:0003746|translation elongation factor activity;	K03233	EEF1G; elongation factor 1-gamma
gene11432	0	2	0	0.638017	10	8	0	6.24665	0.102137	-3.29142	0.0999108	0.549035	down	no	SLC9A4	protein_coding	chrNC_030818.1:7115338-7167825:+	gi|548484916|ref|XP_005686359.1|	3761	0	PREDICTED: sodium/hydrogen exchanger 4 [Capra hircus]	gi|556777660|ref|XM_005983856.1|	3295	0	PREDICTED: Pantholops hodgsonii solute carrier family 9, subfamily A (NHE4, cation proton antiporter 4), member 4 (SLC9A4), mRNA	Q6AI14	1157	0	Sodium/hydrogen exchanger 4	SPAC15A10.06	113	7e-25	COG0025	.	.	.	GO:0002064|epithelial cell development;GO:0001696|gastric acid secretion;GO:0006811|ion transport;GO:0071805|potassium ion transmembrane transport;GO:0051453|regulation of intracellular pH;GO:0098719|sodium ion import across plasma membrane;	GO:0016324|apical plasma membrane;GO:0016323|basolateral plasma membrane;GO:0016021|integral component of membrane;GO:0005886|plasma membrane;	GO:0015386|potassium:proton antiporter activity;GO:0015385|sodium:proton antiporter activity;	K13961	SLC9A4, NHE4; solute carrier family 9 (sodium/hydrogen exchanger), member 4
gene18360	0	1	0	0.319009	4	3	2	3.11548	0.102395	-3.28779	0.0631957	0.447534	down	no	LOC108638056	pseudogene	chrNC_030825.1:60238708-60239254:+	gi|744584261|ref|XP_010984970.1|	151	2e-28	PREDICTED: LOW QUALITY PROTEIN: ATP synthase F(0) complex subunit C2, mitochondrial [Camelus dromedarius]	gi|594662712|ref|XM_007179482.1|	221	9e-111	PREDICTED: Balaenoptera acutorostrata scammoni ATP synthase, H+ transporting, mitochondrial Fo complex, subunit C2 (subunit 9) (ATP5G2), transcript variant X4, mRNA	P56383	48.5	3e-13	ATP synthase F(0) complex subunit C2, mitochondrial	.	.	.	.	.	.	.	GO:0015991|ATP hydrolysis coupled proton transport;GO:0015986|ATP synthesis coupled proton transport;	GO:0016021|integral component of membrane;GO:0000276|mitochondrial proton-transporting ATP synthase complex, coupling factor F(o);GO:0005739|mitochondrion;	GO:0008289|lipid binding;GO:0046933|proton-transporting ATP synthase activity, rotational mechanism;	K02128	ATPeF0C, ATP5G, ATP9; F-type H+-transporting ATPase subunit c
gene17563	0	0	1	0.322273	6	1	2	3.13725	0.102725	-3.28315	0.067404	0.460792	down	no	C18H16orf86	protein_coding	chrNC_030825.1:36481071-36482793:+	gi|548503630|ref|XP_005692209.1|	1341	0	PREDICTED: uncharacterized protein C16orf86 homolog isoform X1 [Capra hircus]	gi|548503634|ref|XM_005692153.1|	1071	0	PREDICTED: Capra hircus chromosome 18 open reading frame, human C16orf86 (C18H16orf86), transcript variant X2, mRNA	Q6ZW13	286	8e-93	Uncharacterized protein C16orf86	.	.	.	.	.	.	.	.	GO:0005881|cytoplasmic microtubule;GO:0015630|microtubule cytoskeleton;	.	.	.
gene26181	0	0	1	0.322273	5	1	3	3.12788	0.103032	-3.27883	0.0632948	0.448045	down	no	LOC108634233	pseudogene	chrNC_030836.1:50929512-50930355:+	gi|742142298|ref|XP_010842871.1|	265	2e-25	PREDICTED: 40S ribosomal protein S15 [Bison bison bison]	.	.	.	.	Q56K10	107	8e-27	40S ribosomal protein S15	SPAC1071.07c	87	6e-20	COG0185	.	.	.	GO:0000028|ribosomal small subunit assembly;GO:0006412|translation;	GO:0022627|cytosolic small ribosomal subunit;	GO:0003723|RNA binding;GO:0003735|structural constituent of ribosome;	K02958	RP-S15e, RPS15; small subunit ribosomal protein S15e
id239992	1	1	0	0.639982	3	8	7	6.18108	0.103539	-3.27175	0.0105878	0.167847	down	no	LOC102182779	protein_coding	chrNC_030817.1:78398254-78399546:-	gi|803205838|ref|XP_011963542.1|	724	1e-90	PREDICTED: LOW QUALITY PROTEIN: uncharacterized protein LOC105605957, partial [Ovis aries]	gi|151553593|gb|BC148926.1|	457	0	Bos taurus T cell receptor, alpha, mRNA (cDNA clone MGC:140303 IMAGE:8185522), complete cds	P06323	123	3e-32	T-cell receptor alpha chain V region CTL-F3	.	.	.	.	.	.	.	GO:0050776|regulation of immune response;GO:0031295|T cell costimulation;GO:0050852|T cell receptor signaling pathway;	GO:0005887|integral component of plasma membrane;GO:0005886|plasma membrane;	GO:0042287|MHC protein binding;GO:0042605|peptide antigen binding;	.	.
gene28175	0	1	0	0.319009	0	5	4	3.07497	0.103744	-3.26891	0.0665721	0.459555	down	no	LOC108634973	protein_coding	chrNW_017195998.1:8707-9451:+	gi|528958186|ref|XP_002689578.2|	913	1e-121	PREDICTED: interferon omega-1 isoform X2 [Bos taurus]	gi|165828|gb|M73245.1|SHP0IFN	555	0	Sheep interferon omega (oIFN-omega) gene, complete CDS	P07352	330	2e-113	Interferon omega-1	.	.	.	.	.	.	.	GO:0002250|adaptive immune response;GO:0030183|B cell differentiation;GO:0042100|B cell proliferation;GO:0019221|cytokine-mediated signaling pathway;GO:0051607|defense response to virus;GO:0006959|humoral immune response;GO:0045087|innate immune response;GO:0002323|natural killer cell activation involved in immune response;GO:0033141|positive regulation of peptidyl-serine phosphorylation of STAT …	GO:0005615|extracellular space;	GO:0005125|cytokine activity;GO:0005132|type I interferon receptor binding;	K05440	IFNW; interferon omega
gene15927	0	0	1	0.322273	2	2	5	3.09826	0.104017	-3.2651	0.0631071	0.447534	down	no	LOC102186889	pseudogene	chrNC_030823.1:26167193-26168509:-	gi|594678089|ref|XP_007186812.1|	390	7e-92	PREDICTED: probable palmitoyltransferase ZDHHC4 isoform X5 [Balaenoptera acutorostrata scammoni]	gi|594039537|ref|XM_006044294.1|	662	0	PREDICTED: Bubalus bubalis zinc finger, DHHC-type containing 4 (ZDHHC4), transcript variant X3, mRNA	Q58DT3	75.1	6e-85	Probable palmitoyltransferase ZDHHC4	SPBC13G1.07	73.2	1e-13	COG5273	.	.	.	.	GO:0016021|integral component of membrane;	GO:0019706|protein-cysteine S-palmitoyltransferase activity;GO:0008270|zinc ion binding;	.	.
gene10922	1	2	1	1.28126	24	5	6	12.205	0.104979	-3.25183	0.0026413	0.0675622	down	no	RNASE12	protein_coding	chrNC_030817.1:76472795-76474195:-	gi|548482138|ref|XP_005685457.1|	814	2e-107	PREDICTED: probable inactive ribonuclease-like protein 12 [Capra hircus]	gi|548482137|ref|XM_005685400.1|	710	0	PREDICTED: Capra hircus ribonuclease, RNase A family, 12 (non-active) (RNASE12), mRNA	Q5GAN4	191	1e-59	Probable inactive ribonuclease-like protein 12	.	.	.	.	.	.	.	.	GO:0005576|extracellular region;	GO:0003676|nucleic acid binding;	.	.
gene2201	0	2	4	1.92711	20	14	19	18.319	0.105197	-3.24883	0.00118479	0.0385404	down	yes	AGXT	protein_coding	chrNC_030810.1:941612-960699:-	gi|803308522|ref|XP_012012642.1|	1928	0	PREDICTED: serine--pyruvate aminotransferase isoform X2 [Ovis aries musimon]	gi|594108639|ref|XM_006077136.1|	1223	0	PREDICTED: Bubalus bubalis serine--pyruvate aminotransferase, mitochondrial-like (LOC102405157), mRNA	P41689	633	0	Serine--pyruvate aminotransferase, mitochondrial	alr1004	312	1e-99	COG0075	.	.	.	GO:0019265|glycine biosynthetic process, by transamination of glyoxylate;GO:0010498|proteasomal protein catabolic process;	GO:0005759|mitochondrial matrix;GO:0005739|mitochondrion;GO:0005777|peroxisome;	GO:0008453|alanine-glyoxylate transaminase activity;GO:0042803|protein homodimerization activity;GO:0043621|protein self-association;GO:0004760|serine-pyruvate transaminase activity;	K00830	AGXT; alanine-glyoxylate transaminase / serine-glyoxylate transaminase / serine-pyruvate transaminase [EC:2.6.1.44 2.6.1.45 2.6.1.51]
gene6881	0	5	12	5.46232	48	55	47	51.7422	0.105568	-3.24376	0.00119624	0.0387259	down	yes	FGF5	protein_coding	chrNC_030813.1:95418992-95440124:+	gi|555994930|ref|XP_005909212.1|	1014	8e-136	PREDICTED: fibroblast growth factor 5 [Bos mutus]	gi|597709762|ref|NM_001291082.1|	926	0	Ovis aries fibroblast growth factor 5 (FGF5), transcript variant 2, mRNA	A0MTF4	132	4e-82	Fibroblast growth factor 5	.	.	.	.	.	.	.	GO:0008543|fibroblast growth factor receptor signaling pathway;GO:0010001|glial cell differentiation;GO:0051781|positive regulation of cell division;GO:0008284|positive regulation of cell proliferation;GO:0023019|signal transduction involved in regulation of gene expression;	GO:0005576|extracellular region;	.	K04358	FGF; fibroblast growth factor
gene6024	1	1	1	0.962255	11	6	9	8.99911	0.106928	-3.22529	0.00347952	0.0804256	down	no	PRMT8	protein_coding	chrNC_030812.1:105241806-105311332:-	gi|803055978|ref|XP_004007002.2|	1875	0	PREDICTED: protein arginine N-methyltransferase 8 isoform X1 [Ovis aries]	gi|548468374|ref|XM_005680989.1|	1906	0	PREDICTED: Capra hircus protein arginine methyltransferase 8 (PRMT8), transcript variant X1, mRNA	Q9NR22	664	0	Protein arginine N-methyltransferase 8	.	.	.	.	.	.	.	GO:0016571|histone methylation;GO:0018216|peptidyl-arginine methylation;GO:0019919|peptidyl-arginine methylation, to asymmetrical-dimethyl arginine;GO:0043393|regulation of protein binding;GO:0006355|regulation of transcription, DNA-templated;	GO:0005829|cytosol;GO:0005886|plasma membrane;	GO:0008469|histone-arginine N-methyltransferase activity;GO:0042802|identical protein binding;GO:0046982|protein heterodimerization activity;GO:0042803|protein homodimerization activity;GO:0035242|protein-arginine omega-N asymmetric methyltransferase activity;GO:0035241|protein-arginine omega-N monomethyltransferase activity;GO:0008757|S-adenosylmethionine-dependent methyltransferase activity;	K11439	PRMT8; protein arginine N-methyltransferase 8 [EC:2.1.1.-]
gene15568	0	1	2	0.963554	8	12	6	8.9619	0.107517	-3.21737	0.00347231	0.0803421	down	no	LOC108637641	lncRNA	chrNC_030822.1:59532212-59535635:-	.	.	.	.	gi|594098814|ref|XR_328785.1|	658	0	PREDICTED: Bubalus bubalis uncharacterized LOC102400291 (LOC102400291), misc_RNA	.	.	.	.	.	.	.	.	.	.	.	.	.	.	.	.
gene19611	0	5	3	2.56186	17	17	34	23.4239	0.109369	-3.19272	0.000765918	0.0292531	down	yes	LOC102177924	lncRNA	chrNC_030826.1:41476591-41478139:-	.	.	.	.	gi|548509027|ref|XR_310809.1|	590	0	PREDICTED: Capra hircus uncharacterized LOC102177924 (LOC102177924), misc_RNA	.	.	.	.	.	.	.	.	.	.	.	.	.	.	.	.
gene974	25	283	406	229.147	2843	1650	1360	2028.82	0.112946	-3.1463	0.000332161	0.016319	down	yes	LOC106501809	pseudogene	chrNC_030808.1:144428675-144429707:-	gi|528770077|gb|EPY89736.1|	214	1e-16	hypothetical protein CB1_000081003, partial [Camelus ferus]	gi|548452823|ref|XM_005675770.1|	472	0	PREDICTED: Capra hircus keratin-associated protein 10-8-like (LOC102172208), mRNA	P60409	51.6	5e-06	Keratin-associated protein 10-7	.	.	.	.	.	.	.	.	GO:0045095|keratin filament;	.	.	.
gene3338	0	1	0	0.319009	4	3	1	2.77297	0.115042	-3.11976	0.0902316	0.52877	down	no	TRNAV-CAC	tRNA	chrNC_030810.1:101515650-101515721:-	.	.	.	.	gi|84105643|gb|AC171274.2|	58	3e-21	Gallus gallus BAC clone CH261-121C13 from chromosome ul, complete sequence	.	.	.	.	.	.	.	.	.	.	.	.	.	.	.	.
gene26122	1	2	0	0.958991	10	4	10	8.30777	0.115433	-3.11487	0.00554175	0.108811	down	no	GAL	protein_coding	chrNC_030836.1:47139055-47144807:+	gi|548528376|ref|XP_005700093.1|	498	7e-60	PREDICTED: galanin peptides [Capra hircus]	gi|594080773|ref|XM_006063957.1|	607	0	PREDICTED: Bubalus bubalis galanin/GMAP prepropeptide (GAL), mRNA	P11242	180	1e-55	Galanin peptides	.	.	.	.	.	.	.	GO:0019933|cAMP-mediated signaling;GO:0007399|nervous system development;GO:0007218|neuropeptide signaling pathway;GO:0051795|positive regulation of catagen;GO:0051464|positive regulation of cortisol secretion;GO:1902608|positive regulation of large conductance calcium-activated potassium channel activity;GO:0045944|positive regulation of transcription from RNA polymerase II promoter;GO:0010737|p…	GO:0005615|extracellular space;GO:0043025|neuronal cell body;GO:0030141|secretory granule;	GO:0004966|galanin receptor activity;GO:0031763|galanin receptor binding;GO:0005184|neuropeptide hormone activity;GO:0031764|type 1 galanin receptor binding;GO:0031765|type 2 galanin receptor binding;GO:0031766|type 3 galanin receptor binding;	K05244	GAL; galanin
gene10814	0	1	0	0.319009	3	4	1	2.76208	0.115496	-3.11409	0.0901294	0.528479	down	no	NUTM1	protein_coding	chrNC_030817.1:74748321-74759041:+	gi|548482233|ref|XP_005685503.1|	4532	0	PREDICTED: NUT family member 1 [Capra hircus]	gi|548482232|ref|XM_005685446.1|	3514	0	PREDICTED: Capra hircus NUT midline carcinoma, family member 1 (NUTM1), mRNA	Q86Y26	995	0	NUT family member 1	.	.	.	.	.	.	.	.	GO:0005737|cytoplasm;GO:0005634|nucleus;	.	.	.
gene11647	9	5	3	5.45063	102	12	21	47.1757	0.115539	-3.11355	4.80712e-05	0.00378879	down	yes	KCNK12	protein_coding	chrNC_030818.1:29483068-29533843:-	gi|602695972|ref|XP_007460041.1|	1708	0	PREDICTED: potassium channel subfamily K member 12, partial [Lipotes vexillifer]	gi|329663758|ref|NM_001205890.1|	1412	0	Bos taurus potassium channel, subfamily K, member 12 (KCNK12), mRNA	Q9HB15	659	0	Potassium channel subfamily K member 12	MA2218	47.8	7e-06	COG1226	.	.	.	GO:0071805|potassium ion transmembrane transport;GO:0030322|stabilization of membrane potential;	GO:0005887|integral component of plasma membrane;	GO:0022841|potassium ion leak channel activity;GO:0005244|voltage-gated ion channel activity;	K04921	KCNK12; potassium channel subfamily K member 12
gene67	0	0	1	0.322273	5	3	0	2.78234	0.115828	-3.10994	0.0956827	0.539337	down	no	LOC106503681	lncRNA	chrNC_030808.1:6043577-6060170:+	.	.	.	.	.	.	.	.	.	.	.	.	.	.	.	.	.	.	.	.	.	.	.	.
gene5123	8	8	3	6.08668	47	55	50	52.4178	0.116119	-3.10633	2.17479e-06	0.00034649	down	yes	CCDC184	protein_coding	chrNC_030812.1:31678296-31680633:-	gi|803303944|ref|XP_012010440.1|	905	2e-113	PREDICTED: coiled-coil domain-containing protein 184 [Ovis aries musimon]	gi|555987362|ref|XM_005905471.1|	2158	0	PREDICTED: Bos mutus chromosome unknown open reading frame, human C12orf68 (LOC102286603), mRNA	Q0VC19	349	2e-113	Coiled-coil domain-containing protein 184	.	.	.	.	.	.	.	.	GO:0005737|cytoplasm;	.	.	.
gene21641	0	4	3	2.24285	16	19	21	19.3014	0.116201	-3.1053	0.000493579	0.0218005	down	yes	LOC102172429	lncRNA	chrNC_030829.1:48288240-48292150:-	.	.	.	.	gi|548533314|ref|XR_311307.1|	191	2e-94	PREDICTED: Capra hircus fibril-forming collagen alpha chain-like (LOC102172429), transcript variant X2, misc_RNA	.	.	.	.	.	.	.	.	.	.	.	.	.	.	.	.
gene18856	0	1	2	0.963554	6	6	12	8.26726	0.116551	-3.10097	0.00552955	0.108667	down	no	CCL1	protein_coding	chrNC_030826.1:15422687-15425945:+	gi|556755465|ref|XP_005973086.1|	527	8e-62	PREDICTED: uncharacterized protein LOC102325381 [Pantholops hodgsonii]	gi|556755464|ref|XM_005973024.1|	495	0	PREDICTED: Pantholops hodgsonii uncharacterized LOC102325381 (LOC102325381), mRNA	P22362	91.3	1e-21	C-C motif chemokine 1	.	.	.	.	.	.	.	GO:0006874|cellular calcium ion homeostasis;GO:0071346|cellular response to interferon-gamma;GO:0071347|cellular response to interleukin-1;GO:0071356|cellular response to tumor necrosis factor;GO:0070098|chemokine-mediated signaling pathway;GO:0006935|chemotaxis;GO:0007186|G-protein coupled receptor signaling pathway;GO:0006954|inflammatory response;GO:0048247|lymphocyte chemotaxis;GO:0002548|mon…	GO:0005623|cell;GO:0005576|extracellular region;GO:0005615|extracellular space;	GO:0048020|CCR chemokine receptor binding;GO:0008009|chemokine activity;	K05514	CCLX; C-C motif chemokine, other
gene19601	15	145	245	130.028	1186	1153	878	1111.2	0.117015	-3.09523	5.527e-07	0.000104474	down	yes	LOC102176161	protein_coding	chrNC_030826.1:41275424-41283698:-	gi|440899441|gb|ELR50741.1|	1964	0	Keratin, type I cuticular Ha7, partial [Bos mutus]	gi|427197620|ref|NM_001114762.2|	1241	0	Ovis aries keratin 38 (K38), mRNA	O76014	586	0	Keratin, type I cuticular Ha7	.	.	.	.	.	.	.	.	GO:0070062|extracellular exosome;GO:0005882|intermediate filament;	GO:0005198|structural molecule activity;	K07604	KRT1; type I keratin, acidic
gene14121	2	0	1	0.964221	1	1	22	8.22802	0.117187	-3.09311	0.0119887	0.180558	down	no	LOC106502854	lncRNA	chrNC_030821.1:41473499-41487450:-	gi|859829265|ref|XP_012916838.1|	141	9e-09	PREDICTED: uncharacterized protein LOC106006794 [Mustela putorius furo]	gi|15982523|gb|AC062004.5|	88	5e-37	Homo sapiens chromosome 8, clone RP11-325O20, complete sequence	.	.	.	.	.	.	.	.	.	.	.	.	.	.	.	.
gene976	35	263	513	260.459	2796	1916	1643	2199.91	0.118395	-3.07832	2.97248e-05	0.00265223	down	yes	LOC108636550	protein_coding	chrNC_030808.1:144452750-144453705:-	gi|118601870|ref|NP_001073107.1|	245	1e-21	keratin associated protein [Bos taurus]	gi|556724729|ref|XR_318491.1|	708	0	PREDICTED: Pantholops hodgsonii keratin-associated protein 10-8-like (LOC102331265), misc_RNA	.	.	.	.	.	.	.	.	.	.	.	.	.	.	.	.
gene7619	1	3	3	2.24482	32	7	15	18.7845	0.119504	-3.06487	0.000748161	0.0288715	down	yes	MISP	protein_coding	chrNC_030814.1:67146088-67156340:-	gi|548474114|ref|XP_005682939.1|	3366	0	PREDICTED: mitotic interactor and substrate of PLK1 [Capra hircus]	gi|556733949|ref|XM_005962553.1|	2330	0	PREDICTED: Pantholops hodgsonii mitotic spindle positioning (MISP), mRNA	Q8IVT2	678	0	Mitotic interactor and substrate of PLK1	.	.	.	.	.	.	.	GO:0051301|cell division;GO:0007067|mitotic nuclear division;	GO:0005938|cell cortex;GO:0005856|cytoskeleton;GO:0005925|focal adhesion;GO:0043231|intracellular membrane-bounded organelle;GO:0005886|plasma membrane;	.	.	.
gene9812	0	3	2	1.60157	4	12	23	13.377	0.119726	-3.0622	0.00207177	0.0558234	down	no	GABRR1	protein_coding	chrNC_030816.1:48210598-48244438:+	gi|532077976|ref|XP_005324767.1|	2296	0	PREDICTED: gamma-aminobutyric acid receptor subunit rho-1 isoform X1 [Ictidomys tridecemlineatus]	gi|555954369|ref|XM_005889290.1|	1531	0	PREDICTED: Bos mutus gamma-aminobutyric acid (GABA) A receptor, rho 1 (GABRR1), mRNA	P24046	833	0	Gamma-aminobutyric acid receptor subunit rho-1	.	.	.	.	.	.	.	GO:0007268|synaptic transmission;GO:0007214|gamma-aminobutyric acid signaling pathway;GO:0034220|ion transmembrane transport;GO:0006810|transport;	GO:0030054|cell junction;GO:0034707|chloride channel complex;GO:1902711|GABA-A receptor complex;GO:0005887|integral component of plasma membrane;GO:0005886|plasma membrane;GO:0045211|postsynaptic membrane;	GO:0005254|chloride channel activity;GO:0005230|extracellular ligand-gated ion channel activity;GO:0004890|GABA-A receptor activity;	K05190	GABRR; gamma-aminobutyric acid receptor subunit rho
gene1752	0	2	0	0.638017	12	2	1	5.24698	0.121597	-3.03982	0.156806	0.660386	down	no	CFAP221	protein_coding	chrNC_030809.1:64675985-64800586:-	gi|548454276|ref|XP_005676313.1|	4290	0	PREDICTED: primary ciliary dyskinesia protein 1-like [Capra hircus]	gi|548454275|ref|XM_005676256.1|	2599	0	PREDICTED: Capra hircus primary ciliary dyskinesia protein 1-like (LOC102183191), mRNA	Q4G0U5	1301	0	Cilia- and flagella-associated protein 221	.	.	.	.	.	.	.	GO:0060271|cilium morphogenesis;GO:0003341|cilium movement;	GO:0005930|axoneme;GO:0005929|cilium;GO:0005737|cytoplasm;	GO:0005516|calmodulin binding;	.	.
gene20563	1	1	0	0.639982	7	5	3	5.19558	0.123178	-3.02118	0.0242934	0.274546	down	no	GABRA5	protein_coding	chrNC_030828.1:3436727-3532087:+	gi|823415779|ref|XP_012419323.1|	2365	0	PREDICTED: gamma-aminobutyric acid receptor subunit alpha-5 isoform X1 [Odobenus rosmarus divergens]	gi|548512775|ref|XM_005694919.1|	2497	0	PREDICTED: Capra hircus gamma-aminobutyric acid (GABA) A receptor, alpha 5 (GABRA5), mRNA	Q08E50	897	0	Gamma-aminobutyric acid receptor subunit alpha-5	.	.	.	.	.	.	.	GO:0008306|associative learning;GO:0001662|behavioral fear response;GO:0090102|cochlea development;GO:0007214|gamma-aminobutyric acid signaling pathway;GO:0060119|inner ear receptor cell development;GO:0060384|innervation;GO:0098779|mitophagy in response to mitochondrial depolarization;GO:0043524|negative regulation of neuron apoptotic process;GO:0002230|positive regulation of defense response to…	GO:0044297|cell body;GO:0030054|cell junction;GO:0034707|chloride channel complex;GO:0030425|dendrite;GO:1902711|GABA-A receptor complex;GO:0045211|postsynaptic membrane;	GO:0005254|chloride channel activity;GO:0005230|extracellular ligand-gated ion channel activity;GO:0004890|GABA-A receptor activity;	K05175	GABRA; gamma-aminobutyric acid receptor subunit alpha
gene21006	2	3	2	2.24352	38	8	6	18.1542	0.123581	-3.01647	0.00143376	0.0439049	down	yes	LRFN5	protein_coding	chrNC_030828.1:50718230-51035845:+	gi|803179054|ref|XP_011954249.1|	3718	0	PREDICTED: leucine-rich repeat and fibronectin type-III domain-containing protein 5 isoform X1 [Ovis aries]	gi|556721685|ref|XM_005956628.1|	2956	0	PREDICTED: Pantholops hodgsonii leucine rich repeat and fibronectin type III domain containing 5 (LRFN5), mRNA	Q8BXA0	1249	0	Leucine-rich repeat and fibronectin type-III domain-containing protein 5	.	.	.	.	.	.	.	.	GO:0009986|cell surface;GO:0016021|integral component of membrane;	.	K16358	LRFN5, SALM5; leucine-rich repeat and fibronectin type-III domain-containing protein 5
gene4845	1	5	0	1.91602	43	0	1	15.4731	0.123829	-3.01358	0.0738489	0.479255	down	no	NTS	protein_coding	chrNC_030812.1:15391221-15402965:+	gi|556724461|ref|XP_005958032.1|	905	9e-119	PREDICTED: neurotensin/neuromedin N [Pantholops hodgsonii]	gi|548464587|ref|XM_005679781.1|	1192	0	PREDICTED: Capra hircus neurotensin (NTS), mRNA	P01156	322	3e-108	Neurotensin/neuromedin N	.	.	.	.	.	.	.	GO:0050880|regulation of blood vessel size;	GO:0043679|axon terminus;GO:0005576|extracellular region;GO:0030133|transport vesicle;	GO:0005184|neuropeptide hormone activity;	K05235	NTS; neurotensin
gene23612	0	1	1	0.641281	4	6	5	5.16596	0.124136	-3.01001	0.0242389	0.274441	down	no	PRM2	protein_coding	chrNC_030832.1:9818809-9820548:-	gi|803259865|ref|XP_011989682.1|	327	1e-32	PREDICTED: protamine-2-like isoform X1 [Ovis aries musimon]	gi|669|emb|X60353.1|	766	0	B.taurus protamine 2 gene for protamine 2	P19782	53.9	2e-07	Protamine-2	.	.	.	.	.	.	.	GO:0030261|chromosome condensation;GO:0007275|multicellular organismal development;GO:0006997|nucleus organization;GO:0007286|spermatid development;	GO:0000786|nucleosome;GO:0005634|nucleus;	GO:0003677|DNA binding;	.	.
gene19590	33	413	332	249.337	2587	1444	1718	1991.11	0.125225	-2.99741	4.02334e-05	0.00333608	down	yes	LOC108638293	protein_coding	chrNC_030826.1:41099586-41100714:+	gi|548509006|ref|XP_005693865.1|	314	6e-31	PREDICTED: keratin-associated protein 9-2-like [Capra hircus]	gi|548509005|ref|XM_005693808.1|	1069	0	PREDICTED: Capra hircus keratin-associated protein 9-2-like (LOC102174594), mRNA	Q9BYQ2	61.2	7e-10	Keratin-associated protein 9-4	.	.	.	.	.	.	.	.	GO:0045095|keratin filament;	.	.	.
gene14110	27	17	114	50.8285	450	175	529	399.203	0.127325	-2.97341	0.00484151	0.0999906	down	no	STMN2	protein_coding	chrNC_030821.1:39194912-39253321:-	gi|471408967|ref|XP_004386063.1|	1139	2e-148	PREDICTED: stathmin-2 [Trichechus manatus latirostris]	gi|548493543|ref|XM_005689118.1|	2202	0	PREDICTED: Capra hircus stathmin-like 2 (STMN2), mRNA	P55821	353	9e-116	Stathmin-2	.	.	.	.	.	.	.	GO:1990090|cellular response to nerve growth factor stimulus;GO:0007019|microtubule depolymerization;GO:0007026|negative regulation of microtubule depolymerization;GO:0031115|negative regulation of microtubule polymerization;GO:0010977|negative regulation of neuron projection development;GO:0031175|neuron projection development;GO:0031117|positive regulation of microtubule depolymerization;GO:001…	GO:0030424|axon;GO:0005737|cytoplasm;GO:0005768|endosome;GO:0005794|Golgi apparatus;GO:0030426|growth cone;GO:0030027|lamellipodium;GO:0016020|membrane;GO:0043005|neuron projection;GO:0043025|neuronal cell body;GO:0048471|perinuclear region of cytoplasm;GO:0031982|vesicle;	GO:0048306|calcium-dependent protein binding;GO:0015631|tubulin binding;	.	.
gene24396	0	4	12	5.14331	11	42	62	39.4276	0.13045	-2.93844	0.0242358	0.274441	down	no	PLEKHS1	protein_coding	chrNC_030833.1:17750178-17777443:-	gi|548523609|ref|XP_005698556.1|	2299	0	PREDICTED: pleckstrin homology domain-containing family S member 1 [Capra hircus]	gi|594038872|ref|XM_006043979.1|	1936	0	PREDICTED: Bubalus bubalis pleckstrin homology domain containing, family S member 1 (PLEKHS1), transcript variant X3, mRNA	Q5SXH7	580	0	Pleckstrin homology domain-containing family S member 1	.	.	.	.	.	.	.	GO:0051301|cell division;GO:0006303|double-strand break repair via nonhomologous end joining;GO:0036297|interstrand cross-link repair;GO:0007067|mitotic nuclear division;GO:0031848|protection from non-homologous end joining at telomere;	GO:0000784|nuclear chromosome, telomeric region;GO:0005730|nucleolus;GO:0005654|nucleoplasm;GO:0005634|nucleus;	GO:0035312|5'-3' exodeoxyribonuclease activity;GO:0003684|damaged DNA binding;	.	.
gene27594	1	0	0	0.320974	5	0	2	2.44439	0.131311	-2.92894	0.137587	0.630417	down	no	LOC102179192	protein_coding	chrNW_017189770.1:27954-31215:-	gi|803300732|ref|XP_012008879.1|	2002	0	PREDICTED: cytochrome P450 2D14-like isoform X2 [Ovis aries musimon]	gi|350535720|ref|NM_001245974.1|	1169	0	Ovis aries cytochrome P450 2D6 (CYP2D6), mRNA	Q01361	747	0	Cytochrome P450 2D14	alr1450	81.3	1e-15	COG2124	.	.	.	GO:0019369|arachidonic acid metabolic process;	GO:0005789|endoplasmic reticulum membrane;GO:0031090|organelle membrane;	GO:0008392|arachidonic acid epoxygenase activity;GO:0070330|aromatase activity;GO:0020037|heme binding;GO:0005506|iron ion binding;GO:0008395|steroid hydroxylase activity;	K07414	CYP2D; cytochrome P450, family 2, subfamily D [EC:1.14.14.1]
gene18379	0	0	1	0.322273	6	1	0	2.45223	0.13142	-2.92774	0.137464	0.630125	down	no	LOC108638031	pseudogene	chrNC_030825.1:60978470-60979292:+	gi|296477354|tpg|DAA19469.1|	249	8e-21	TPA: zinc finger protein 347-like [Bos taurus]	gi|84202592|gb|BC111613.1|	316	2e-163	Bos taurus ATP synthase, H+ transporting, mitochondrial F0 complex, subunit C2 (subunit 9), mRNA (cDNA clone MGC:137050 IMAGE:8021543), complete cds	P56383	37.4	4e-11	ATP synthase F(0) complex subunit C2, mitochondrial	.	.	.	.	.	.	.	GO:0015991|ATP hydrolysis coupled proton transport;GO:0015986|ATP synthesis coupled proton transport;	GO:0016021|integral component of membrane;GO:0000276|mitochondrial proton-transporting ATP synthase complex, coupling factor F(o);GO:0005739|mitochondrion;	GO:0008289|lipid binding;GO:0046933|proton-transporting ATP synthase activity, rotational mechanism;	K02128	ATPeF0C, ATP5G, ATP9; F-type H+-transporting ATPase subunit c
gene10551	0	1	0	0.319009	3	1	3	2.42413	0.131597	-2.9258	0.129989	0.615587	down	no	LOC102175407	pseudogene	chrNC_030817.1:44222170-44223721:+	gi|617657417|ref|XP_007536119.1|	580	5e-108	PREDICTED: TAR DNA-binding protein 43 [Erinaceus europaeus]	gi|602703498|ref|XM_007463153.1|	564	0	PREDICTED: Lipotes vexillifer TAR DNA binding protein (TARDBP), mRNA	Q13148	224	8e-104	TAR DNA-binding protein 43	.	.	.	.	.	.	.	GO:0070935|3'-UTR-mediated mRNA stabilization;GO:0006397|mRNA processing;GO:0043922|negative regulation by host of viral transcription;GO:0010629|negative regulation of gene expression;GO:0001933|negative regulation of protein phosphorylation;GO:0030264|nuclear fragmentation involved in apoptotic nuclear change;GO:0071765|nuclear inner membrane organization;GO:0032024|positive regulation of insul…	GO:0005737|cytoplasm;GO:0035061|interchromatin granule;GO:0016607|nuclear speck;GO:0005654|nucleoplasm;GO:0005634|nucleus;GO:0005726|perichromatin fibrils;	GO:0003690|double-stranded DNA binding;GO:0042802|identical protein binding;GO:0003730|mRNA 3'-UTR binding;GO:0000166|nucleotide binding;GO:0044822|poly(A) RNA binding;GO:0003723|RNA binding;GO:0003700|transcription factor activity, sequence-specific DNA binding;GO:0001205|transcriptional activator activity, RNA polymerase II distal enhancer sequence-specific binding;	.	.
gene21548	0	1	0	0.319009	3	1	3	2.42413	0.131597	-2.9258	0.129989	0.615587	down	no	FAM19A4	protein_coding	chrNC_030829.1:32561362-32737029:+	gi|803233797|ref|XP_011977040.1|	850	2e-112	PREDICTED: protein FAM19A4 isoform X4 [Ovis aries musimon]	gi|594096504|ref|XM_006071457.1|	539	0	PREDICTED: Bubalus bubalis family with sequence similarity 19 (chemokine (C-C motif)-like), member A4 (FAM19A4), transcript variant X4, mRNA	Q9N0D3	272	4e-91	Protein FAM19A4	.	.	.	.	.	.	.	.	GO:0005576|extracellular region;	.	.	.
gene7074	1	0	0	0.320974	4	0	3	2.43502	0.131816	-2.92341	0.131669	0.618434	down	no	LOC102186395	pseudogene	chrNC_030814.1:768779-769556:+	gi|803287776|ref|XP_012003549.1|	531	7e-77	PREDICTED: LOW QUALITY PROTEIN: bcl-2-like protein 1 [Ovis aries musimon]	gi|594081778|ref|XM_006064440.1|	424	0	PREDICTED: Bubalus bubalis BCL2-like 1 (BCL2L1), transcript variant X4, mRNA	P53563	97.4	1e-79	Bcl-2-like protein 1	.	.	.	.	.	.	.	GO:0007568|aging;GO:0006915|apoptotic process;GO:0071320|cellular response to cAMP;GO:0071549|cellular response to dexamethasone stimulus;GO:0035690|cellular response to drug;GO:0036018|cellular response to erythropoietin;GO:0071456|cellular response to hypoxia;GO:0071347|cellular response to interleukin-1;GO:1990646|cellular response to prolactin;GO:1904579|cellular response to thapsigargin;GO:0…	GO:0030054|cell junction;GO:0005813|centrosome;GO:0005829|cytosol;GO:0016021|integral component of membrane;GO:0005740|mitochondrial envelope;GO:0005743|mitochondrial inner membrane;GO:0005759|mitochondrial matrix;GO:0005741|mitochondrial outer membrane;GO:0005739|mitochondrion;GO:0031965|nuclear membrane;GO:0030672|synaptic vesicle membrane;	GO:0051400|BH domain binding;GO:0043027|cysteine-type endopeptidase inhibitor activity involved in apoptotic process;GO:0097371|MDM2/MDM4 family protein binding;GO:0046982|protein heterodimerization activity;GO:0042803|protein homodimerization activity;GO:0008134|transcription factor binding;	K04570	BCL2L1, bcl-xL; BCL2-like 1 (apoptosis regulator Bcl-X)
gene26251	0	0	1	0.322273	4	2	1	2.43198	0.132515	-2.91578	0.130144	0.615794	down	no	HDX	protein_coding	chrNW_017189516.1:7167355-7192928:-	gi|297492908|ref|XP_002699957.1|	632	1e-79	PREDICTED: highly divergent homeobox isoform X3 [Bos taurus]	gi|548530411|ref|XM_005700582.1|	355	0	PREDICTED: Capra hircus highly divergent homeobox (HDX), mRNA	Q7Z353	52	4e-07	Highly divergent homeobox	.	.	.	.	.	.	.	.	GO:0005634|nucleus;	GO:0003677|DNA binding;	.	.
gene16175	1	0	1	0.643247	6	2	6	4.84827	0.132676	-2.91403	0.0322626	0.31898	down	no	GABRD	protein_coding	chrNC_030823.1:49207671-49218286:-	gi|803268211|ref|XP_011993833.1|	1973	0	PREDICTED: gamma-aminobutyric acid receptor subunit delta isoform X2 [Ovis aries musimon]	gi|548498836|ref|XM_005690769.1|	1675	0	PREDICTED: Capra hircus gamma-aminobutyric acid (GABA) A receptor, delta (GABRD), mRNA	P18506	717	0	Gamma-aminobutyric acid receptor subunit delta	.	.	.	.	.	.	.	GO:0007268|synaptic transmission;	GO:0030054|cell junction;GO:0034707|chloride channel complex;GO:1902711|GABA-A receptor complex;GO:0045211|postsynaptic membrane;	GO:0005254|chloride channel activity;GO:0005230|extracellular ligand-gated ion channel activity;GO:0004890|GABA-A receptor activity;	K05184	GABRD; gamma-aminobutyric acid receptor subunit delta
gene26812	0	0	2	0.644546	5	4	5	4.83586	0.133285	-2.90742	0.125185	0.604383	down	no	SLITRK4	protein_coding	chrNW_017189517.1:3994096-4002062:+	gi|803203531|ref|XP_004022347.2|	4069	0	PREDICTED: SLIT and NTRK-like protein 4 isoform X1 [Ovis aries]	gi|594073088|ref|XM_006060308.1|	3202	0	PREDICTED: Bubalus bubalis SLIT and NTRK-like family, member 4 (SLITRK4), transcript variant X1, mRNA	Q8IW52	1501	0	SLIT and NTRK-like protein 4	.	.	.	.	.	.	.	GO:0007409|axonogenesis;GO:0051965|positive regulation of synapse assembly;	GO:0016021|integral component of membrane;	.	.	.
gene6597	0	0	1	0.322273	2	3	2	2.41173	0.133627	-2.90371	0.129862	0.615507	down	no	LOC108636219	lncRNA	chrNC_030813.1:59340358-59347006:-	gi|803202635|ref|XP_011962216.1|	220	1e-19	PREDICTED: uncharacterized protein LOC105605488 [Ovis aries]	gi|51699523|gb|AC150855.6|	102	9e-45	Bos taurus BAC CH240-472P12 (Children's Hospital Oakland Research Institute Bovine BAC Library (male)) complete sequence	.	.	.	.	.	.	.	.	.	.	.	.	.	.	.	.
gene26707	0	0	1	0.322273	1	1	5	2.4054	0.133979	-2.89992	0.135181	0.6269	down	no	LOC102176868	protein_coding	chrNW_017189516.1:54113364-54115187:+	gi|548531892|ref|XP_005701116.1|	3010	0	PREDICTED: TAF5-like RNA polymerase II p300/CBP-associated factor-associated factor 65 kDa subunit 5L-like [Capra hircus]	gi|548531891|ref|XM_005701059.1|	1737	0	PREDICTED: Capra hircus TAF5-like RNA polymerase II p300/CBP-associated factor-associated factor 65 kDa subunit 5L-like (LOC102176868), mRNA	O75529	922	0	TAF5-like RNA polymerase II p300/CBP-associated factor-associated factor 65 kDa subunit 5L	.	.	.	.	.	.	.	GO:0043966|histone H3 acetylation;GO:0006366|transcription from RNA polymerase II promoter;	GO:0030914|STAGA complex;GO:0033276|transcription factor TFTC complex;	GO:0003713|transcription coactivator activity;GO:0003700|transcription factor activity, sequence-specific DNA binding;	K03130	TAF5; transcription initiation factor TFIID subunit 5
gene979	33	541	634	387.497	3709	2398	2238	2889.32	0.134113	-2.89848	3.89045e-05	0.00327458	down	yes	LOC108636563	protein_coding	chrNC_030808.1:144488792-144490162:+	gi|528770077|gb|EPY89736.1|	303	5e-28	hypothetical protein CB1_000081003, partial [Camelus ferus]	gi|155372294|ref|NM_001101290.1|	455	0	Bos taurus keratin associated protein 10-8 (KRTAP10-8), mRNA	A6QP35	100	7e-23	Keratin-associated protein 10-8	.	.	.	.	.	.	.	.	GO:0045095|keratin filament;	.	.	.
gene14157	0	0	1	0.322273	0	1	6	2.39603	0.134503	-2.89429	0.140336	0.634927	down	no	XKR9	protein_coding	chrNC_030821.1:47740304-47760663:-	gi|548493390|ref|XP_005689113.1|	1712	0	PREDICTED: XK-related protein 9 [Capra hircus]	gi|548493389|ref|XM_005689056.1|	1101	0	PREDICTED: Capra hircus XK, Kell blood group complex subunit-related family, member 9 (XKR9), mRNA	Q5GH70	546	0	XK-related protein 9	.	.	.	.	.	.	.	.	GO:0016021|integral component of membrane;GO:0016020|membrane;	.	.	.
gene20168	0	0	1	0.322273	0	2	5	2.39451	0.134588	-2.89338	0.138194	0.630862	down	no	LOC108638392	lncRNA	chrNC_030827.1:4634588-4646409:+	gi|803252210|ref|XP_011986047.1|	187	4e-13	PREDICTED: carbonyl reductase [NADPH] 1-like isoform X2 [Ovis aries musimon]	gi|226510601|gb|AC150488.4|	110	1e-48	Bos taurus BAC CH240-466B8 (Children's Hospital Oakland Research Institute Bovine BAC Library complete sequence	.	.	.	.	.	.	.	.	.	.	.	.	.	.	.	.
gene8311	0	0	1	0.322273	0	2	5	2.39451	0.134588	-2.89338	0.138194	0.630862	down	no	LOC102180753	protein_coding	chrNC_030814.1:98931871-98932827:-	gi|548472778|ref|XP_005682494.1|	1251	2e-170	PREDICTED: olfactory receptor 18-like [Capra hircus]	gi|548472777|ref|XM_005682437.1|	954	0	PREDICTED: Capra hircus olfactory receptor 18-like (LOC102180753), mRNA	Q6IFN5	352	8e-119	Olfactory receptor 7E24	.	.	.	.	.	.	.	GO:0050911|detection of chemical stimulus involved in sensory perception of smell;GO:0007186|G-protein coupled receptor signaling pathway;	GO:0016021|integral component of membrane;GO:0005886|plasma membrane;	GO:0004930|G-protein coupled receptor activity;GO:0004984|olfactory receptor activity;	K04257	OLFR; olfactory receptor
gene5509	0	0	1	0.322273	0	3	4	2.39299	0.134673	-2.89246	0.1308	0.617134	down	no	SLC17A8	protein_coding	chrNC_030812.1:62970121-63009487:+	gi|548466775|ref|XP_005680556.1|	3058	0	PREDICTED: vesicular glutamate transporter 3 isoform X1 [Capra hircus]	gi|594051687|ref|XM_006050112.1|	2159	0	PREDICTED: Bubalus bubalis solute carrier family 17 (vesicular glutamate transporter), member 8 (SLC17A8), transcript variant X1, mRNA	Q05B21	583	0	Vesicular glutamate transporter 1	.	.	.	.	.	.	.	GO:0006836|neurotransmitter transport;GO:0035725|sodium ion transmembrane transport;	GO:0030054|cell junction;GO:0016021|integral component of membrane;GO:0043005|neuron projection;GO:0030672|synaptic vesicle membrane;	GO:0015321|sodium-dependent phosphate transmembrane transporter activity;GO:0015319|sodium:inorganic phosphate symporter activity;	K12302	SLC17A6_7_8; MFS transporter, ACS family, solute carrier family 17 (sodium-dependent inorganic phosphate cotransporter), member 6/7/8
gene16024	296	376	376	336.13	3493	2174	1527	2493.41	0.134807	-2.89103	3.93446e-18	6.75063e-15	down	yes	FMO2	protein_coding	chrNC_030823.1:37286455-37330116:+	gi|548498178|ref|XP_005690692.1|	2802	0	PREDICTED: dimethylaniline monooxygenase [N-oxide-forming] 2 [Capra hircus]	gi|253970393|ref|NM_001163274.1|	4264	0	Bos taurus flavin containing monooxygenase 2 (non-functional) (FMO2), transcript variant 1, mRNA	Q8HZ70	949	0	Dimethylaniline monooxygenase [N-oxide-forming] 2	CC0774	220	2e-60	COG2072	.	.	.	GO:0017144|drug metabolic process;GO:0070995|NADPH oxidation;GO:0006082|organic acid metabolic process;GO:0055114|oxidation-reduction process;GO:0072592|oxygen metabolic process;GO:0009404|toxin metabolic process;GO:0006805|xenobiotic metabolic process;	GO:0005789|endoplasmic reticulum membrane;GO:0016021|integral component of membrane;GO:0016020|membrane;GO:0031090|organelle membrane;	GO:0050660|flavin adenine dinucleotide binding;GO:0004497|monooxygenase activity;GO:0004499|N,N-dimethylaniline monooxygenase activity;GO:0050661|NADP binding;	K00485	FMO; dimethylaniline monooxygenase (N-oxide forming) [EC:1.14.13.8]
gene22986	0	5	6	3.52868	25	24	25	25.5433	0.138145	-2.85574	0.00147155	0.0444672	down	yes	NETO1	protein_coding	chrNC_030831.1:5089458-5194281:+	gi|548518745|ref|XP_005697013.1|	2680	0	PREDICTED: neuropilin and tolloid-like protein 1 [Capra hircus]	gi|594040912|ref|XM_006044949.1|	2716	0	PREDICTED: Bubalus bubalis neuropilin and tolloid-like protein 1-like (LOC102415836), transcript variant X2, mRNA	Q8R4I7	1005	0	Neuropilin and tolloid-like protein 1	.	.	.	.	.	.	.	GO:0007613|memory;GO:2000463|positive regulation of excitatory postsynaptic potential;GO:0097120|receptor localization to synapse;GO:0048169|regulation of long-term neuronal synaptic plasticity;GO:0008542|visual learning;	GO:0030054|cell junction;GO:0060076|excitatory synapse;GO:0016021|integral component of membrane;GO:0014069|postsynaptic density;GO:0045211|postsynaptic membrane;GO:0045202|synapse;	GO:0035255|ionotropic glutamate receptor binding;	.	.
gene1809	11	5	6	7.05939	66	34	47	50.9152	0.13865	-2.85048	1.01398e-05	0.00114807	down	yes	THSD7B	protein_coding	chrNC_030809.1:75653642-76691998:+	gi|803020978|ref|XP_011994135.1|	8150	0	PREDICTED: thrombospondin type-1 domain-containing protein 7B isoform X4 [Ovis aries]	gi|548454126|ref|XM_005676185.1|	5731	0	PREDICTED: Capra hircus thrombospondin, type I, domain containing 7B (THSD7B), mRNA	Q9C0I4	2800	0	Thrombospondin type-1 domain-containing protein 7B	.	.	.	.	.	.	.	.	GO:0016021|integral component of membrane;	.	.	.
gene12359	6	20	38	20.5524	109	164	156	147.708	0.139142	-2.84537	6.57686e-05	0.00487365	down	yes	CFAP77	protein_coding	chrNC_030818.1:101936427-102090439:+	gi|548487645|ref|XP_005687372.1|	1621	0	PREDICTED: uncharacterized protein C9orf171 homolog [Capra hircus]	gi|548487644|ref|XM_005687315.1|	1591	0	PREDICTED: Capra hircus chromosome 11 open reading frame, human C9orf171 (C11H9orf171), mRNA	Q6ZQR2	527	0	Cilia- and flagella-associated protein 77	.	.	.	.	.	.	.	.	GO:0005929|cilium;	.	.	.
gene12431	5	9	12	8.34322	75	30	67	59.5682	0.140062	-2.83587	8.38927e-06	0.000979307	down	yes	LOC108637179	lncRNA	chrNC_030818.1:104530929-104533792:-	gi|556720577|ref|XP_005956154.1|	345	3e-61	PREDICTED: uncharacterized protein LOC102320328 [Pantholops hodgsonii]	gi|556720576|ref|XM_005956092.1|	433	0	PREDICTED: Pantholops hodgsonii uncharacterized LOC102320328 (LOC102320328), mRNA	.	.	.	.	.	.	.	.	.	.	.	.	.	.	.	.
gene1964	0	4	2	1.92058	4	25	11	13.6998	0.140191	-2.83454	0.0106084	0.167945	down	no	MYO3B	protein_coding	chrNC_030809.1:110071275-110525479:+	gi|548453269|ref|XP_005676038.1|	7136	0	PREDICTED: LOW QUALITY PROTEIN: myosin-IIIb [Capra hircus]	gi|548453268|ref|XM_005675981.1|	4041	0	PREDICTED: Capra hircus myosin IIIB (MYO3B), mRNA	Q8WXR4	2541	0	Myosin-IIIb	YOR326w	432	6e-126	COG5022	.	.	.	GO:0050896|response to stimulus;GO:0007601|visual perception;	GO:0005737|cytoplasm;GO:0016459|myosin complex;	GO:0005524|ATP binding;GO:0003774|motor activity;GO:0004674|protein serine/threonine kinase activity;	K08834	MYO3, DFNB30; myosin III [EC:2.7.11.1]
gene19586	1	11	31	13.8205	185	42	55	98.2562	0.140658	-2.82974	0.0360329	0.340547	down	no	LOC108638302	protein_coding	chrNC_030826.1:41059375-41060860:+	.	.	.	.	gi|548509005|ref|XM_005693808.1|	231	7e-116	PREDICTED: Capra hircus keratin-associated protein 9-2-like (LOC102174594), mRNA	.	.	.	.	.	.	.	.	.	.	.	.	.	.	.	.
gene6215	0	2	0	0.638017	5	4	4	4.49335	0.141991	-2.81613	0.144541	0.642228	down	no	UPK3A	protein_coding	chrNC_030812.1:114611231-114619822:+	gi|803056483|ref|XP_004007095.2|	1479	0	PREDICTED: uroplakin-3a isoform X1 [Ovis aries]	gi|548468864|ref|XM_005681228.1|	1020	0	PREDICTED: Capra hircus uroplakin 3A (UPK3A), partial mRNA	P38574	528	0	Uroplakin-3a	.	.	.	.	.	.	.	GO:0000902|cell morphogenesis;GO:0030855|epithelial cell differentiation;GO:0001822|kidney development;GO:0055075|potassium ion homeostasis;GO:0055078|sodium ion homeostasis;GO:0015840|urea transport;GO:0060157|urinary bladder development;GO:0006833|water transport;	GO:0016324|apical plasma membrane;GO:0005783|endoplasmic reticulum;GO:0005789|endoplasmic reticulum membrane;GO:0070062|extracellular exosome;GO:0016021|integral component of membrane;GO:0005886|plasma membrane;	.	K19520	UPK3A, UPIII; uroplakin-3a
gene36	499	2001	8020	3383.13	13415	30165	25078	23595.7	0.143379	-2.80209	0.00154057	0.0457554	down	yes	LOC100861181	protein_coding	chrNC_030808.1:3193104-3193810:+	gi|426217161|ref|XP_004002822.1|	266	2e-26	PREDICTED: keratin-associated protein 7-1 [Ovis aries]	gi|548449068|ref|XM_005674695.1|	707	0	PREDICTED: Capra hircus keratin associated protein 7.1 (LOC100861181), mRNA	Q28580	107	7e-28	Keratin-associated protein 7-1	.	.	.	.	.	.	.	.	GO:0005882|intermediate filament;	.	.	.
gene19546	0	0	2	0.644546	4	4	5	4.48399	0.143744	-2.79843	0.14576	0.644561	down	no	KRT24	protein_coding	chrNC_030826.1:40547884-40552235:-	gi|548508958|ref|XP_005693844.1|	1709	0	PREDICTED: LOW QUALITY PROTEIN: keratin, type I cytoskeletal 24 [Capra hircus]	gi|548508957|ref|XM_005693787.1|	1816	0	PREDICTED: Capra hircus keratin 24 (KRT24), mRNA	Q2M2I5	537	0	Keratin, type I cytoskeletal 24	.	.	.	.	.	.	.	.	GO:0005737|cytoplasm;GO:0070062|extracellular exosome;GO:0005882|intermediate filament;GO:0045111|intermediate filament cytoskeleton;	GO:0005198|structural molecule activity;	K07604	KRT1; type I keratin, acidic
gene26743	0	1	1	0.641281	2	7	4	4.4607	0.143763	-2.79824	0.0428643	0.372304	down	no	LOC108634367	lncRNA	chrNW_017189516.1:57392899-57398014:+	.	.	.	.	gi|164448537|ref|NM_001024472.2|	114	1e-51	Bos taurus transcription elongation factor A (SII) N-terminal and central domain containing (TCEANC), mRNA	.	.	.	.	.	.	.	.	.	.	.	.	.	.	.	.
gene17462	0	1	1	0.641281	1	3	9	4.4574	0.143869	-2.79717	0.0529817	0.41258	down	no	LOC102169211	protein_coding	chrNC_030825.1:26790469-26793357:+	gi|548502950|ref|XP_005692076.1|	415	2e-49	PREDICTED: c-C motif chemokine 17 [Capra hircus]	gi|548502949|ref|XM_005692019.1|	447	0	PREDICTED: Capra hircus chemokine (C-C motif) ligand 17 (CCL17), mRNA	Q95N01	97.1	2e-24	C-C motif chemokine 17	.	.	.	.	.	.	.	GO:0071346|cellular response to interferon-gamma;GO:0071347|cellular response to interleukin-1;GO:0071356|cellular response to tumor necrosis factor;GO:0070098|chemokine-mediated signaling pathway;GO:0007186|G-protein coupled receptor signaling pathway;GO:0006954|inflammatory response;GO:0048247|lymphocyte chemotaxis;GO:0002548|monocyte chemotaxis;GO:0045662|negative regulation of myoblast differ…	GO:0005615|extracellular space;	GO:0048020|CCR chemokine receptor binding;GO:0008009|chemokine activity;	K05514	CCLX; C-C motif chemokine, other
gene21082	11	14	19	14.12	137	80	65	97.7488	0.144452	-2.79134	1.36306e-06	0.000232084	down	yes	LOC106503930	protein_coding	chrNC_030828.1:58140789-58146501:-	gi|742102493|ref|XP_010834530.1|	492	3e-57	PREDICTED: interferon alpha-inducible protein 27-like protein 2B isoform X2 [Bison bison bison]	gi|556723003|ref|XM_005957266.1|	738	0	PREDICTED: Pantholops hodgsonii interferon alpha-inducible protein 27-like protein 2-like (LOC102338116), mRNA	Q8R412	54.3	3e-08	Interferon alpha-inducible protein 27-like protein 2A	.	.	.	.	.	.	.	GO:0007568|aging;GO:0009615|response to virus;	GO:0016021|integral component of membrane;	.	.	.
gene15777	6	18	11	11.213	81	27	114	76.7543	0.146089	-2.77508	1.63687e-05	0.00169816	down	yes	CNTN2	protein_coding	chrNC_030823.1:2217111-2250079:+	gi|803262782|ref|XP_011991081.1|	5178	0	PREDICTED: contactin-2 isoform X3 [Ovis aries musimon]	gi|594077225|ref|XM_006062274.1|	5162	0	PREDICTED: Bubalus bubalis contactin 2 (axonal) (CNTN2), mRNA	Q02246	1846	0	Contactin-2	.	.	.	.	.	.	.	GO:0007628|adult walking behavior;GO:0007411|axon guidance;GO:0007413|axonal fasciculation;GO:0007155|cell adhesion;GO:0022010|central nervous system myelination;GO:0021853|cerebral cortex GABAergic interneuron migration;GO:0045163|clustering of voltage-gated potassium channels;GO:0071206|establishment of protein localization to juxtaparanode region of axon;GO:0007612|learning;GO:0000226|microtub…	GO:0031225|anchored component of membrane;GO:0009986|cell surface;GO:0005887|integral component of plasma membrane;GO:0044224|juxtaparanode region of axon;GO:0043209|myelin sheath;GO:0043025|neuronal cell body;GO:0033268|node of Ranvier;GO:0005886|plasma membrane;GO:0045202|synapse;GO:0008076|voltage-gated potassium channel complex;	GO:0030246|carbohydrate binding;GO:0001948|glycoprotein binding;GO:0042802|identical protein binding;	K06760	CNTN2; contactin 2
gene7014	335	114	129	185.466	2148	668	790	1254.19	0.147878	-2.75752	0.000950588	0.0338704	down	yes	CPZ	protein_coding	chrNC_030813.1:114960640-114983093:+	gi|803244355|ref|XP_011982235.1|	3262	0	PREDICTED: carboxypeptidase Z isoform X2 [Ovis aries musimon]	gi|402767084|ref|NM_001083486.2|	1823	0	Bos taurus carboxypeptidase Z (CPZ), mRNA	Q66K79	1099	0	Carboxypeptidase Z	.	.	.	.	.	.	.	GO:0006518|peptide metabolic process;GO:0016485|protein processing;GO:0006508|proteolysis;GO:0016055|Wnt signaling pathway;	GO:0070062|extracellular exosome;GO:0005615|extracellular space;GO:0005578|proteinaceous extracellular matrix;	GO:0004181|metallocarboxypeptidase activity;GO:0004185|serine-type carboxypeptidase activity;GO:0008270|zinc ion binding;	K13022	CPZ; carboxypeptidase Z [EC:3.4.17.-]
gene5551	0	7	8	4.81124	25	40	29	32.3691	0.148637	-2.75014	0.00180434	0.0506809	down	no	LOC106502121	lncRNA	chrNC_030812.1:66673274-66705046:+	.	.	.	.	gi|148369109|gb|AC197510.3|	52	2e-16	Pan troglodytes BAC clone CH251-712N23 from chromosome 7, complete sequence	.	.	.	.	.	.	.	.	.	.	.	.	.	.	.	.
gene19602	5	73	83	51.6411	480	295	225	346.555	0.149013	-2.74649	0.000815537	0.0304235	down	yes	KRT38	protein_coding	chrNC_030826.1:41293032-41299796:-	gi|548509015|ref|XP_005693869.1|	2416	0	PREDICTED: keratin, type I cuticular Ha8-like [Capra hircus]	gi|548509014|ref|XM_005693812.1|	3294	0	PREDICTED: Capra hircus keratin 38 (KRT38), mRNA	O76014	645	0	Keratin, type I cuticular Ha7	.	.	.	.	.	.	.	.	GO:0070062|extracellular exosome;GO:0005882|intermediate filament;	GO:0005198|structural molecule activity;	K07604	KRT1; type I keratin, acidic
gene12335	1	2	2	1.60354	10	11	10	10.6947	0.149938	-2.73757	0.00499057	0.101564	down	no	PRDM12	protein_coding	chrNC_030818.1:100425451-100440272:+	gi|826280545|ref|XP_012495155.1|	1766	0	PREDICTED: PR domain zinc finger protein 12 [Propithecus coquereli]	gi|329664960|ref|NM_001206295.1|	1009	0	Bos taurus PR domain containing 12 (PRDM12), mRNA	Q9H4Q4	681	0	PR domain zinc finger protein 12	.	.	.	.	.	.	.	GO:0050965|detection of temperature stimulus involved in sensory perception of pain;GO:0031175|neuron projection development;GO:1900111|positive regulation of histone H3-K9 dimethylation;GO:0051574|positive regulation of histone H3-K9 methylation;GO:0006355|regulation of transcription, DNA-templated;GO:0019233|sensory perception of pain;GO:0006351|transcription, DNA-templated;	GO:0005634|nucleus;	GO:0003677|DNA binding;GO:1990226|histone methyltransferase binding;GO:0046872|metal ion binding;GO:0008168|methyltransferase activity;	.	.
gene5643	202	101	94	127.35	1227	388	816	843.539	0.150971	-2.72765	4.25915e-06	0.000571958	down	yes	C1QTNF6	protein_coding	chrNC_030812.1:74287089-74294369:-	gi|560969728|ref|XP_006207231.1|	1261	2e-162	PREDICTED: complement C1q tumor necrosis factor-related protein 6 [Vicugna pacos]	gi|548467134|ref|XM_005680675.1|	2683	0	PREDICTED: Capra hircus C1q and tumor necrosis factor related protein 6 (C1QTNF6), mRNA	Q3T1I2	362	4e-116	Complement C1q tumor necrosis factor-related protein 6	.	.	.	.	.	.	.	GO:0070208|protein heterotrimerization;	GO:0005581|collagen trimer;GO:0005615|extracellular space;	.	K19470	C1QTNF6; complement C1q tumor necrosis factor-related protein 6
gene1445	73	517	692	411.371	3170	2491	2127	2693.36	0.152736	-2.71089	3.88165e-07	7.66196e-05	down	yes	LOC108638522	protein_coding	chrNC_030809.1:19979336-19994148:-	.	.	.	.	gi|113911888|gb|BC122846.1|	256	4e-130	Bos taurus cDNA clone IMAGE:8236615	.	.	.	.	.	.	.	.	.	.	.	.	.	.	.	.
gene18288	0	0	1	0.322273	5	0	1	2.10188	0.153326	-2.70533	0.192436	0.708926	down	no	CEACAM18	protein_coding	chrNC_030825.1:58159896-58180070:-	gi|528920038|ref|XP_872886.5|	1793	0	PREDICTED: carcinoembryonic antigen-related cell adhesion molecule 18 [Bos taurus]	gi|594114678|ref|XM_006079995.1|	985	0	PREDICTED: Bubalus bubalis carcinoembryonic antigen-related cell adhesion molecule 18-like (LOC102396879), transcript variant X2, mRNA	Q9D871	394	9e-132	Carcinoembryonic antigen-related cell adhesion molecule 18	.	.	.	.	.	.	.	.	GO:0016021|integral component of membrane;	.	K06499	CEACAM; carcinoembryonic antigen-related cell adhesion molecule
gene24036	5	20	33	18.62	181	97	72	121.426	0.153345	-2.70514	0.00125056	0.0398482	down	yes	COL26A1	protein_coding	chrNC_030832.1:36129628-36297264:-	gi|803236525|ref|XP_011978407.1|	1237	4e-157	PREDICTED: collagen alpha-1(XXVI) chain isoform X3 [Ovis aries musimon]	gi|594041859|ref|XM_006045410.1|	2380	0	PREDICTED: Bubalus bubalis collagen, type XXVI, alpha 1 (COL26A1), transcript variant X2, mRNA	Q96A83	419	6e-135	Collagen alpha-1(XXVI) chain	.	.	.	.	.	.	.	GO:0030574|collagen catabolic process;GO:0010811|positive regulation of cell-substrate adhesion;	GO:0005581|collagen trimer;GO:0005788|endoplasmic reticulum lumen;GO:0031012|extracellular matrix;GO:0005576|extracellular region;GO:0005794|Golgi apparatus;GO:0005886|plasma membrane;GO:0005578|proteinaceous extracellular matrix;	.	.	.
gene383	1	0	0	0.320974	4	2	0	2.08947	0.153615	-2.70261	0.192944	0.709992	down	no	ZDHHC19	protein_coding	chrNC_030808.1:70543190-70555784:-	gi|803002227|ref|XP_011951684.1|	1657	0	PREDICTED: probable palmitoyltransferase ZDHHC19 isoform X1 [Ovis aries]	gi|556774455|ref|XM_005982299.1|	1208	0	PREDICTED: Pantholops hodgsonii zinc finger, DHHC-type containing 19 (ZDHHC19), mRNA	Q8WVZ1	456	9e-158	Probable palmitoyltransferase ZDHHC19	SPBC3H7.09	85.9	1e-17	COG5273	.	.	.	.	GO:0005783|endoplasmic reticulum;GO:0016021|integral component of membrane;	GO:0019706|protein-cysteine S-palmitoyltransferase activity;GO:0008270|zinc ion binding;	K18932	ZDHHC; palmitoyltransferase [EC:2.3.1.225]
gene19137	0	1	0	0.319009	2	1	3	2.07226	0.153942	-2.69954	0.189164	0.702547	down	no	MIR195	miRNA	chrNC_030826.1:26614031-26614121:-	.	.	.	.	gi|270132430|ref|NR_032902.1|	82	2e-34	Equus caballus microRNA mir-195 (MIR195), microRNA	.	.	.	.	.	.	.	.	.	.	.	.	.	.	.	.
gene3399	0	0	1	0.322273	4	1	1	2.09099	0.154124	-2.69783	0.189614	0.703132	down	no	LELP1	protein_coding	chrNC_030810.1:102922192-102923976:+	gi|802989120|ref|XP_012037086.1|	406	5e-47	PREDICTED: LOW QUALITY PROTEIN: late cornified envelope-like proline-rich protein 1 [Ovis aries]	gi|556759419|ref|XM_005974973.1|	501	0	PREDICTED: Pantholops hodgsonii late cornified envelope-like proline-rich 1 (LELP1), mRNA	Q32L04	66.6	5e-13	Late cornified envelope-like proline-rich protein 1	.	.	.	.	.	.	.	GO:0030216|keratinocyte differentiation;GO:0018149|peptide cross-linking;	GO:0001533|cornified envelope;GO:0005737|cytoplasm;	GO:0005198|structural molecule activity;	.	.
gene28297	0	1	0	0.319009	2	3	1	2.06922	0.154168	-2.69742	0.189101	0.702547	down	no	LOC108635067	protein_coding	chrNW_017202155.1:2657-17845:+	gi|594624908|ref|XP_007167043.1|	696	3e-123	PREDICTED: phosphoinositide 3-kinase regulatory subunit 4 isoform X2 [Balaenoptera acutorostrata scammoni]	gi|548452612|ref|XM_005675708.1|	547	0	PREDICTED: Capra hircus phosphoinositide 3-kinase regulatory subunit 4-like (LOC102177934), mRNA	Q5R9I3	188	2e-94	Phosphoinositide 3-kinase regulatory subunit 4	.	.	.	.	.	.	.	GO:0042149|cellular response to glucose starvation;	GO:0005776|autophagosome;GO:0005930|axoneme;GO:0031410|cytoplasmic vesicle;GO:0005770|late endosome;GO:0035032|phosphatidylinositol 3-kinase complex, class III;	GO:0005524|ATP binding;GO:0004674|protein serine/threonine kinase activity;	K08333	PIK3R4, VPS15; phosphoinositide-3-kinase, regulatory subunit 4 [EC:2.7.11.1]
gene4684	0	1	0	0.319009	2	3	1	2.06922	0.154168	-2.69742	0.189101	0.702547	down	no	LOC108635857	lncRNA	chrNC_030811.1:105105386-105282527:-	.	.	.	.	gi|594620259|ref|XM_007164786.1|	64	2e-23	PREDICTED: Balaenoptera acutorostrata scammoni missing oocyte, meiosis regulator, homolog (Drosophila) (MIOS), transcript variant X2, mRNA	.	.	.	.	.	.	.	.	.	.	.	.	.	.	.	.
gene16913	1	0	0	0.320974	3	1	2	2.08163	0.154194	-2.69718	0.189396	0.702655	down	no	LOC102173027	pseudogene	chrNC_030824.1:26045069-26045977:-	gi|2920833|gb|AAC04625.1|	1185	2e-161	ribosomal protein S2 [Rattus norvegicus]	gi|556723717|ref|XM_005957612.1|	840	0	PREDICTED: Pantholops hodgsonii ribosomal protein S2 (RPS2), mRNA	O18789	461	2e-162	40S ribosomal protein S2	SPCC576.08c	324	1e-109	COG0098	.	.	.	GO:0051347|positive regulation of transferase activity;GO:0006412|translation;	GO:0022627|cytosolic small ribosomal subunit;GO:0070062|extracellular exosome;GO:0005925|focal adhesion;GO:0016020|membrane;GO:0005654|nucleoplasm;	GO:0003729|mRNA binding;GO:0003735|structural constituent of ribosome;	K02981	RP-S2e, RPS2; small subunit ribosomal protein S2e
gene9517	1	3	0	1.278	7	8	9	8.27359	0.154467	-2.69463	0.0215221	0.259636	down	no	LOC108636650	lncRNA	chrNC_030815.1:110489274-110517049:+	.	.	.	.	gi|594060211|ref|XR_327183.1|	99	6e-43	PREDICTED: Bubalus bubalis uncharacterized LOC102404275 (LOC102404275), transcript variant X2, misc_RNA	.	.	.	.	.	.	.	.	.	.	.	.	.	.	.	.
gene1082	0	0	1	0.322273	3	0	3	2.08315	0.154705	-2.69241	0.189454	0.702655	down	no	C2H1orf64	protein_coding	chrNC_030809.1:59721-62985:+	gi|742086241|ref|XP_010830648.1|	731	6e-91	PREDICTED: uncharacterized protein C1orf64 homolog [Bison bison bison]	gi|548455983|ref|XM_005677061.1|	1035	0	PREDICTED: Capra hircus chromosome 2 open reading frame, human C1orf64 (C2H1orf64), transcript variant X1, mRNA	Q8NEQ6	82.4	4e-17	Uncharacterized protein C1orf64	.	.	.	.	.	.	.	.	GO:0016021|integral component of membrane;GO:0005886|plasma membrane;	.	.	.
gene16058	0	1	0	0.319009	1	2	3	2.06137	0.154755	-2.69194	0.18894	0.702547	down	no	DRAXIN	protein_coding	chrNC_030823.1:40450639-40462803:-	gi|548498259|ref|XP_005690732.1|	1553	0	PREDICTED: draxin [Capra hircus]	gi|548498258|ref|XM_005690675.1|	1035	0	PREDICTED: Capra hircus dorsal inhibitory axon guidance protein (DRAXIN), mRNA	P0C8S2	577	0	Draxin	.	.	.	.	.	.	.	GO:0007411|axon guidance;GO:0021528|commissural neuron differentiation in spinal cord;GO:0021516|dorsal spinal cord development;GO:0030900|forebrain development;GO:0030517|negative regulation of axon extension;GO:0090090|negative regulation of canonical Wnt signaling pathway;GO:0043524|negative regulation of neuron apoptotic process;GO:0016055|Wnt signaling pathway;	GO:0005576|extracellular region;	.	.	.
gene26428	1	0	1	0.643247	5	2	5	4.15389	0.154854	-2.69102	0.0576114	0.428626	down	no	LOC106503836	lncRNA	chrNW_017189516.1:21601362-21619942:-	.	.	.	.	gi|290965031|emb|CU407338.7|	122	1e-55	Pig DNA sequence from clone CH242-456I4 on chromosome X, complete sequence	.	.	.	.	.	.	.	.	.	.	.	.	.	.	.	.
gene17848	1	0	0	0.320974	2	1	3	2.07226	0.154891	-2.69068	0.189204	0.702547	down	no	TRNAG-UCC	tRNA	chrNC_030825.1:49506409-49506481:-	.	.	.	.	gi|354991948|gb|JN120725.1|	49	3e-16	Tursiops truncatus SINE flanking region Turt108 genomic sequence	.	.	.	.	.	.	.	.	.	.	.	.	.	.	.	.
gene27091	1	0	0	0.320974	2	2	2	2.07074	0.155004	-2.68962	0.189173	0.702547	down	no	LOC108634429	lncRNA	chrNW_017189517.1:37807046-37815346:+	gi|343473616|emb|CCD14539.1|	128	5e-12	unnamed protein product [Trypanosoma congolense IL3000]	gi|7656676|gb|AC020626.6|AC020626	85	4e-35	Homo sapiens 3 BAC RP11-41F5 (Roswell Park Cancer Institute Human BAC Library) complete sequence	P11369	57.4	2e-08	LINE-1 retrotransposable element ORF2 protein	.	.	.	.	.	.	.	GO:0006310|DNA recombination;	.	GO:0004519|endonuclease activity;GO:0046872|metal ion binding;GO:0003964|RNA-directed DNA polymerase activity;	.	.
gene22695	0	0	1	0.322273	2	0	4	2.07378	0.155404	-2.68591	0.192348	0.708926	down	no	LOC102181081	pseudogene	chrNC_030830.1:31158509-31158794:+	gi|555976475|ref|XP_005900210.1|	188	3e-28	PREDICTED: cysteine-rich protein 1-like, partial [Bos mutus]	gi|555976474|ref|XM_005900148.1|	178	3e-87	PREDICTED: Bos mutus cysteine-rich protein 1-like (LOC102270032), partial mRNA	P63255	46.2	1e-17	Cysteine-rich protein 1	.	.	.	.	.	.	.	GO:0071236|cellular response to antibiotic;GO:0071493|cellular response to UV-B;GO:0008630|intrinsic apoptotic signaling pathway in response to DNA damage;GO:0010043|response to zinc ion;	GO:0005737|cytoplasm;	GO:0003680|AT DNA binding;GO:0008301|DNA binding, bending;GO:0042277|peptide binding;GO:0008270|zinc ion binding;	.	.
gene47	110	3014	860	1273.95	5496	10468	7836	8187.25	0.155602	-2.68407	0.00027817	0.0143958	down	yes	LOC102181431	protein_coding	chrNC_030808.1:3908425-3909321:-	gi|803279366|ref|XP_011999358.1|	644	5e-81	PREDICTED: keratin-associated protein 13-1-like [Ovis aries musimon]	gi|548449117|ref|XM_005674703.1|	760	0	PREDICTED: Capra hircus keratin-associated protein 13-1-like (LOC102181431), mRNA	Q8IUC0	168	1e-49	Keratin-associated protein 13-1	.	.	.	.	.	.	.	.	GO:0005882|intermediate filament;	.	.	.
gene22662	0	0	1	0.322273	2	2	2	2.07074	0.155632	-2.68379	0.1892	0.702547	down	no	LOC108633483	lncRNA	chrNC_030830.1:28287213-28287750:+	.	.	.	.	gi|210032820|ref|NG_008878.1|	62	2e-22	Homo sapiens CD2-associated protein (CD2AP), RefSeqGene on chromosome 6	.	.	.	.	.	.	.	.	.	.	.	.	.	.	.	.
gene14840	0	1	0	0.319009	0	4	2	2.04897	0.155692	-2.68323	0.192412	0.708926	down	no	RAG2	protein_coding	chrNC_030822.1:15903914-15911672:+	gi|548496418|ref|XP_005690152.1|	2798	0	PREDICTED: V(D)J recombination-activating protein 2 [Capra hircus]	gi|548496417|ref|XM_005690095.1|	2520	0	PREDICTED: Capra hircus recombination activating gene 2 (RAG2), mRNA	P34089	986	0	V(D)J recombination-activating protein 2	.	.	.	.	.	.	.	GO:0030183|B cell differentiation;GO:0002358|B cell homeostatic proliferation;GO:0002326|B cell lineage commitment;GO:0016569|covalent chromatin modification;GO:0046622|positive regulation of organ growth;GO:0002331|pre-B cell allelic exclusion;GO:0033077|T cell differentiation in thymus;GO:0002360|T cell lineage commitment;GO:0033151|V(D)J recombination;	GO:0005634|nucleus;	GO:0003682|chromatin binding;GO:0003677|DNA binding;GO:0035064|methylated histone binding;GO:0035091|phosphatidylinositol binding;GO:0005547|phosphatidylinositol-3,4,5-trisphosphate binding;GO:0043325|phosphatidylinositol-3,4-bisphosphate binding;GO:0080025|phosphatidylinositol-3,5-bisphosphate binding;GO:0005546|phosphatidylinositol-4,5-bisphosphate binding;GO:0061630|ubiquitin protein ligase ac…	K10988	RAG2; recombination-activating protein 2
gene16284	1	0	0	0.320974	1	2	3	2.06137	0.155709	-2.68308	0.18898	0.702547	down	no	LOC102176064	protein_coding	chrNC_030823.1:53594612-53596776:+	gi|548499286|ref|XP_005690942.1|	820	9e-107	PREDICTED: uncharacterized protein LOC102176064 [Capra hircus]	gi|548499285|ref|XM_005690885.1|	997	0	PREDICTED: Capra hircus uncharacterized LOC102176064 (LOC102176064), mRNA	.	.	.	.	.	.	.	.	.	.	.	.	.	.	.	.
gene25983	1	0	0	0.320974	1	2	3	2.06137	0.155709	-2.68308	0.18898	0.702547	down	no	SNX32	protein_coding	chrNC_030836.1:44376687-44380321:+	gi|803191891|ref|XP_011957747.1|	1501	0	PREDICTED: LOW QUALITY PROTEIN: sorting nexin-32 [Ovis aries]	gi|548528170|ref|XM_005709379.1|	311	3e-160	PREDICTED: Capra hircus sorting nexin 32 (SNX32), mRNA	Q86XE0	211	4e-60	Sorting nexin-32	.	.	.	.	.	.	.	GO:0006897|endocytosis;GO:0015031|protein transport;GO:0016241|regulation of macroautophagy;GO:0016050|vesicle organization;	GO:0005768|endosome;GO:0019898|extrinsic component of membrane;	GO:0035091|phosphatidylinositol binding;	K17920	SNX5_6_32; sorting nexin-5/6/32
gene26014	1	0	2	0.96552	5	10	3	6.19678	0.15581	-2.68214	0.0236738	0.272743	down	no	LOC108634227	pseudogene	chrNC_030836.1:44808127-44809403:-	gi|803097049|ref|XP_012037729.1|	2013	0	PREDICTED: LOW QUALITY PROTEIN: uncharacterized protein LOC105615805, partial [Ovis aries]	gi|28789384|gb|AY193900.1|	790	0	Ovis aries clone 1 endogenous-virus gamma-2 pro/pol region, partial sequence	A1Z651	437	3e-137	Gag-Pol polyprotein	.	.	.	.	.	.	.	GO:0015074|DNA integration;GO:0006310|DNA recombination;GO:0075713|establishment of integrated proviral latency;GO:0046718|viral entry into host cell;GO:0019068|virion assembly;	GO:0020002|host cell plasma membrane;GO:0016020|membrane;GO:0019013|viral nucleocapsid;	GO:0004190|aspartic-type endopeptidase activity;GO:0003677|DNA binding;GO:0003887|DNA-directed DNA polymerase activity;GO:0042802|identical protein binding;GO:0003723|RNA binding;GO:0003964|RNA-directed DNA polymerase activity;GO:0004523|RNA-DNA hybrid ribonuclease activity;GO:0039660|structural constituent of virion;GO:0008270|zinc ion binding;	.	.
gene158	0	0	2	0.644546	3	8	1	4.12604	0.156214	-2.6784	0.195668	0.713715	down	no	GABRR3	protein_coding	chrNC_030808.1:42072815-42119762:-	gi|548449429|ref|XP_005674873.1|	2414	0	PREDICTED: gamma-aminobutyric acid receptor subunit rho-3 [Capra hircus]	gi|548449428|ref|XM_005674816.1|	1407	0	PREDICTED: Capra hircus gamma-aminobutyric acid (GABA) A receptor, rho 3 (GABRR3), mRNA	A8MPY1	780	0	Gamma-aminobutyric acid receptor subunit rho-3	.	.	.	.	.	.	.	GO:0007268|synaptic transmission;GO:0007214|gamma-aminobutyric acid signaling pathway;GO:0034220|ion transmembrane transport;	GO:0030054|cell junction;GO:0034707|chloride channel complex;GO:1902711|GABA-A receptor complex;GO:0005886|plasma membrane;GO:0045211|postsynaptic membrane;	GO:0005254|chloride channel activity;GO:0005230|extracellular ligand-gated ion channel activity;GO:0004890|GABA-A receptor activity;	K05190	GABRR; gamma-aminobutyric acid receptor subunit rho
gene18031	1	0	0	0.320974	0	2	4	2.05201	0.15642	-2.67651	0.192541	0.708926	down	no	ZNF285	protein_coding	chrNC_030825.1:53333790-53338530:-	gi|548505409|ref|XP_005692828.1|	2536	0	PREDICTED: LOW QUALITY PROTEIN: zinc finger protein 285 [Capra hircus]	gi|548505408|ref|XM_005692771.1|	1605	0	PREDICTED: Capra hircus zinc finger protein 285 (ZNF285), mRNA	P0C7X5	633	0	Zinc finger protein 806	.	.	.	.	.	.	.	GO:0006355|regulation of transcription, DNA-templated;GO:0006351|transcription, DNA-templated;	GO:0005634|nucleus;	GO:0003677|DNA binding;GO:0046872|metal ion binding;	K09228	KRAB; KRAB domain-containing zinc finger protein
gene7831	1	0	0	0.320974	0	2	4	2.05201	0.15642	-2.67651	0.192541	0.708926	down	no	LOC102177976	protein_coding	chrNC_030814.1:76278631-76279989:-	gi|585651999|ref|XP_006883984.1|	1043	1e-136	PREDICTED: heterogeneous nuclear ribonucleoprotein A1 [Elephantulus edwardii]	gi|548464787|ref|XM_005679851.1|	1306	0	PREDICTED: Capra hircus heterogeneous nuclear ribonucleoprotein A1 (HNRNPA1), transcript variant X3, mRNA	A5A6H4	57.8	6e-08	Heterogeneous nuclear ribonucleoprotein A1	.	.	.	.	.	.	.	GO:0006397|mRNA processing;GO:0051028|mRNA transport;GO:0008380|RNA splicing;	GO:0005737|cytoplasm;GO:0030529|ribonucleoprotein complex;GO:0005681|spliceosomal complex;	GO:0000166|nucleotide binding;GO:0003723|RNA binding;	K12741	HNRNPA1_3; heterogeneous nuclear ribonucleoprotein A1/A3
gene20400	0	0	1	0.322273	1	4	1	2.05833	0.15657	-2.67512	0.188945	0.702547	down	no	LOC106503318	pseudogene	chrNC_030827.1:37170935-37171609:+	gi|556777669|ref|XP_005983921.1|	642	5e-81	PREDICTED: 60S ribosomal protein L17-like [Pantholops hodgsonii]	gi|402746488|ref|NM_001034459.2|	485	0	Bos taurus ribosomal protein L17 (RPL17), mRNA	P24049	66.2	3e-12	60S ribosomal protein L17	YKL180w	140	4e-40	COG0091	.	.	.	GO:0034198|cellular response to amino acid starvation;GO:1900087|positive regulation of G1/S transition of mitotic cell cycle;GO:0006412|translation;	GO:0031672|A band;GO:0022625|cytosolic large ribosomal subunit;GO:0005634|nucleus;GO:0005844|polysome;	GO:0070180|large ribosomal subunit rRNA binding;GO:0003735|structural constituent of ribosome;	K02880	RP-L17e, RPL17; large subunit ribosomal protein L17e
gene15814	0	0	1	0.322273	1	5	0	2.05682	0.156685	-2.67406	0.195187	0.713126	down	no	IL19	protein_coding	chrNC_030823.1:3986767-3996178:+	gi|803127058|ref|XP_012042354.1|	1063	2e-142	PREDICTED: interleukin-19 isoform X1 [Ovis aries]	gi|548497727|ref|XM_005690417.1|	788	0	PREDICTED: Capra hircus interleukin 19 (IL19), mRNA	Q9UHD0	225	1e-70	Interleukin-19	.	.	.	.	.	.	.	GO:0006915|apoptotic process;GO:0006955|immune response;GO:0006954|inflammatory response;GO:0042226|interleukin-6 biosynthetic process;GO:2001237|negative regulation of extrinsic apoptotic signaling pathway;GO:2001244|positive regulation of intrinsic apoptotic signaling pathway;GO:0046427|positive regulation of JAK-STAT cascade;GO:0072593|reactive oxygen species metabolic process;GO:0007165|signa…	GO:0005576|extracellular region;GO:0005615|extracellular space;	GO:0005125|cytokine activity;	K05444	IL19_20_24; interleukin 19/20/24
gene503	0	0	1	0.322273	0	1	5	2.05352	0.156936	-2.67175	0.195249	0.713126	down	no	LOC102181074	pseudogene	chrNC_030808.1:82387054-82405631:-	gi|593726803|ref|XP_007109421.1|	782	1e-95	PREDICTED: general transcription factor IIF subunit 1 [Physeter catodon]	gi|594631255|ref|XM_007169101.1|	340	1e-176	PREDICTED: Balaenoptera acutorostrata scammoni general transcription factor IIF, polypeptide 1, 74kDa (GTF2F1), mRNA	Q5EA53	75.5	2e-13	General transcription factor IIF subunit 1	.	.	.	.	.	.	.	GO:0032968|positive regulation of transcription elongation from RNA polymerase II promoter;GO:0006367|transcription initiation from RNA polymerase II promoter;	GO:0005634|nucleus;	GO:0003824|catalytic activity;GO:0003677|DNA binding;	K03138	TFIIF1, GTF2F1, TFG1; transcription initiation factor TFIIF subunit alpha
gene4513	0	0	1	0.322273	0	2	4	2.05201	0.157053	-2.67068	0.192543	0.708926	down	no	GPR22	protein_coding	chrNC_030811.1:71759431-71765488:-	gi|826310828|ref|XP_012505801.1|	2056	0	PREDICTED: probable G-protein coupled receptor 22 isoform X1 [Propithecus coquereli]	gi|594090212|ref|XM_006068456.1|	3120	0	PREDICTED: Bubalus bubalis G protein-coupled receptor 22 (GPR22), transcript variant X1, mRNA	Q99680	768	0	Probable G-protein coupled receptor 22	.	.	.	.	.	.	.	GO:0032870|cellular response to hormone stimulus;GO:1901652|response to peptide;	GO:0016021|integral component of membrane;GO:0005886|plasma membrane;	GO:0004930|G-protein coupled receptor activity;GO:0042277|peptide binding;	K04319	GPR22; G protein-coupled receptor 22
gene11361	0	0	1	0.322273	0	3	3	2.05049	0.157169	-2.66961	0.188783	0.702547	down	no	LOC106502594	pseudogene	chrNC_030818.1:1934004-1954165:+	gi|803249861|ref|XP_011984913.1|	1823	0	PREDICTED: LOW QUALITY PROTEIN: uncharacterized protein LOC105608610 [Ovis aries musimon]	gi|28789509|gb|AY193908.1|	642	0	Ovis aries endogenous-virus gamma-8 pro/pol region, partial sequence	P10272	205	2e-160	Pol polyprotein	.	.	.	.	.	.	.	GO:0015074|DNA integration;GO:0006310|DNA recombination;GO:0075713|establishment of integrated proviral latency;GO:0046718|viral entry into host cell;	.	GO:0004190|aspartic-type endopeptidase activity;GO:0003676|nucleic acid binding;GO:0003964|RNA-directed DNA polymerase activity;GO:0004523|RNA-DNA hybrid ribonuclease activity;	.	.
gene19565	0	0	1	0.322273	0	3	3	2.05049	0.157169	-2.66961	0.188783	0.702547	down	no	LOC102183595	protein_coding	chrNC_030826.1:40897334-40898279:-	gi|548510457|ref|XP_005694365.1|	374	2e-38	PREDICTED: keratin-associated protein 9-1-like [Capra hircus]	gi|1295|emb|X01610.1|	755	0	Sheep B2A and B2D genes for B2 high-sulphur keratins	P08131	141	6e-39	Keratin, high-sulfur matrix protein, B2D	.	.	.	.	.	.	.	.	GO:0045095|keratin filament;	.	.	.
gene4878	0	0	1	0.322273	0	3	3	2.05049	0.157169	-2.66961	0.188783	0.702547	down	no	LOC102178041	pseudogene	chrNC_030812.1:23009823-23011754:-	gi|556779482|ref|XP_005984791.1|	395	4e-104	PREDICTED: hsc70-interacting protein isoform X1 [Pantholops hodgsonii]	gi|594096124|ref|XM_006071270.1|	1096	0	PREDICTED: Bubalus bubalis suppression of tumorigenicity 13 (colon carcinoma) (Hsp70 interacting protein) (ST13), transcript variant X1, mRNA	P50502	58.2	2e-95	Hsc70-interacting protein	.	.	.	.	.	.	.	GO:0070389|chaperone cofactor-dependent protein refolding;GO:0061084|negative regulation of protein refolding;GO:0006457|protein folding;GO:0051260|protein homooligomerization;	GO:0005737|cytoplasm;GO:0005829|cytosol;GO:0070062|extracellular exosome;GO:0043234|protein complex;	GO:0032564|dATP binding;GO:0030674|protein binding, bridging;	K09560	ST13; suppressor of tumorigenicity protein 13
gene6776	0	0	1	0.322273	0	4	2	2.04897	0.157285	-2.66854	0.192421	0.708926	down	no	CSN1S1	protein_coding	chrNC_030813.1:85978463-85995270:+	gi|394997385|gb|AFN44013.1|	1087	1e-148	alpha s1 casein [Capra hircus]	gi|953|emb|X59836.1|	1112	0	C.hircus mRNA for as1-casein	P04653	370	2e-126	Alpha-S1-casein	.	.	.	.	.	.	.	.	GO:0005576|extracellular region;	GO:0005215|transporter activity;	K17281	CSN1S1; alpha-S1-casein
gene14547	3	12	5	6.40239	97	11	8	40.6227	0.157606	-2.66561	0.00278416	0.0696196	down	no	LOC102175783	protein_coding	chrNC_030822.1:1289091-1311961:+	gi|803299147|ref|XP_012008079.1|	1541	0	PREDICTED: glycine N-phenylacetyltransferase isoform X2 [Ovis aries musimon]	gi|548497031|ref|XM_005690295.1|	1363	0	PREDICTED: Capra hircus glycine N-phenylacetyltransferase-like (LOC102175783), mRNA	O77512	564	0	Glycine N-phenylacetyltransferase	.	.	.	.	.	.	.	.	GO:0005739|mitochondrion;	GO:0047961|glycine N-acyltransferase activity;	K15517	GLYAL; glycine N-phenylacetyltransferase [EC:2.3.1.192]
gene292	0	6	0	1.91405	16	10	9	12.1224	0.157893	-2.66298	0.10223	0.554657	down	no	GAP43	protein_coding	chrNC_030808.1:60044530-60150216:+	gi|803334413|ref|XP_012025304.1|	631	3e-75	PREDICTED: neuromodulin isoform X2 [Ovis aries musimon]	gi|346421387|ref|NM_203358.2|	1367	0	Bos taurus growth associated protein 43 (GAP43), mRNA	P06836	242	1e-74	Neuromodulin	.	.	.	.	.	.	.	GO:0016198|axon choice point recognition;GO:0061564|axon development;GO:0045165|cell fate commitment;GO:0010001|glial cell differentiation;GO:0051489|regulation of filopodium assembly;GO:0040008|regulation of growth;	GO:0030424|axon;GO:0030054|cell junction;GO:0005737|cytoplasm;GO:0031527|filopodium membrane;GO:0032584|growth cone membrane;GO:0014069|postsynaptic density;	.	.	.
gene2492	191	388	375	305.934	1767	1743	2034	1912.76	0.159943	-2.64437	4.54281e-12	3.22087e-09	down	yes	PTCH2	protein_coding	chrNC_030810.1:19570536-19586439:-	gi|548460903|ref|XP_005678608.1|	5476	0	PREDICTED: LOW QUALITY PROTEIN: protein patched homolog 2 [Capra hircus]	gi|548460902|ref|XM_005678551.1|	4064	0	PREDICTED: Capra hircus patched 2 (PTCH2), mRNA	Q9Y6C5	199	2e-50	Protein patched homolog 2	.	.	.	.	.	.	.	GO:0001709|cell fate determination;GO:0009957|epidermal cell fate specification;GO:0042633|hair cycle;GO:0045879|negative regulation of smoothened signaling pathway;GO:0045606|positive regulation of epidermal cell differentiation;GO:0043588|skin development;	GO:0016021|integral component of membrane;	GO:0097108|hedgehog family protein binding;GO:0008158|hedgehog receptor activity;GO:0005119|smoothened binding;	K11101	PTCH2; patched 2
gene24035	7	1	1	2.8881	19	19	14	17.9595	0.160812	-2.63655	0.0200697	0.249251	down	no	MYL10	protein_coding	chrNC_030832.1:36090367-36101773:+	gi|594041866|ref|XP_006045475.1|	878	2e-117	PREDICTED: myosin regulatory light chain 10 isoform X2 [Bubalus bubalis]	gi|594041865|ref|XM_006045413.1|	538	0	PREDICTED: Bubalus bubalis myosin, light chain 10, regulatory (MYL10), transcript variant X2, mRNA	Q62082	335	3e-115	Myosin regulatory light chain 10	ECU03g1570	94.7	6e-23	COG5126	.	.	.	.	GO:0005739|mitochondrion;	GO:0005509|calcium ion binding;	K12756	MYL10; myosin regulatory light chain 10
gene24230	2	2	0	1.27996	9	6	8	7.95286	0.160944	-2.63537	0.0142684	0.20054	down	no	LOC102183057	misc_RNA	chrNC_030833.1:150365-156095:-	gi|472350706|ref|XP_004395040.1|	1009	0	PREDICTED: scavenger receptor cysteine-rich domain-containing protein SCART1-like [Odobenus rosmarus divergens]	gi|594095565|ref|XM_006071002.1|	606	0	PREDICTED: Bubalus bubalis putative scavenger receptor cysteine-rich domain-containing protein LOC619207-like (LOC102399737), mRNA	Q4G0T1	51.2	2e-17	Scavenger receptor cysteine-rich domain-containing protein SCART1	.	.	.	.	.	.	.	GO:0002376|immune system process;	GO:0016021|integral component of membrane;	GO:0005044|scavenger receptor activity;	.	.
gene16899	8	15	30	17.0211	124	91	90	105.488	0.161356	-2.63168	6.72266e-05	0.00496486	down	yes	RIMBP2	protein_coding	chrNC_030824.1:24478025-24604855:-	gi|803230491|ref|XP_011975498.1|	5550	0	PREDICTED: RIMS-binding protein 2 isoform X6 [Ovis aries musimon]	gi|594034736|ref|XM_006042005.1|	4685	0	PREDICTED: Bubalus bubalis RIMS binding protein 2 (RIMBP2), transcript variant X4, mRNA	O15034	67	9e-10	RIMS-binding protein 2	.	.	.	.	.	.	.	GO:0010923|negative regulation of phosphatase activity;	GO:0030054|cell junction;GO:0005886|plasma membrane;GO:0045202|synapse;	.	K17591	RIMBP2; RIMS-binding protein 2
gene23297	0	12	13	8.01765	86	29	27	49.3976	0.162309	-2.62319	0.0129171	0.189176	down	no	CDH20	protein_coding	chrNC_030831.1:60053425-60266824:+	gi|300798333|ref|NP_001179064.1|	3823	0	cadherin-20 [Bos taurus]	gi|594082008|ref|XM_006064553.1|	3180	0	PREDICTED: Bubalus bubalis cadherin 20, type 2 (CDH20), mRNA	Q9HBT6	1447	0	Cadherin-20	.	.	.	.	.	.	.	GO:0007156|homophilic cell adhesion via plasma membrane adhesion molecules;	GO:0016021|integral component of membrane;GO:0005886|plasma membrane;	GO:0005509|calcium ion binding;	K06807	CDH20; cadherin 20, type 2
gene15009	4	2	6	3.85555	38	19	11	23.6176	0.163249	-2.61485	0.00118454	0.0385404	down	yes	LOC102174380	protein_coding	chrNC_030822.1:30970558-31004759:+	gi|555989318|ref|XP_005906490.1|	3223	0	PREDICTED: LOW QUALITY PROTEIN: beta-galactosidase-1-like protein 3 [Bos mutus]	gi|594090280|ref|XM_006068489.1|	1943	0	PREDICTED: Bubalus bubalis galactosidase, beta 1-like 3 (GLB1L3), mRNA	Q8NCI6	858	0	Beta-galactosidase-1-like protein 3	XF0840	368	3e-111	COG1874	.	.	.	GO:0005975|carbohydrate metabolic process;	GO:0005773|vacuole;	GO:0004565|beta-galactosidase activity;	.	.
gene24115	1	2	0	0.958991	6	6	5	5.86971	0.16338	-2.6137	0.0304617	0.309531	down	no	TRNAV-CAC	tRNA	chrNC_030832.1:37355824-37355896:-	.	.	.	.	gi|594112704|ref|XR_329363.1|	54	5e-19	PREDICTED: Bubalus bubalis uncharacterized LOC102410397 (LOC102410397), misc_RNA	.	.	.	.	.	.	.	.	.	.	.	.	.	.	.	.
gene24677	3	11	6	6.40565	11	61	42	39.0562	0.164011	-2.60813	0.000359961	0.0173411	down	yes	LOC108634035	protein_coding	chrNC_030833.1:48375833-48393171:-	gi|556778882|ref|XP_005984503.1|	1249	3e-167	PREDICTED: cytochrome P450 2C19-like isoform X1 [Pantholops hodgsonii]	gi|325305980|gb|HQ263379.1|	872	0	Ovis aries cytochrome P450 2C18 (CYP2C18) mRNA, partial cds	P33260	410	3e-139	Cytochrome P450 2C18	.	.	.	.	.	.	.	GO:0019373|epoxygenase P450 pathway;GO:0006805|xenobiotic metabolic process;	GO:0005789|endoplasmic reticulum membrane;GO:0031090|organelle membrane;	GO:0008392|arachidonic acid epoxygenase activity;GO:0070330|aromatase activity;GO:0020037|heme binding;GO:0005506|iron ion binding;GO:0004497|monooxygenase activity;GO:0019825|oxygen binding;GO:0008395|steroid hydroxylase activity;	K17720	CYP2C18; cytochrome P450, family 2, subfamily C, polypeptide 18 [EC:1.14.14.1]
gene1667	0	1	2	0.963554	6	5	6	5.87123	0.164115	-2.60723	0.0304756	0.309531	down	no	LOC108637848	pseudogene	chrNC_030809.1:46688601-46690612:+	gi|556770068|ref|XP_005980230.1|	705	2e-85	PREDICTED: biogenesis of lysosome-related organelles complex 1 subunit 1-like [Pantholops hodgsonii]	gi|556770067|ref|XM_005980168.1|	469	0	PREDICTED: Pantholops hodgsonii biogenesis of lysosome-related organelles complex 1 subunit 1-like (LOC102321427), mRNA	D3ZKU7	171	1e-48	Biogenesis of lysosome-related organelles complex 1 subunit 1	.	.	.	.	.	.	.	GO:0009060|aerobic respiration;GO:0008089|anterograde axon cargo transport;GO:0048490|anterograde synaptic vesicle transport;GO:0016197|endosomal transport;GO:0032418|lysosome localization;GO:0098779|mitophagy in response to mitochondrial depolarization;GO:0031175|neuron projection development;GO:0018394|peptidyl-lysine acetylation;	GO:1904115|axon cytoplasm;GO:0031083|BLOC-1 complex;GO:0005829|cytosol;GO:0005769|early endosome;GO:0070062|extracellular exosome;GO:0005615|extracellular space;GO:0005765|lysosomal membrane;GO:0005758|mitochondrial intermembrane space;GO:0005759|mitochondrial matrix;GO:0005739|mitochondrion;GO:0043234|protein complex;	.	.	.
gene39	103	3814	4694	2762.51	4341	22404	22128	16746	0.164965	-2.59977	0.0100233	0.162396	down	no	LOC100860930	protein_coding	chrNC_030808.1:3527894-3528532:+	gi|548449094|ref|XP_005674756.1|	347	5e-38	PREDICTED: uncharacterized protein LOC100860930 [Capra hircus]	gi|32329265|gb|AY310754.1|	612	0	Capra hircus high-glycine tyrosine keratin type II.6 mRNA, complete cds	.	.	.	.	.	.	.	.	.	.	.	.	.	.	.	.
gene8477	5	7	2	4.48248	31	21	26	26.9741	0.166177	-2.5892	0.000371202	0.0177295	down	yes	LOC108636404	protein_coding	chrNC_030814.1:103042393-103046549:-	gi|295844821|ref|NP_001171522.1|	720	7e-86	bone marrow stromal cell antigen 2B [Ovis aries]	gi|151554179|gb|BC149213.1|	1562	0	Bos taurus cDNA clone IMAGE:8310853	Q8R2Q8	83.2	2e-16	Bone marrow stromal antigen 2	.	.	.	.	.	.	.	GO:0051607|defense response to virus;GO:0045087|innate immune response;GO:0030308|negative regulation of cell growth;GO:0030336|negative regulation of cell migration;GO:1901253|negative regulation of intracellular transport of viral material;GO:0002737|negative regulation of plasmacytoid dendritic cell cytokine production;GO:0045071|negative regulation of viral genome replication;GO:0043123|posit…	GO:0031225|anchored component of membrane;GO:0016324|apical plasma membrane;GO:0009986|cell surface;GO:0070062|extracellular exosome;GO:0005794|Golgi apparatus;GO:0016021|integral component of membrane;GO:0045121|membrane raft;GO:0005771|multivesicular body;GO:0005886|plasma membrane;	GO:0008191|metalloendopeptidase inhibitor activity;GO:0044822|poly(A) RNA binding;GO:0004871|signal transducer activity;	K06731	BST2; bone marrow stromal cell antigen 2
gene19399	29936	18667	26880	24226.3	175059	87448	157780	145458	0.166551	-2.58596	0.00184972	0.0515725	down	no	COL1A1	protein_coding	chrNC_030826.1:36105883-36123687:+	gi|556738267|ref|XP_005964709.1|	1706	0	PREDICTED: collagen alpha-1(I) chain-like [Pantholops hodgsonii]	gi|594032935|ref|XM_006041152.1|	5524	0	PREDICTED: Bubalus bubalis collagen alpha-1(I) chain-like (LOC102391895), mRNA	P02453	57.4	2e-06	Collagen alpha-1(I) chain	.	.	.	.	.	.	.	GO:0001568|blood vessel development;GO:0060346|bone trabecula formation;GO:0060351|cartilage development involved in endochondral bone morphogenesis;GO:0071230|cellular response to amino acid stimulus;GO:0071260|cellular response to mechanical stimulus;GO:0032964|collagen biosynthetic process;GO:0030199|collagen fibril organization;GO:0048706|embryonic skeletal system development;GO:0001958|endoc…	GO:0005584|collagen type I trimer;GO:0005737|cytoplasm;GO:0005615|extracellular space;	GO:0005201|extracellular matrix structural constituent;GO:0046872|metal ion binding;	K06236	COL1AS; collagen, type I/II/III/V/XI/XXIV/XXVII, alpha
gene4711	20446	13274	19441	17062.5	126467	65196	102601	101873	0.167487	-2.57788	0.000414292	0.0191526	down	yes	COL1A2	protein_coding	chrNC_030811.1:108819725-108857001:-	gi|741922890|ref|XP_010802286.1|	1772	0	PREDICTED: collagen alpha-2(I) chain isoform X1 [Bos taurus]	gi|548462052|ref|XM_005678936.1|	5393	0	PREDICTED: Capra hircus collagen type I alpha 2 (LOC100860940), mRNA	P02465	122	2e-26	Collagen alpha-2(I) chain	.	.	.	.	.	.	.	GO:0001568|blood vessel development;GO:0071230|cellular response to amino acid stimulus;GO:0030199|collagen fibril organization;GO:0070208|protein heterotrimerization;GO:0008217|regulation of blood pressure;GO:0007266|Rho protein signal transduction;GO:0001501|skeletal system development;GO:0043589|skin morphogenesis;GO:0007179|transforming growth factor beta receptor signaling pathway;	GO:0005584|collagen type I trimer;GO:0070062|extracellular exosome;GO:0005615|extracellular space;GO:0005622|intracellular;	GO:0005201|extracellular matrix structural constituent;GO:0046872|metal ion binding;	K06236	COL1AS; collagen, type I/II/III/V/XI/XXIV/XXVII, alpha
gene19478	0	2	0	0.638017	4	4	3	3.79897	0.167945	-2.57394	0.200955	0.720705	down	no	LOC108638223	misc_RNA	chrNC_030826.1:38924768-38925501:-	gi|803269820|ref|XP_011994627.1|	519	2e-74	PREDICTED: single-stranded DNA-binding protein, mitochondrial isoform X1 [Ovis aries musimon]	gi|548464068|ref|XM_005679536.1|	713	0	PREDICTED: Capra hircus single-stranded DNA binding protein 1, mitochondrial (SSBP1), transcript variant X1, mRNA	Q32PB0	100	3e-74	Single-stranded DNA-binding protein, mitochondrial	XFa0061	60.8	2e-12	COG0629	.	.	.	GO:0006260|DNA replication;	GO:0042645|mitochondrial nucleoid;	GO:0003682|chromatin binding;GO:0003697|single-stranded DNA binding;	K03111	ssb; single-strand DNA-binding protein
gene108	0	1	1	0.641281	5	3	3	3.80986	0.168322	-2.57071	0.0775175	0.489595	down	no	LIPI	protein_coding	chrNC_030808.1:21585461-21645952:+	gi|548449352|ref|XP_005674836.1|	2634	0	PREDICTED: lipase member I-like [Capra hircus]	gi|548449351|ref|XM_005674779.1|	1335	0	PREDICTED: Capra hircus lipase member I-like (LOC102183181), mRNA	Q6XZB0	728	0	Lipase member I	.	.	.	.	.	.	.	GO:0016042|lipid catabolic process;GO:0044241|lipid digestion;	GO:0005576|extracellular region;GO:0005615|extracellular space;GO:0005886|plasma membrane;	GO:0052689|carboxylic ester hydrolase activity;GO:0008201|heparin binding;GO:0004620|phospholipase activity;	K19404	LIPH_I; phosphatidic acid-selective&#160;phospholipase A1 [EC:3.1.1.-]
gene8140	0	2	2	1.28256	5	9	8	7.56832	0.169465	-2.56094	0.0178033	0.231817	down	no	LOC108636399	pseudogene	chrNC_030814.1:94911455-94911914:-	.	.	.	.	gi|545188767|ref|XR_288541.1|	119	4e-54	PREDICTED: Equus caballus uncharacterized LOC100063824 (LOC100063824), misc_RNA	.	.	.	.	.	.	.	.	.	.	.	.	.	.	.	.
gene26873	7	26	42	24.0765	112	147	153	141.939	0.169626	-2.55957	0.000138047	0.00867363	down	yes	HS6ST2	protein_coding	chrNW_017189517.1:12033292-12387496:+	gi|803310117|ref|XP_012013427.1|	2924	0	PREDICTED: heparan-sulfate 6-O-sulfotransferase 2 isoform X3 [Ovis aries musimon]	gi|331284126|ref|NM_001206635.1|	3847	0	Bos taurus heparan sulfate 6-O-sulfotransferase 2 (HS6ST2), mRNA	Q96MM7	936	0	Heparan-sulfate 6-O-sulfotransferase 2	.	.	.	.	.	.	.	GO:0006024|glycosaminoglycan biosynthetic process;GO:0015015|heparan sulfate proteoglycan biosynthetic process, enzymatic modification;	GO:0070062|extracellular exosome;GO:0000139|Golgi membrane;GO:0016021|integral component of membrane;GO:0005654|nucleoplasm;	GO:0017095|heparan sulfate 6-O-sulfotransferase activity;	K08102	HS6ST2; heparan sulfate 6-O-sulfotransferase HS6ST2 [EC:2.8.2.-]
gene27955	0	2	0	0.638017	0	5	6	3.75999	0.169686	-2.55906	0.218664	0.747823	down	no	LOC108634826	protein_coding	chrNW_017190155.1:90311-110010:+	gi|741874445|ref|XP_010825160.1|	1342	0	PREDICTED: neuroblastoma breakpoint family member 4-like isoform X1 [Bos taurus]	gi|556734991|ref|XM_005963057.1|	460	0	PREDICTED: Pantholops hodgsonii neuroblastoma breakpoint family member 4-like (LOC102321445), mRNA	Q86XG9	198	9e-58	Putative neuroblastoma breakpoint family member 5	.	.	.	.	.	.	.	.	GO:0005737|cytoplasm;	.	.	.
gene21821	1	1	0	0.639982	1	4	6	3.77087	0.169717	-2.55879	0.0772417	0.488874	down	no	PRSS50	protein_coding	chrNC_030829.1:52800945-52806375:+	gi|803218981|ref|XP_011969832.1|	1741	0	PREDICTED: probable threonine protease PRSS50 isoform X2 [Ovis aries musimon]	gi|594096762|ref|XM_006071577.1|	1155	0	PREDICTED: Bubalus bubalis protease, serine, 50 (PRSS50), mRNA	Q9UI38	427	5e-145	Probable threonine protease PRSS50	VC1649	81.6	1e-15	COG5640	.	.	.	GO:0006508|proteolysis;	GO:0005737|cytoplasm;GO:0005783|endoplasmic reticulum;	GO:0004252|serine-type endopeptidase activity;GO:0004298|threonine-type endopeptidase activity;	.	.
gene28008	3	3	7	4.17586	21	22	28	24.4813	0.170573	-2.55154	0.000562472	0.0237163	down	yes	LOC108634843	protein_coding	chrNW_017190360.1:5745-16419:+	gi|803204978|ref|XP_011963224.1|	509	4e-57	PREDICTED: dedicator of cytokinesis protein 11 isoform X1 [Ovis aries]	gi|548529423|ref|XM_005700275.1|	263	2e-134	PREDICTED: Capra hircus dedicator of cytokinesis 11 (DOCK11), mRNA	A2AF47	194	2e-56	Dedicator of cytokinesis protein 11	.	.	.	.	.	.	.	GO:0007264|small GTPase mediated signal transduction;	GO:0005622|intracellular;	GO:0017048|Rho GTPase binding;GO:0005089|Rho guanyl-nucleotide exchange factor activity;	.	.
gene24584	19	72	51	45.503	248	273	249	265.639	0.171297	-2.54543	5.62306e-06	0.000712627	down	yes	LOC102185739	protein_coding	chrNC_030833.1:35493175-35526855:-	gi|556778882|ref|XP_005984503.1|	2282	0	PREDICTED: cytochrome P450 2C19-like isoform X1 [Pantholops hodgsonii]	gi|556778881|ref|XM_005984441.1|	1768	0	PREDICTED: Pantholops hodgsonii cytochrome P450 2C19-like (LOC102327863), transcript variant X1, mRNA	P33260	758	0	Cytochrome P450 2C18	alr1450	80.1	6e-15	COG2124	.	.	.	GO:0019373|epoxygenase P450 pathway;GO:0006805|xenobiotic metabolic process;	GO:0005789|endoplasmic reticulum membrane;GO:0031090|organelle membrane;	GO:0008392|arachidonic acid epoxygenase activity;GO:0070330|aromatase activity;GO:0020037|heme binding;GO:0005506|iron ion binding;GO:0004497|monooxygenase activity;GO:0019825|oxygen binding;GO:0008395|steroid hydroxylase activity;	K17720	CYP2C18; cytochrome P450, family 2, subfamily C, polypeptide 18 [EC:1.14.14.1]
gene13275	0	0	3	0.966818	15	0	1	5.62062	0.172013	-2.53941	0.275323	0.804145	down	no	LOC102188684	protein_coding	chrNC_030820.1:43249864-43278928:+	gi|548489995|ref|XP_005688196.1|	1661	0	PREDICTED: prostaglandin F synthase 1-like [Capra hircus]	gi|548489994|ref|XM_005688139.1|	1022	0	PREDICTED: Capra hircus prostaglandin F synthase 1-like (LOC102188684), mRNA	P05980	247	2e-77	Prostaglandin F synthase 1	SPAC26F1.07	129	3e-33	COG0656	.	.	.	GO:0001516|prostaglandin biosynthetic process;	GO:0005737|cytoplasm;	GO:0036131|prostaglandin D2 11-ketoreductase activity;GO:0047017|prostaglandin-F synthase activity;	.	.
gene18267	5	7	6	5.77157	55	17	24	33.3701	0.172956	-2.53152	0.000759373	0.0291028	down	yes	SHANK1	protein_coding	chrNC_030825.1:57846176-57898882:-	gi|803309840|ref|XP_012013298.1|	4833	0	PREDICTED: LOW QUALITY PROTEIN: SH3 and multiple ankyrin repeat domains protein 1 isoform X2 [Ovis aries musimon]	gi|545832330|ref|XM_005664791.1|	5219	0	PREDICTED: Sus scrofa SH3 and multiple ankyrin repeat domains 1 (SHANK1), transcript variant X2, mRNA	Q9WV48	614	2e-178	SH3 and multiple ankyrin repeat domains protein 1	all2748	76.6	5e-13	COG0666	.	.	.	GO:0030534|adult behavior;GO:0008306|associative learning;GO:0007016|cytoskeletal anchoring at plasma membrane;GO:0060997|dendritic spine morphogenesis;GO:0050894|determination of affect;GO:0046959|habituation;GO:0007616|long-term memory;GO:0032232|negative regulation of actin filament bundle assembly;GO:0050885|neuromuscular process controlling balance;GO:0042048|olfactory behavior;GO:0060999|po…	GO:0030054|cell junction;GO:0005737|cytoplasm;GO:0030425|dendrite;GO:0043197|dendritic spine;GO:0060076|excitatory synapse;GO:0005622|intracellular;GO:0008328|ionotropic glutamate receptor complex;GO:0043005|neuron projection;GO:0005886|plasma membrane;GO:0014069|postsynaptic density;GO:0045211|postsynaptic membrane;GO:0045202|synapse;	GO:0071532|ankyrin repeat binding;GO:0030160|GKAP/Homer scaffold activity;GO:0042802|identical protein binding;GO:0035255|ionotropic glutamate receptor binding;GO:0008022|protein C-terminus binding;GO:0032403|protein complex binding;GO:0030159|receptor signaling complex scaffold activity;GO:0097110|scaffold protein binding;GO:0017124|SH3 domain binding;GO:0031877|somatostatin receptor binding;	K15009	SHANK; SH3 and multiple ankyrin repeat domains protein
gene27100	1	1	1	0.962255	5	8	3	5.5148	0.174486	-2.51882	0.039247	0.355372	down	no	IL1RAPL2	protein_coding	chrNW_017189517.1:38499067-39577103:+	gi|548529212|ref|XP_005700233.1|	3469	0	PREDICTED: X-linked interleukin-1 receptor accessory protein-like 2 [Capra hircus]	gi|548529211|ref|XM_005700176.1|	2246	0	PREDICTED: Capra hircus interleukin 1 receptor accessory protein-like 2 (IL1RAPL2), mRNA	Q9NP60	1286	0	X-linked interleukin-1 receptor accessory protein-like 2	.	.	.	.	.	.	.	GO:0007417|central nervous system development;	GO:0016021|integral component of membrane;	GO:0004908|interleukin-1 receptor activity;GO:0004910|interleukin-1, Type II, blocking receptor activity;	K05170	IL1RAPL, IL1R8_9; interleukin 1 receptor accessory protein-like
gene24751	4	3	26	10.62	45	69	62	60.598	0.175254	-2.51248	0.00791863	0.138747	down	no	LOC102185808	lncRNA	chrNC_030834.1:9496841-9499174:-	.	.	.	.	gi|548524522|ref|XR_311162.1|	492	0	PREDICTED: Capra hircus uncharacterized LOC102185808 (LOC102185808), misc_RNA	.	.	.	.	.	.	.	.	.	.	.	.	.	.	.	.
gene13232	1	7	4	3.84313	31	18	14	21.841	0.175959	-2.50669	0.00143072	0.0438959	down	yes	SYNDIG1	protein_coding	chrNC_030820.1:41768426-41877740:+	gi|548489900|ref|XP_005688149.1|	1240	3e-164	PREDICTED: synapse differentiation-inducing gene protein 1 [Capra hircus]	gi|556778463|ref|XM_005984241.1|	1938	0	PREDICTED: Pantholops hodgsonii synapse differentiation inducing 1 (SYNDIG1), mRNA	Q08DM6	473	2e-162	Synapse differentiation-inducing gene protein 1	.	.	.	.	.	.	.	GO:0006886|intracellular protein transport;GO:0051965|positive regulation of synapse assembly;GO:0009607|response to biotic stimulus;GO:0097091|synaptic vesicle clustering;	GO:0044297|cell body;GO:0030054|cell junction;GO:0043198|dendritic shaft;GO:0043197|dendritic spine;GO:0031901|early endosome membrane;GO:0060076|excitatory synapse;GO:0005887|integral component of plasma membrane;GO:0014069|postsynaptic density;GO:0045211|postsynaptic membrane;GO:0098793|presynapse;	GO:0035254|glutamate receptor binding;GO:0042803|protein homodimerization activity;	.	.
gene19577	111	1668	1263	974.765	6366	4756	4872	5530.47	0.176254	-2.50428	1.41256e-06	0.000235128	down	yes	LOC106503217	protein_coding	chrNC_030826.1:40982969-40984065:-	gi|296476406|tpg|DAA18521.1|	233	5e-21	TPA: hypothetical protein BOS_19165 [Bos taurus]	gi|155372260|ref|NM_001101273.1|	824	0	Bos taurus keratin associated protein 4-7 (KRTAP4-7), mRNA	.	.	.	.	.	.	.	.	.	.	.	.	.	.	.	.
gene14022	26	7	19	16.7016	78	34	161	94.1835	0.17733	-2.49549	0.000375698	0.0178677	down	yes	CTHRC1	protein_coding	chrNC_030821.1:21035020-21051029:+	gi|548493931|ref|XP_005689358.1|	1132	4e-149	PREDICTED: collagen triple helix repeat-containing protein 1 [Capra hircus]	gi|402692018|ref|NM_001081536.2|	1311	0	Bos taurus collagen triple helix repeat containing 1 (CTHRC1), mRNA	Q96CG8	427	7e-147	Collagen triple helix repeat-containing protein 1	.	.	.	.	.	.	.	GO:0016477|cell migration;GO:0090103|cochlea morphogenesis;GO:0090177|establishment of planar polarity involved in neural tube closure;GO:0060122|inner ear receptor stereocilium organization;GO:0090090|negative regulation of canonical Wnt signaling pathway;GO:0043932|ossification involved in bone remodeling;GO:0045669|positive regulation of osteoblast differentiation;GO:0033690|positive regulatio…	GO:0005581|collagen trimer;GO:0005737|cytoplasm;GO:0005615|extracellular space;GO:0005578|proteinaceous extracellular matrix;	.	.	.
gene19585	28	263	330	199.237	2088	473	660	1122.06	0.177564	-2.49359	0.0123569	0.183581	down	no	LOC102172755	protein_coding	chrNC_030826.1:41051066-41052569:+	gi|803340758|ref|XP_012028415.1|	223	4e-17	PREDICTED: keratin-associated protein 9-7-like [Ovis aries musimon]	gi|548508990|ref|XM_005693801.1|	1254	0	PREDICTED: Capra hircus keratin-associated protein 9-7-like (LOC102172755), transcript variant X1, mRNA	.	.	.	.	.	.	.	.	.	.	.	.	.	.	.	.
gene860	1	3	1	1.60027	9	6	11	8.98038	0.178197	-2.48846	0.0137132	0.196198	down	no	LOC102169522	pseudogene	chrNC_030808.1:134185881-134186565:+	gi|667292578|ref|XP_008578264.1|	325	8e-35	PREDICTED: protein BEX3 isoform X1 [Galeopterus variegatus]	gi|470643493|ref|XM_004326204.1|	338	1e-175	PREDICTED: Tursiops truncatus protein BEX3-like, transcript variant 1 (LOC101315944), mRNA	Q3ZBJ6	124	5e-34	Protein BEX3	.	.	.	.	.	.	.	GO:0008625|extrinsic apoptotic signaling pathway via death domain receptors;	GO:0005829|cytosol;GO:0005634|nucleus;	GO:0046872|metal ion binding;	K12465	NGFRAP1; nerve growth factor receptor-associated protein 1
gene20641	2	1	2	1.6055	8	9	9	8.96646	0.179056	-2.48151	0.0137058	0.196198	down	no	LOC102174020	protein_coding	chrNC_030828.1:19115867-19120218:-	gi|548535201|ref|XP_005701953.1|	1522	0	PREDICTED: myeloid-associated differentiation marker-like [Capra hircus]	gi|548535200|ref|XM_005701896.1|	2254	0	PREDICTED: Capra hircus myeloid-associated differentiation marker-like (LOC102174020), mRNA	Q96S97	256	2e-75	Myeloid-associated differentiation marker	.	.	.	.	.	.	.	GO:0061028|establishment of endothelial barrier;GO:0031579|membrane raft organization;GO:0030837|negative regulation of actin filament polymerization;GO:0010629|negative regulation of gene expression;GO:0034115|negative regulation of heterotypic cell-cell adhesion;GO:0090038|negative regulation of protein kinase C signaling;GO:0001933|negative regulation of protein phosphorylation;GO:0030335|posi…	GO:0005911|cell-cell junction;GO:0030864|cortical actin cytoskeleton;GO:0070062|extracellular exosome;GO:0016021|integral component of membrane;GO:0045121|membrane raft;GO:0005886|plasma membrane;GO:0001726|ruffle;	.	.	.
gene27548	51	45	61	50.3837	261	241	310	280.195	0.179817	-2.4754	1.74115e-09	7.61496e-07	down	yes	LOC108634648	lncRNA	chrNW_017189723.1:11489-33056:-	gi|741984221|ref|XP_010799159.1|	672	5e-98	PREDICTED: dedicator of cytokinesis protein 11-like, partial [Bos taurus]	gi|556733050|ref|XM_005962117.1|	451	0	PREDICTED: Pantholops hodgsonii dedicator of cytokinesis 11 (DOCK11), mRNA	Q5JSL3	234	3e-90	Dedicator of cytokinesis protein 11	.	.	.	.	.	.	.	GO:0007596|blood coagulation;GO:0007264|small GTPase mediated signal transduction;	GO:0005829|cytosol;	GO:0005089|Rho guanyl-nucleotide exchange factor activity;	.	.
gene20898	1	0	4	1.61007	6	7	13	8.95076	0.17988	-2.47489	0.0564328	0.423104	down	no	LOC102190602	protein_coding	chrNC_030828.1:34186255-34188335:+	gi|548534228|ref|XP_005701627.1|	1212	8e-166	PREDICTED: mast cell protease 3-like [Capra hircus]	gi|548534227|ref|XM_005701570.1|	752	0	PREDICTED: Capra hircus mast cell protease 3-like (LOC102175759), mRNA	O46683	462	7e-164	Mast cell protease 3	VC1200	80.9	2e-16	COG5640	.	.	.	.	GO:0005576|extracellular region;	GO:0004252|serine-type endopeptidase activity;	K01353	GZMB; granzyme B [EC:3.4.21.79]
gene6632	7	3	3	4.17066	17	29	21	23.0632	0.180836	-2.46724	0.000915104	0.0329216	down	yes	GABRG1	protein_coding	chrNC_030813.1:65127653-65214852:-	gi|155372219|ref|NP_001094720.1|	2270	0	gamma-aminobutyric acid receptor subunit gamma-1 precursor [Bos taurus]	gi|548470258|ref|XM_005681572.1|	2153	0	PREDICTED: Capra hircus gamma-aminobutyric acid (GABA) A receptor, gamma 1 (GABRG1), mRNA	Q9R0Y8	827	0	Gamma-aminobutyric acid receptor subunit gamma-1	.	.	.	.	.	.	.	GO:0007268|synaptic transmission;GO:0007214|gamma-aminobutyric acid signaling pathway;	GO:0030054|cell junction;GO:0034707|chloride channel complex;GO:1902711|GABA-A receptor complex;GO:0045211|postsynaptic membrane;	GO:0005254|chloride channel activity;GO:0005230|extracellular ligand-gated ion channel activity;GO:0004890|GABA-A receptor activity;	K05186	GABRG; gmma-aminobutyric acid receptor subunit gamma
gene8927	0	1	0	0.319009	5	0	0	1.75937	0.18132	-2.46339	0.25333	0.783133	down	no	LOC106502399	lncRNA	chrNC_030815.1:42445498-42479005:-	.	.	.	.	.	.	.	.	.	.	.	.	.	.	.	.	.	.	.	.	.	.	.	.
gene18003	1	7	3	3.52085	26	16	14	19.3996	0.181491	-2.46203	0.00452919	0.0959389	down	no	LOC102183358	protein_coding	chrNC_030825.1:52799962-52804129:+	gi|803147380|ref|XP_004015352.2|	948	3e-125	PREDICTED: phospholipase A2 inhibitor and Ly6/PLAUR domain-containing protein-like isoform X1 [Ovis aries]	gi|548504931|ref|XM_005692604.1|	850	0	PREDICTED: Capra hircus phospholipase A2 inhibitor and Ly6/PLAUR domain-containing protein-like (LOC102184551), transcript variant X1, mRNA	Q9CQD7	180	1e-53	phospholipase A2 inhibitor and Ly6/PLAUR domain-containing protein	.	.	.	.	.	.	.	.	GO:0005576|extracellular region;	GO:0004859|phospholipase inhibitor activity;	.	.
gene19133	0	1	0	0.319009	4	0	1	1.75	0.18229	-2.45569	0.276161	0.804145	down	no	LOC102186996	pseudogene	chrNC_030826.1:26561516-26563499:+	gi|58569313|gb|AAW79027.1|	277	3e-39	GekBS181P [Gekko japonicus]	gi|556763035|ref|XM_005976743.1|	233	1e-117	PREDICTED: Pantholops hodgsonii TAF13 RNA polymerase II, TATA box binding protein (TBP)-associated factor, 18kDa (TAF13), mRNA	Q5R9W6	110	2e-36	Transcription initiation factor TFIID subunit 13	ECU04g0950	44.7	3e-06	COG5248	.	.	.	GO:0006355|regulation of transcription, DNA-templated;GO:0006366|transcription from RNA polymerase II promoter;	GO:0005634|nucleus;	.	K03127	TAF13; transcription initiation factor TFIID subunit 13
gene27498	0	1	0	0.319009	4	1	0	1.74849	0.182448	-2.45444	0.276196	0.804145	down	no	LOC102170680	pseudogene	chrNW_017189680.1:12183-20972:-	gi|556759400|ref|XP_005985880.1|	600	7e-73	PREDICTED: LOW QUALITY PROTEIN: protein CXorf40A homolog [Pantholops hodgsonii]	gi|594063100|ref|XM_006055529.1|	390	0	PREDICTED: Bubalus bubalis protein CXorf40A-like (LOC102396260), transcript variant X3, mRNA	Q8TE69	174	2e-51	Protein CXorf40A	.	.	.	.	.	.	.	GO:0006351|transcription, DNA-templated;	GO:0005737|cytoplasm;GO:0005634|nucleus;	GO:0043565|sequence-specific DNA binding;GO:0003700|transcription factor activity, sequence-specific DNA binding;	.	.
id90441	0	1	0	0.319009	4	1	0	1.74849	0.182448	-2.45444	0.276196	0.804145	down	no	LOC102182118	protein_coding	chrNC_030811.1:14879766-14880523:-	gi|548533008|ref|XP_005701326.1|	712	4e-91	PREDICTED: uncharacterized protein LOC102182118 [Capra hircus]	gi|548533007|ref|XM_005701269.1|	411	0	PREDICTED: Capra hircus uncharacterized LOC102182118 (LOC102182118), mRNA	P04213	137	5e-39	T-cell receptor beta chain V region C5 (Fragment)	.	.	.	.	.	.	.	GO:0006955|immune response;GO:0050776|regulation of immune response;GO:0031295|T cell costimulation;GO:0050852|T cell receptor signaling pathway;	GO:0005886|plasma membrane;	GO:0042287|MHC protein binding;GO:0042605|peptide antigen binding;	.	.
gene12535	103	269	326	223.935	1151	1145	1255	1225.29	0.182761	-2.45197	1.35281e-07	3.24456e-05	down	yes	GGACT	protein_coding	chrNC_030819.1:9074091-9126965:+	gi|594038710|ref|XP_006043964.1|	940	7e-123	PREDICTED: gamma-glutamylaminecyclotransferase isoform X1 [Bubalus bubalis]	gi|594038715|ref|XM_006043905.1|	924	0	PREDICTED: Bubalus bubalis gamma-glutamylamine cyclotransferase (GGACT), transcript variant X4, mRNA	Q0VFX9	301	1e-99	Gamma-glutamylaminecyclotransferase	MJ1514	58.9	1e-09	COG2105	.	.	.	GO:0042219|cellular modified amino acid catabolic process;	GO:0070062|extracellular exosome;	GO:0003839|gamma-glutamylcyclotransferase activity;	.	.
gene17385	0	0	1	0.322273	5	0	0	1.75937	0.183175	-2.44871	0.252933	0.782544	down	no	LOC102183354	pseudogene	chrNC_030825.1:21149706-21150969:-	gi|741893557|ref|XP_010824911.1|	717	3e-180	PREDICTED: AFG3-like protein 1 isoform X2 [Bos taurus]	gi|528918881|ref|XM_005192682.1|	1004	0	PREDICTED: Bos taurus AFG3-like protein 1 (LOC532875), transcript variant X4, mRNA	Q920A7	187	2e-161	AFG3-like protein 1	YER017c	165	6e-67	COG0465	.	.	.	GO:0042407|cristae formation;GO:0008053|mitochondrial fusion;GO:0034982|mitochondrial protein processing;GO:0007005|mitochondrion organization;GO:0006461|protein complex assembly;GO:0045041|protein import into mitochondrial intermembrane space;	GO:0005745|m-AAA complex;GO:0005739|mitochondrion;	GO:0005524|ATP binding;GO:0004176|ATP-dependent peptidase activity;GO:0004222|metalloendopeptidase activity;GO:0008237|metallopeptidase activity;GO:0008270|zinc ion binding;	K08956	AFG3; AFG3 family protein [EC:3.4.24.-]
gene6935	2	8	0	3.19402	32	4	14	17.419	0.183364	-2.44722	0.107929	0.571006	down	no	PPP2R2C	protein_coding	chrNC_030813.1:103089845-103254695:+	gi|829965266|ref|XP_012603136.1|	2464	0	PREDICTED: protein phosphatase 2, regulatory subunit B, gamma isoform X2 [Microcebus murinus]	gi|556780596|ref|XM_005985265.1|	3483	0	PREDICTED: Pantholops hodgsonii protein phosphatase 2, regulatory subunit B, gamma (PPP2R2C), mRNA	Q9Y2T4	863	0	Serine/threonine-protein phosphatase 2A 55 kDa regulatory subunit B gamma isoform	SPAC227.07c	464	1e-148	COG5170	.	.	.	GO:0032502|developmental process;GO:0000278|mitotic cell cycle;GO:0070262|peptidyl-serine dephosphorylation;	GO:0005829|cytosol;GO:0000159|protein phosphatase type 2A complex;	GO:0008601|protein phosphatase type 2A regulator activity;	K04354	PPP2R2; serine/threonine-protein phosphatase 2A regulatory subunit B
gene4988	1353	13950	15395	9845.84	50796	57549	47221	53670.9	0.183448	-2.44655	1.50949e-05	0.00158817	down	yes	LOC102183211	protein_coding	chrNC_030812.1:27309405-27316333:-	gi|312283584|ref|NP_001185995.1|	2436	0	hair keratin type II intermediate filament [Ovis aries]	gi|556726044|ref|XR_318519.1|	1807	0	PREDICTED: Pantholops hodgsonii keratin, type II cuticular Hb1-like (LOC102338476), misc_RNA	Q148H4	854	0	Keratin, type II cuticular Hb1	.	.	.	.	.	.	.	.	GO:0045095|keratin filament;	GO:0005198|structural molecule activity;	K07605	KRT2; type II keratin, basic
gene23210	0	1	0	0.319009	3	2	0	1.7376	0.183592	-2.44543	0.278917	0.805845	down	no	KATNAL2	protein_coding	chrNC_030831.1:46946336-46993318:+	gi|803232229|ref|XP_011976288.1|	2559	0	PREDICTED: katanin p60 ATPase-containing subunit A-like 2 isoform X9 [Ovis aries musimon]	gi|548519216|ref|XM_005697181.1|	1422	0	PREDICTED: Capra hircus katanin p60 subunit A-like 2 (KATNAL2), mRNA	Q8IYT4	875	0	Katanin p60 ATPase-containing subunit A-like 2	.	.	.	.	.	.	.	GO:0031122|cytoplasmic microtubule organization;GO:0051013|microtubule severing;	GO:0005737|cytoplasm;GO:0005874|microtubule;GO:0005634|nucleus;	GO:0005524|ATP binding;GO:0008568|microtubule-severing ATPase activity;	K07767	KATNA1; katanin p60 ATPase-containing subunit A1 [EC:3.6.4.3]
gene25289	0	1	0	0.319009	3	2	0	1.7376	0.183592	-2.44543	0.278917	0.805845	down	no	LOC102171842	protein_coding	chrNC_030835.1:32447971-32464839:+	gi|803300512|ref|XP_012008769.1|	3957	0	PREDICTED: LOW QUALITY PROTEIN: zinc finger protein 33B-like [Ovis aries musimon]	gi|478516666|ref|XM_004432511.1|	1508	0	PREDICTED: Ceratotherium simum simum uncharacterized LOC101403588 (LOC101403588), mRNA	Q06732	270	5e-76	Zinc finger protein 33B	.	.	.	.	.	.	.	GO:0006355|regulation of transcription, DNA-templated;GO:0006351|transcription, DNA-templated;	GO:0005634|nucleus;	GO:0003677|DNA binding;GO:0046872|metal ion binding;GO:0003700|transcription factor activity, sequence-specific DNA binding;	K09228	KRAB; KRAB domain-containing zinc finger protein
gene13951	0	0	1	0.322273	4	0	1	1.75	0.184155	-2.441	0.275999	0.804145	down	no	TRNAS-AGA	tRNA	chrNC_030821.1:13155029-13155110:-	gi|405946730|gb|EKC17701.1|	119	2e-07	Plexin-A4 [Crassostrea gigas]	gi|637252535|ref|XM_003215462.2|	82	2e-34	PREDICTED: Anolis carolinensis HCLS1 binding protein 3 (hs1bp3), mRNA	.	.	.	.	.	.	.	.	.	.	.	.	.	.	.	.
gene13636	0	1	0	0.319009	2	0	3	1.73127	0.184263	-2.44016	0.278728	0.805845	down	no	CNBD2	protein_coding	chrNC_030820.1:64678529-64728582:+	gi|426241424|ref|XP_004014591.1|	3092	0	PREDICTED: cyclic nucleotide-binding domain-containing protein 2 isoform X1 [Ovis aries]	gi|556745326|ref|XM_005968085.1|	1668	0	PREDICTED: Pantholops hodgsonii cyclic nucleotide-binding domain-containing protein 2-like (LOC102320998), mRNA	Q95JR6	899	0	Cyclic nucleotide-binding domain-containing protein 2	.	.	.	.	.	.	.	.	GO:0005829|cytosol;	GO:0030552|cAMP binding;	.	.
gene22475	0	0	1	0.322273	4	1	0	1.74849	0.184315	-2.43975	0.276033	0.804145	down	no	TRNAL-CAA	tRNA	chrNC_030830.1:21191306-21191387:-	gi|296474162|tpg|DAA16277.1|	135	6e-09	TPA: EF1a-like protein-like [Bos taurus]	gi|445065096|emb|FO393397.2|	71	2e-28	B.taurus DNA sequence from clone CH240-405I18, complete sequence	.	.	.	.	.	.	.	.	.	.	.	.	.	.	.	.
gene24499	0	0	1	0.322273	4	1	0	1.74849	0.184315	-2.43975	0.276033	0.804145	down	no	PAX2	protein_coding	chrNC_030833.1:29995533-30085588:-	gi|545871602|ref|XP_005671445.1|	2182	0	PREDICTED: paired box protein Pax-2 isoform X6 [Sus scrofa]	gi|466001930|ref|XM_004268462.1|	2556	0	PREDICTED: Orcinus orca paired box 2 (PAX2), transcript variant X5, mRNA	P32114	705	0	Paired box protein Pax-2	.	.	.	.	.	.	.	GO:0007568|aging;GO:0007409|axonogenesis;GO:0048854|brain morphogenesis;GO:0001658|branching involved in ureteric bud morphogenesis;GO:0043010|camera-type eye development;GO:0001709|cell fate determination;GO:0071364|cellular response to epidermal growth factor stimulus;GO:0071333|cellular response to glucose stimulus;GO:0070301|cellular response to hydrogen peroxide;GO:0071300|cellular response …	GO:0034451|centriolar satellite;GO:0005794|Golgi apparatus;GO:0005764|lysosome;GO:0005815|microtubule organizing center;GO:0005730|nucleolus;GO:0005634|nucleus;GO:0043234|protein complex;GO:0032993|protein-DNA complex;	GO:0000987|core promoter proximal region sequence-specific DNA binding;GO:0003677|DNA binding;GO:0016175|superoxide-generating NADPH oxidase activity;GO:0008134|transcription factor binding;GO:0044212|transcription regulatory region DNA binding;	K15608	PAX2; paired box protein 2
gene3791	0	1	0	0.319009	2	1	2	1.72975	0.184425	-2.4389	0.278683	0.805845	down	no	LOC102171393	pseudogene	chrNC_030810.1:118934052-118934707:+	gi|164448717|ref|NP_776958.2|	617	1e-77	dnaJ homolog subfamily C member 5 [Bos taurus]	gi|111305180|gb|BC120234.1|	486	0	Bos taurus DnaJ (Hsp40) homolog, subfamily C, member 5, mRNA (cDNA clone MGC:142584 IMAGE:8259303), complete cds	Q29455	63.2	4e-11	DnaJ homolog subfamily C member 5	NMB0059	88.2	1e-19	COG0484	.	.	.	GO:0043524|negative regulation of neuron apoptotic process;	GO:0070062|extracellular exosome;GO:0005765|lysosomal membrane;GO:0042470|melanosome;GO:0005739|mitochondrion;GO:0005886|plasma membrane;GO:0008021|synaptic vesicle;	.	K09525	DNAJC5; DnaJ homolog subfamily C member 5
gene699	1	0	0	0.320974	3	1	1	1.73912	0.184561	-2.43783	0.27902	0.805845	down	no	LOC102175620	pseudogene	chrNC_030808.1:110675383-110678455:-	gi|556773048|ref|XP_005981685.1|	639	7e-130	PREDICTED: BAG family molecular chaperone regulator 4 isoform X1 [Pantholops hodgsonii]	gi|594094770|ref|XM_006070620.1|	1295	0	PREDICTED: Bubalus bubalis BCL2-associated athanogene 4 (BAG4), transcript variant X1, mRNA	O95429	40.4	1e-107	BAG family molecular chaperone regulator 4	.	.	.	.	.	.	.	GO:0071364|cellular response to epidermal growth factor stimulus;GO:0071356|cellular response to tumor necrosis factor;GO:0043066|negative regulation of apoptotic process;GO:0090367|negative regulation of mRNA modification;GO:2001145|negative regulation of phosphatidylinositol-3,4,5-trisphosphate 5-phosphatase activity;GO:1903215|negative regulation of protein targeting to mitochondrion;GO:003083…	GO:0005829|cytosol;GO:0005634|nucleus;GO:0005886|plasma membrane;	GO:0000774|adenyl-nucleotide exchange factor activity;GO:0044822|poly(A) RNA binding;GO:0005057|receptor signaling protein activity;GO:0031625|ubiquitin protein ligase binding;	K09558	BAG4; BCL2-associated athanogene 4
gene856	1	0	0	0.320974	3	2	0	1.7376	0.184723	-2.43657	0.278975	0.805845	down	no	TRNAC-GCA	tRNA	chrNC_030808.1:132699289-132699360:-	.	.	.	.	gi|164370605|gb|AC150499.5|	63	5e-24	Bos taurus BAC CH240-105M18 (Children's Hospital Oakland Research Institute Bovine BAC Library (male)) complete sequence	.	.	.	.	.	.	.	.	.	.	.	.	.	.	.	.
gene27905	8	43	24	24.0197	245	67	61	129.948	0.18484	-2.43565	0.00703818	0.128889	down	no	PCSK1N	protein_coding	chrNW_017190136.1:21276-25887:-	gi|803315941|ref|XP_012016262.1|	731	4e-91	PREDICTED: proSAAS isoform X2 [Ovis aries musimon]	gi|594042462|ref|XM_006045705.1|	946	0	PREDICTED: Bubalus bubalis proprotein convertase subtilisin/kexin type 1 inhibitor (PCSK1N), mRNA	Q9UHG2	160	6e-45	ProSAAS	.	.	.	.	.	.	.	GO:0007218|neuropeptide signaling pathway;GO:0016486|peptide hormone processing;GO:0009409|response to cold;GO:0002021|response to dietary excess;	GO:0070062|extracellular exosome;GO:0005615|extracellular space;GO:0030141|secretory granule;GO:0005802|trans-Golgi network;	GO:0004866|endopeptidase inhibitor activity;GO:0005102|receptor binding;GO:0004867|serine-type endopeptidase inhibitor activity;	.	.
gene23460	0	0	1	0.322273	3	0	2	1.74064	0.185146	-2.43326	0.279104	0.805878	down	no	LOC108633876	protein_coding	chrNC_030832.1:2131375-2135069:-	gi|803280492|ref|XP_011999927.1|	899	2e-118	PREDICTED: testisin isoform X7 [Ovis aries musimon]	gi|594071939|ref|XM_006059754.1|	353	0	PREDICTED: Bubalus bubalis protease, serine, 21 (testisin) (PRSS21), mRNA	Q9JHJ7	79	2e-73	Testisin	VC1649	60.5	7e-10	COG5640	.	.	.	GO:0007283|spermatogenesis;	GO:0031225|anchored component of membrane;GO:0016020|membrane;GO:0005886|plasma membrane;	GO:0004252|serine-type endopeptidase activity;GO:0008236|serine-type peptidase activity;	K09625	PRSS21; protease, serine, 21 (testisin) [EC:3.4.21.-]
gene24065	0	5	2	2.23959	13	11	11	12.0928	0.1852	-2.43284	0.0287132	0.300257	down	no	ZAN	protein_coding	chrNC_030832.1:36701707-36740195:-	gi|548522100|ref|XP_005698128.1|	9261	0	PREDICTED: LOW QUALITY PROTEIN: zonadhesin [Capra hircus]	gi|548522099|ref|XM_005698071.1|	5901	0	PREDICTED: Capra hircus zonadhesin (ZAN), mRNA	Q28983	108	1e-21	Zonadhesin	.	.	.	.	.	.	.	GO:0007339|binding of sperm to zona pellucida;GO:0007155|cell adhesion;	GO:0016021|integral component of membrane;GO:0005886|plasma membrane;	GO:0050840|extracellular matrix binding;	.	.
gene15836	1	0	0	0.320974	2	0	3	1.73127	0.185398	-2.4313	0.278787	0.805845	down	no	LOC102184713	protein_coding	chrNC_030823.1:5042782-5116632:-	gi|294991863|gb|ADF57191.1|	1998	0	factor H [Ovis aries]	gi|294991862|gb|GU991526.1|	937	0	Ovis aries factor H (fH) mRNA, partial cds	Q28085	61.2	2e-08	Complement factor H	.	.	.	.	.	.	.	GO:0006957|complement activation, alternative pathway;	GO:0005576|extracellular region;	.	K04004	HF1; complement factor H
gene23337	1	0	0	0.320974	2	0	3	1.73127	0.185398	-2.4313	0.278787	0.805845	down	no	LOC102168959	protein_coding	chrNC_030832.1:165790-166574:+	gi|198385324|gb|ACH86010.1|	735	9e-97	II alpha globin [Capra hircus]	gi|334192520|gb|JF811751.1|	531	0	Pantholops hodgsonii hemoglobin alpha chain mRNA, complete cds	P0CH26	286	1e-97	Hemoglobin subunit alpha-2	.	.	.	.	.	.	.	.	GO:0005833|hemoglobin complex;	GO:0020037|heme binding;GO:0005506|iron ion binding;GO:0019825|oxygen binding;GO:0005344|oxygen transporter activity;	.	.
gene11335	0	0	1	0.322273	3	2	0	1.7376	0.18547	-2.43074	0.279014	0.805845	down	no	LOC102186598	pseudogene	chrNC_030817.1:100839717-100840654:+	gi|742108115|ref|XP_010835784.1|	868	3e-141	PREDICTED: olfactory receptor 10AG1-like [Bison bison bison]	gi|555995767|ref|XM_005909563.1|	721	0	PREDICTED: Bos mutus olfactory receptor 10AG1-like (LOC102269521), mRNA	Q8NH19	246	4e-90	Olfactory receptor 10AG1	.	.	.	.	.	.	.	GO:0007186|G-protein coupled receptor signaling pathway;GO:0007608|sensory perception of smell;	GO:0016021|integral component of membrane;GO:0005886|plasma membrane;	GO:0004930|G-protein coupled receptor activity;GO:0004984|olfactory receptor activity;	K04257	OLFR; olfactory receptor
gene13562	0	1	0	0.319009	1	2	2	1.71887	0.185593	-2.42979	0.278358	0.805845	down	no	BPIFB3	protein_coding	chrNC_030820.1:61681607-61696489:+	gi|548490772|ref|XP_005688447.1|	1776	0	PREDICTED: BPI fold-containing family B member 3 [Capra hircus]	gi|548490771|ref|XM_005688390.1|	1401	0	PREDICTED: Capra hircus BPI fold containing family B, member 3 (BPIFB3), mRNA	Q80ZU7	565	0	BPI fold-containing family B member 3	.	.	.	.	.	.	.	GO:0045087|innate immune response;	GO:0005737|cytoplasm;GO:0005576|extracellular region;	GO:0008289|lipid binding;	.	.
gene7383	1	0	0	0.320974	2	2	1	1.72823	0.185724	-2.42877	0.278696	0.805845	down	no	KCTD16	protein_coding	chrNC_030814.1:54894912-55203950:-	gi|7243015|dbj|BAA92555.1|	2118	0	KIAA1317 protein [Homo sapiens]	gi|548474742|ref|XM_005683090.1|	1613	0	PREDICTED: Capra hircus potassium channel tetramerization domain containing 16 (KCTD16), mRNA	Q68DU8	809	0	BTB/POZ domain-containing protein KCTD16	.	.	.	.	.	.	.	GO:0051260|protein homooligomerization;GO:0008277|regulation of G-protein coupled receptor protein signaling pathway;	GO:0030054|cell junction;GO:0045211|postsynaptic membrane;GO:0042734|presynaptic membrane;GO:0043235|receptor complex;	.	.	.
gene6747	0	1	0	0.319009	1	3	1	1.71735	0.185757	-2.42851	0.278313	0.805845	down	no	LOC108636252	pseudogene	chrNC_030813.1:84687631-84688356:+	gi|507545569|ref|XP_004656749.1|	490	3e-56	PREDICTED: acidic fibroblast growth factor intracellular-binding protein isoform X2 [Jaculus jaculus]	gi|602700098|ref|XM_007461976.1|	118	2e-53	PREDICTED: Lipotes vexillifer fibroblast growth factor (acidic) intracellular binding protein (FIBP), transcript variant X2, mRNA	Q9JI19	88.6	3e-19	Acidic fibroblast growth factor intracellular-binding protein	.	.	.	.	.	.	.	GO:0070527|platelet aggregation;	GO:0012505|endomembrane system;GO:0070062|extracellular exosome;GO:0016020|membrane;GO:0005634|nucleus;	GO:0017134|fibroblast growth factor binding;	.	.
gene16251	0	2	1	0.96029	4	5	6	5.16748	0.185833	-2.42792	0.0507088	0.404681	down	no	LRRC38	protein_coding	chrNC_030823.1:52575588-52611540:+	gi|602703625|ref|XP_007463257.1|	1415	0	PREDICTED: leucine-rich repeat-containing protein 38 [Lipotes vexillifer]	gi|594102986|ref|XM_006074469.1|	1953	0	PREDICTED: Bubalus bubalis leucine rich repeat containing 38 (LRRC38), mRNA	A2VDH3	467	4e-155	Leucine-rich repeat-containing protein 38	SPy1798	55.1	1e-06	COG4886	.	.	.	GO:0007409|axonogenesis;GO:0006811|ion transport;	GO:0016021|integral component of membrane;GO:0005886|plasma membrane;	.	.	.
gene26959	1	0	0	0.320974	2	3	0	1.72671	0.185887	-2.4275	0.278651	0.805845	down	no	LOC108634430	protein_coding	chrNW_017189517.1:24484589-24486462:+	gi|803314674|ref|XP_012015643.1|	668	3e-84	PREDICTED: rhox homeobox family member 1 [Ovis aries musimon]	gi|556733002|ref|XM_005962094.1|	803	0	PREDICTED: Pantholops hodgsonii homeobox protein ESX1-like (LOC102332111), mRNA	Q8NHV9	55.1	9e-08	Rhox homeobox family member 1	.	.	.	.	.	.	.	GO:0007276|gamete generation;GO:0030518|intracellular steroid hormone receptor signaling pathway;GO:0007275|multicellular organismal development;GO:0006355|regulation of transcription, DNA-templated;GO:0019953|sexual reproduction;GO:0006351|transcription, DNA-templated;	GO:0005634|nucleus;	GO:0003677|DNA binding;GO:0043565|sequence-specific DNA binding;GO:0003700|transcription factor activity, sequence-specific DNA binding;	.	.
gene24390	0	0	1	0.322273	2	2	1	1.72823	0.186475	-2.42294	0.278735	0.805845	down	no	TDRD1	protein_coding	chrNC_030833.1:17280933-17334695:-	gi|548523913|ref|XP_005698667.1|	6237	0	PREDICTED: tudor domain-containing protein 1 [Capra hircus]	gi|548523912|ref|XM_005698610.1|	3550	0	PREDICTED: Capra hircus tudor domain containing 1 (TDRD1), mRNA	Q9BXT4	1920	0	Tudor domain-containing protein 1	.	.	.	.	.	.	.	GO:0043046|DNA methylation involved in gamete generation;GO:0031047|gene silencing by RNA;GO:0007281|germ cell development;GO:0051321|meiotic cell cycle;GO:0007275|multicellular organismal development;GO:0034587|piRNA metabolic process;GO:0007283|spermatogenesis;	GO:0033391|chromatoid body;GO:0005737|cytoplasm;GO:0043186|P granule;GO:0071546|pi-body;	GO:0046872|metal ion binding;	K18405	TDRD1_4_6_7; tudor domain-containing protein 1/4/6/7
gene8117	1	1	0	0.639982	0	4	6	3.419	0.187184	-2.41747	0.113608	0.582571	down	no	RDH8	protein_coding	chrNC_030814.1:94494044-94500675:+	gi|548472317|ref|XP_005682403.1|	1545	0	PREDICTED: retinol dehydrogenase 8 [Capra hircus]	gi|548472316|ref|XM_005682346.1|	1824	0	PREDICTED: Capra hircus retinol dehydrogenase 8 (all-trans) (RDH8), mRNA	Q9N126	583	0	Retinol dehydrogenase 8	VC0979	102	3e-23	COG1028	.	.	.	GO:0006703|estrogen biosynthetic process;GO:0050896|response to stimulus;GO:0001523|retinoid metabolic process;GO:0007601|visual perception;	GO:0005737|cytoplasm;GO:0016021|integral component of membrane;GO:0001750|photoreceptor outer segment;	GO:0004303|estradiol 17-beta-dehydrogenase activity;GO:0052650|NADP-retinol dehydrogenase activity;GO:0004745|retinol dehydrogenase activity;	K11150	RDH8; retinol dehydrogenase 8 [EC:1.1.1.-]
gene10461	0	0	1	0.322273	1	1	3	1.72038	0.187326	-2.41638	0.278501	0.805845	down	no	OTX2	protein_coding	chrNC_030817.1:34027297-34037035:+	gi|300793987|ref|NP_001180130.1|	1236	1e-161	homeobox protein OTX2 [Bos taurus]	gi|555973684|ref|XM_005898776.1|	2265	0	PREDICTED: Bos mutus orthodenticle homeobox 2 (OTX2), transcript variant X2, mRNA	P32243	479	2e-162	Homeobox protein OTX2	.	.	.	.	.	.	.	GO:0007411|axon guidance;GO:0071542|dopaminergic neuron differentiation;GO:0030900|forebrain development;GO:0030901|midbrain development;GO:0040019|positive regulation of embryonic development;GO:2000543|positive regulation of gastrulation;GO:0045944|positive regulation of transcription from RNA polymerase II promoter;GO:0045893|positive regulation of transcription, DNA-templated;GO:0090009|primi…	GO:0030426|growth cone;GO:0005634|nucleus;GO:0043234|protein complex;	GO:0008190|eukaryotic initiation factor 4E binding;GO:0000978|RNA polymerase II core promoter proximal region sequence-specific DNA binding;GO:0001077|transcriptional activator activity, RNA polymerase II core promoter proximal region sequence-specific binding;	K18490	OTX2; homeobox protein OTX2
gene1436	0	0	1	0.322273	1	1	3	1.72038	0.187326	-2.41638	0.278501	0.805845	down	no	DNER	protein_coding	chrNC_030809.1:17954670-18337631:+	gi|803306958|ref|XP_012011896.1|	3463	0	PREDICTED: delta and Notch-like epidermal growth factor-related receptor isoform X2 [Ovis aries musimon]	gi|528940626|ref|XM_003585774.2|	2897	0	PREDICTED: Bos taurus delta/notch-like EGF repeat containing (DNER), transcript variant X2, mRNA	Q8NFT8	1236	0	Delta and Notch-like epidermal growth factor-related receptor	.	.	.	.	.	.	.	GO:0007417|central nervous system development;GO:0006897|endocytosis;GO:0010001|glial cell differentiation;GO:0001764|neuron migration;GO:0007220|Notch receptor processing;GO:0007219|Notch signaling pathway;GO:0048741|skeletal muscle fiber development;GO:0007416|synapse assembly;	GO:0030425|dendrite;GO:0005769|early endosome;GO:0016021|integral component of membrane;GO:0043025|neuronal cell body;GO:0005886|plasma membrane;	GO:0005509|calcium ion binding;GO:0030276|clathrin binding;GO:0004888|transmembrane signaling receptor activity;	.	.
gene15958	2	0	0	0.641948	1	5	4	3.42684	0.187329	-2.41635	0.238642	0.765335	down	no	LOC108637769	protein_coding	chrNC_030823.1:28648321-28650313:-	gi|296479758|tpg|DAA21873.1|	2512	0	TPA: protein-kinase, interferon-inducible double stranded RNA dependent inhibitor, repressor of (P58 repressor) [Bos taurus]	gi|594042308|ref|XM_006045630.1|	1508	0	PREDICTED: Bubalus bubalis protein-kinase, interferon-inducible double stranded RNA dependent inhibitor, repressor of (P58 repressor) (PRKRIR), mRNA	O43422	929	0	52 kDa repressor of the inhibitor of the protein kinase	.	.	.	.	.	.	.	GO:0008285|negative regulation of cell proliferation;GO:0006950|response to stress;GO:0007165|signal transduction;	GO:0005737|cytoplasm;GO:0005654|nucleoplasm;	GO:0003677|DNA binding;GO:0046872|metal ion binding;GO:0000981|RNA polymerase II transcription factor activity, sequence-specific DNA binding;	.	.
gene19425	1	2	0	0.958991	0	14	1	5.11634	0.187437	-2.41552	0.0708594	0.472183	down	no	B4GALNT2	protein_coding	chrNC_030826.1:37033454-37072446:-	gi|548510324|ref|XP_005694331.1|	2612	0	PREDICTED: beta-1,4 N-acetylgalactosaminyltransferase 2 [Capra hircus]	gi|548510323|ref|XM_005694274.1|	1508	0	PREDICTED: Capra hircus beta-1,4-N-acetyl-galactosaminyl transferase 2 (B4GALNT2), mRNA	Q8NHY0	796	0	Beta-1,4 N-acetylgalactosaminyltransferase 2	.	.	.	.	.	.	.	GO:0030259|lipid glycosylation;GO:0022408|negative regulation of cell-cell adhesion;GO:0006486|protein glycosylation;GO:0019276|UDP-N-acetylgalactosamine metabolic process;GO:0006047|UDP-N-acetylglucosamine metabolic process;	GO:0030173|integral component of Golgi membrane;GO:0016021|integral component of membrane;	GO:0008376|acetylgalactosaminyltransferase activity;	K09655	B4GALNT2; beta-1,4-N-acetylgalactosaminyltransferase 2 [EC:2.4.1.-]
gene23458	4	1	0	1.6029	0	13	12	8.54294	0.187629	-2.41404	0.0985082	0.545748	down	no	LOC102189536	protein_coding	chrNC_030832.1:2106676-2109262:-	gi|556729632|ref|XP_005960524.1|	1160	3e-156	PREDICTED: zymogen granule protein 16 homolog B-like [Pantholops hodgsonii]	gi|556729631|ref|XM_005960462.1|	746	0	PREDICTED: Pantholops hodgsonii zymogen granule protein 16 homolog B-like (LOC102341830), mRNA	Q96DA0	160	1e-45	Zymogen granule protein 16 homolog B	.	.	.	.	.	.	.	GO:0001895|retina homeostasis;	GO:0070062|extracellular exosome;GO:0005615|extracellular space;	GO:0030246|carbohydrate binding;	.	.
gene12469	2	0	0	0.641948	0	3	7	3.42052	0.187676	-2.41369	0.273953	0.803276	down	no	FAM166A	protein_coding	chrNC_030818.1:106013083-106016680:+	gi|803316351|ref|XP_012016470.1|	1626	0	PREDICTED: protein FAM166A isoform X5 [Ovis aries musimon]	gi|548534695|ref|XM_005701758.1|	1001	0	PREDICTED: Capra hircus family with sequence similarity 166, member A (FAM166A), mRNA	Q4QR77	520	0	Protein FAM166A	.	.	.	.	.	.	.	.	GO:0005634|nucleus;	.	.	.
gene19592	104	976	845	617.054	5573	1866	2003	3283.32	0.187936	-2.41169	0.00869587	0.148134	down	no	LOC108638286	protein_coding	chrNC_030826.1:41125097-41126623:-	gi|556738941|ref|XP_005965037.1|	228	1e-17	PREDICTED: keratin-associated protein 9-1-like [Pantholops hodgsonii]	gi|556738625|ref|XM_005964823.1|	743	0	PREDICTED: Pantholops hodgsonii keratin-associated protein 9-7-like (LOC102324876), transcript variant X1, mRNA	A8MTY7	52.8	9e-07	Keratin-associated protein 9-7	.	.	.	.	.	.	.	.	GO:0045095|keratin filament;	.	.	.
gene3770	0	0	1	0.322273	0	0	5	1.71254	0.188185	-2.40978	0.258972	0.789662	down	no	LOC102169147	misc_RNA	chrNC_030810.1:116850443-116850929:-	gi|432112849|gb|ELK35445.1|	602	5e-77	40S ribosomal protein S24 [Myotis davidii]	gi|548493527|ref|XM_005689110.1|	469	0	PREDICTED: Capra hircus 40S ribosomal protein S24-like (LOC102175871), mRNA	Q5RAQ8	221	1e-72	40S ribosomal protein S24	SPBC17G9.07	124	2e-35	COG2004	.	.	.	GO:0006412|translation;	GO:0005840|ribosome;	GO:0000166|nucleotide binding;GO:0003735|structural constituent of ribosome;	K02974	RP-S24e, RPS24; small subunit ribosomal protein S24e
gene28309	0	0	1	0.322273	0	1	4	1.71102	0.188352	-2.4085	0.278234	0.805845	down	no	LOC108635077	protein_coding	chrNW_017202940.1:818-4922:+	gi|440908892|gb|ELR58867.1|	607	9e-73	VPS10 domain-containing receptor SorCS2, partial [Bos mutus]	gi|548471301|ref|XM_005709706.1|	235	1e-118	PREDICTED: Capra hircus sortilin-related VPS10 domain containing receptor 2 (SORCS2), mRNA	Q96PQ0	220	1e-65	VPS10 domain-containing receptor SorCS2	.	.	.	.	.	.	.	GO:0007218|neuropeptide signaling pathway;	GO:0016021|integral component of membrane;GO:0016020|membrane;	GO:0008188|neuropeptide receptor activity;	.	.
gene12131	0	0	1	0.322273	0	2	3	1.7095	0.188519	-2.40722	0.278176	0.805845	down	no	LOC102189136	pseudogene	chrNC_030818.1:88366120-88379336:-	gi|555996899|ref|XP_005910183.1|	333	1e-46	PREDICTED: 60S ribosomal protein L10 isoform X3 [Bos mutus]	gi|602690638|ref|XM_007457431.1|	230	1e-115	PREDICTED: Lipotes vexillifer ribosomal protein L10 (RPL10), transcript variant X2, mRNA	Q4R7Y2	39.7	3e-42	60S ribosomal protein L10	SPAP7G5.05	94.7	5e-22	COG0197	.	.	.	GO:0006412|translation;	GO:0005840|ribosome;	GO:0003735|structural constituent of ribosome;	K02866	RP-L10e, RPL10; large subunit ribosomal protein L10e
gene4643	5	6	4	4.80801	46	9	18	25.4202	0.189141	-2.40247	0.00302241	0.0736775	down	no	AGR2	protein_coding	chrNC_030811.1:95221712-95234988:+	gi|426227431|ref|XP_004007821.1|	867	3e-114	PREDICTED: anterior gradient protein 2 homolog [Ovis aries]	gi|548462178|ref|XM_005678997.1|	914	0	PREDICTED: Capra hircus anterior gradient 2 (AGR2), transcript variant X1, mRNA	O95994	325	7e-111	Anterior gradient protein 2 homolog	.	.	.	.	.	.	.	GO:0030154|cell differentiation;GO:0048546|digestive tract morphogenesis;GO:0060480|lung goblet cell differentiation;GO:0070254|mucus secretion;GO:0060548|negative regulation of cell death;GO:0010811|positive regulation of cell-substrate adhesion;GO:0048639|positive regulation of developmental growth;GO:0045742|positive regulation of epidermal growth factor receptor signaling pathway;GO:0090004|p…	GO:0005783|endoplasmic reticulum;GO:0005615|extracellular space;GO:0005739|mitochondrion;	GO:0002162|dystroglycan binding;GO:0005154|epidermal growth factor receptor binding;GO:0042803|protein homodimerization activity;	.	.
gene20055	16	76	82	55.8066	405	232	212	294.23	0.18967	-2.39844	0.000420964	0.01936	down	yes	OTOP2	protein_coding	chrNC_030826.1:55702649-55712358:-	gi|803209430|ref|XP_011965191.1|	2573	0	PREDICTED: otopetrin-2 isoform X2 [Ovis aries musimon]	gi|594041457|ref|XM_006045213.1|	1924	0	PREDICTED: Bubalus bubalis otopetrin 2 (OTOP2), transcript variant X1, mRNA	Q80SX5	59.3	1e-07	Otopetrin-2	.	.	.	.	.	.	.	.	GO:0016021|integral component of membrane;	.	.	.
gene28057	3	33	3	12.457	69	51	70	65.6452	0.189763	-2.39773	0.012953	0.189577	down	no	LOC102188576	misc_RNA	chrNW_017191579.1:9961-20347:+	gi|548532828|ref|XP_005701292.1|	262	3e-27	PREDICTED: odorant-binding protein-like [Capra hircus]	gi|548532827|ref|XM_005701235.1|	176	3e-86	PREDICTED: Capra hircus odorant-binding protein-like (LOC102188300), mRNA	P81245	44.3	5e-06	Odorant-binding protein	.	.	.	.	.	.	.	GO:0050896|response to stimulus;GO:0007608|sensory perception of smell;	GO:0005576|extracellular region;	GO:0005549|odorant binding;GO:0005215|transporter activity;	.	.
gene19584	90	1047	710	591.703	4673	2142	2168	3117.26	0.189815	-2.39733	0.00627972	0.119208	down	no	LOC108638290	protein_coding	chrNC_030826.1:41028364-41029478:-	gi|741896523|ref|XP_003583639.2|	133	3e-06	PREDICTED: keratin-associated protein 4-9 isoform X1 [Bos taurus]	gi|155372260|ref|NM_001101273.1|	525	0	Bos taurus keratin associated protein 4-7 (KRTAP4-7), mRNA	.	.	.	.	.	.	.	.	.	.	.	.	.	.	.	.
gene26326	13	22	18	16.9918	225	27	3	89.406	0.190052	-2.39554	0.000212174	0.0121347	down	yes	AWAT2	protein_coding	chrNW_017189516.1:11544904-11556261:+	gi|548530946|ref|XP_005700768.1|	1772	0	PREDICTED: acyl-CoA wax alcohol acyltransferase 2 [Capra hircus]	gi|548530945|ref|XM_005700711.1|	1749	0	PREDICTED: Capra hircus acyl-CoA wax alcohol acyltransferase 2 (AWAT2), mRNA	Q6E1M8	561	0	Acyl-CoA wax alcohol acyltransferase 2	.	.	.	.	.	.	.	GO:0010025|wax biosynthetic process;	GO:0005789|endoplasmic reticulum membrane;GO:0016021|integral component of membrane;	GO:0047196|long-chain-alcohol O-fatty-acyltransferase activity;GO:0050252|retinol O-fatty-acyltransferase activity;	K11156	DGAT2L4, MFAT, AWAT2; diacylglycerol O-acyltransferase 2-like protein 4 [EC:2.3.1.75 2.3.1.76]
gene17269	4	2	2	2.56646	13	13	13	13.4598	0.190676	-2.39081	0.00584644	0.113002	down	no	DNAAF1	protein_coding	chrNC_030825.1:11846843-11868072:+	gi|548502522|ref|XP_005691894.1|	3036	0	PREDICTED: dynein assembly factor 1, axonemal [Capra hircus]	gi|548502521|ref|XM_005691837.1|	2116	0	PREDICTED: Capra hircus dynein, axonemal, assembly factor 1 (DNAAF1), mRNA	Q3SYS4	1083	0	Dynein assembly factor 1, axonemal	SPAC4A8.12c	61.6	2e-09	COG4886	.	.	.	GO:0060271|cilium morphogenesis;GO:0044458|motile cilium assembly;	GO:0005930|axoneme;	GO:0045502|dynein binding;	.	.
gene22529	13	4	8	8.02688	39	38	45	42.0935	0.190692	-2.39069	0.000199765	0.0115734	down	yes	LOC102171392	protein_coding	chrNC_030830.1:22141096-22148694:-	gi|803041267|ref|XP_012029166.1|	1275	0	PREDICTED: protein NYNRIN-like [Ovis aries]	gi|28789506|gb|AY193905.1|	615	0	Ovis aries endogenous-virus gamma-5 pro/pol region, partial sequence	P31792	129	2e-92	Pol polyprotein (Fragment)	YIL082w-a_2	52.8	8e-06	COG2801	.	.	.	GO:0015074|DNA integration;GO:0006310|DNA recombination;GO:0075713|establishment of integrated proviral latency;GO:0046718|viral entry into host cell;	.	GO:0003887|DNA-directed DNA polymerase activity;GO:0003676|nucleic acid binding;GO:0003964|RNA-directed DNA polymerase activity;GO:0004523|RNA-DNA hybrid ribonuclease activity;	.	.
gene22271	4	0	3	2.25071	11	8	15	11.7361	0.191776	-2.3825	0.0104289	0.166512	down	no	LOC102180587	protein_coding	chrNC_030830.1:18950282-18950791:+	gi|149029297|gb|EDL84564.1|	484	6e-59	histone 1, H2bn (predicted) [Rattus norvegicus]	gi|548534562|ref|XM_005701694.1|	488	0	PREDICTED: Capra hircus histone H2B type 1-like (LOC102180587), mRNA	Q99877	188	9e-60	Histone H2B type 1-N	.	.	.	.	.	.	.	GO:0006334|nucleosome assembly;	GO:0005737|cytoplasm;GO:0070062|extracellular exosome;GO:0000788|nuclear nucleosome;GO:0005654|nucleoplasm;GO:0000786|nucleosome;GO:0005634|nucleus;	GO:0003677|DNA binding;	K11252	H2B; histone H2B
gene270	1576	966	1282	1227.17	5315	4764	8472	6396.4	0.191853	-2.38192	6.81627e-12	4.60718e-09	down	yes	CCDC80	protein_coding	chrNC_030808.1:57122373-57157441:-	gi|803333610|ref|XP_012024904.1|	3657	0	PREDICTED: coiled-coil domain-containing protein 80 [Ovis aries musimon]	gi|556741773|ref|XM_005966356.1|	3732	0	PREDICTED: Pantholops hodgsonii coiled-coil domain-containing protein 80-like (LOC102335611), mRNA	Q76M96	136	5e-31	Coiled-coil domain-containing protein 80	.	.	.	.	.	.	.	GO:0030198|extracellular matrix organization;GO:0010811|positive regulation of cell-substrate adhesion;	GO:0005604|basement membrane;GO:0005614|interstitial matrix;	GO:0008201|heparin binding;	.	.
gene24185	3	4	5	3.85032	19	23	16	20.0085	0.192435	-2.37756	0.00194401	0.0535983	down	no	LOC102180279	lncRNA	chrNC_030832.1:39850949-39856368:+	gi|803256419|ref|XP_011988162.1|	544	4e-64	PREDICTED: LOW QUALITY PROTEIN: collagen alpha-1(I) chain-like, partial [Ovis aries musimon]	gi|548521198|ref|XR_311096.1|	790	0	PREDICTED: Capra hircus uncharacterized LOC102180279 (LOC102180279), transcript variant X1, misc_RNA	.	.	.	.	.	.	.	.	.	.	.	.	.	.	.	.
gene10746	53	933	882	598.891	2587	3627	2695	3070.12	0.195071	-2.35793	3.63632e-06	0.000513625	down	yes	CHAC1	protein_coding	chrNC_030817.1:66585071-66589333:-	gi|545801291|ref|XP_005659810.1|	1219	2e-154	PREDICTED: cation transport regulator-like protein 1 [Sus scrofa]	gi|548482585|ref|XM_005685614.1|	1393	0	PREDICTED: Capra hircus ChaC, cation transport regulator homolog 1 (E. coli) (CHAC1), mRNA	Q9BUX1	446	2e-146	Glutathione-specific gamma-glutamylcyclotransferase 1	SPBC31F10.03	101	1e-22	COG3703	.	.	.	GO:0006750|glutathione biosynthetic process;GO:0006751|glutathione catabolic process;GO:0070059|intrinsic apoptotic signaling pathway in response to endoplasmic reticulum stress;GO:0045746|negative regulation of Notch signaling pathway;GO:0010955|negative regulation of protein processing;GO:0022008|neurogenesis;GO:0007219|Notch signaling pathway;GO:0006986|response to unfolded protein;	GO:0005829|cytosol;GO:0005802|trans-Golgi network;	GO:0003839|gamma-glutamylcyclotransferase activity;GO:0005112|Notch binding;	K07232	chaC; cation transport protein ChaC
gene17032	1	33	20	17.2937	43	130	85	88.5722	0.19525	-2.35661	0.0109796	0.172222	down	no	SLC7A11	protein_coding	chrNC_030824.1:51497861-51584905:-	gi|803170843|ref|XP_011952660.1|	2452	0	PREDICTED: cystine/glutamate transporter isoform X1 [Ovis aries]	gi|548500110|ref|XM_005691243.1|	2085	0	PREDICTED: Capra hircus solute carrier family 7 (anionic amino acid transporter light chain, xc- system), member 11 (SLC7A11), transcript variant X1, mRNA	Q5RAG7	886	0	Cystine/glutamate transporter	BS_ykbA	149	5e-37	COG0531	.	.	.	.	GO:0016021|integral component of membrane;	GO:0015171|amino acid transmembrane transporter activity;	K13869	SLC7A11; solute carrier family 7 (L-type amino acid transporter), member 11
gene16520	24	28	54	34.0383	151	157	197	174.142	0.195463	-2.35503	3.66135e-06	0.000513625	down	yes	ELF3	protein_coding	chrNC_030823.1:79153828-79159272:+	gi|426240173|ref|XP_004013988.1|	1795	0	PREDICTED: LOW QUALITY PROTEIN: ETS-related transcription factor Elf-3 [Ovis aries]	gi|556718748|ref|XM_005955204.1|	1670	0	PREDICTED: Pantholops hodgsonii E74-like factor 3 (ets domain transcription factor, epithelial-specific ) (ELF3), transcript variant X2, mRNA	P78545	529	0	ETS-related transcription factor Elf-3	.	.	.	.	.	.	.	GO:0001824|blastocyst development;GO:0008544|epidermis development;GO:0030855|epithelial cell differentiation;GO:0030198|extracellular matrix organization;GO:0006954|inflammatory response;GO:0060056|mammary gland involution;GO:0007275|multicellular organismal development;GO:0045892|negative regulation of transcription, DNA-templated;GO:0045893|positive regulation of transcription, DNA-templated;G…	GO:0005737|cytoplasm;GO:0005634|nucleus;	GO:0000978|RNA polymerase II core promoter proximal region sequence-specific DNA binding;GO:0000981|RNA polymerase II transcription factor activity, sequence-specific DNA binding;GO:0003713|transcription coactivator activity;GO:0003700|transcription factor activity, sequence-specific DNA binding;GO:0001077|transcriptional activator activity, RNA polymerase II core promoter proximal region sequenc…	K09429	K09429, ELF3; E74-like factor 3
gene27675	1	7	6	4.48767	26	18	22	22.8217	0.196641	-2.34637	0.00152481	0.0455911	down	yes	CCDC74B	protein_coding	chrNW_017189851.1:61037-65618:+	gi|803322887|ref|XP_012019658.1|	1395	0	PREDICTED: coiled-coil domain-containing protein 74B-like [Ovis aries musimon]	gi|92097059|gb|BC114886.1|	943	0	Bos taurus coiled-coil domain containing 74B, mRNA (cDNA clone IMAGE:8081241), partial cds	Q96LY2	220	5e-64	Coiled-coil domain-containing protein 74B	.	.	.	.	.	.	.	GO:0071356|cellular response to tumor necrosis factor;GO:0046513|ceramide biosynthetic process;GO:0046475|glycerophospholipid catabolic process;GO:0006687|glycosphingolipid metabolic process;GO:0006685|sphingomyelin catabolic process;	GO:0005783|endoplasmic reticulum;GO:0005789|endoplasmic reticulum membrane;GO:0005794|Golgi apparatus;GO:0000139|Golgi membrane;GO:0016021|integral component of membrane;GO:0005802|trans-Golgi network;	GO:0046872|metal ion binding;GO:0004767|sphingomyelin phosphodiesterase activity;GO:0050290|sphingomyelin phosphodiesterase D activity;	.	.
gene2091	21891	12718	21567	18034	107541	56660	100382	91542.9	0.197001	-2.34372	0.000609583	0.0251792	down	yes	COL3A1	protein_coding	chrNC_030809.1:129111216-129151444:+	gi|548453036|ref|XP_005675926.1|	1347	5e-154	PREDICTED: collagen alpha-1(III) chain [Capra hircus]	gi|548453035|ref|XM_005675869.1|	5460	0	PREDICTED: Capra hircus collagen type III alpha 1 (LOC100860938), mRNA	P02461	115	4e-24	Collagen alpha-1(III) chain	.	.	.	.	.	.	.	GO:0007568|aging;GO:0060414|aorta smooth muscle tissue morphogenesis;GO:0007160|cell-matrix adhesion;GO:0071230|cellular response to amino acid stimulus;GO:0021987|cerebral cortex development;GO:0030574|collagen catabolic process;GO:0030199|collagen fibril organization;GO:0048565|digestive tract development;GO:0043206|extracellular fibril organization;GO:0030198|extracellular matrix organization;…	GO:0005586|collagen type III trimer;GO:0005788|endoplasmic reticulum lumen;GO:0031012|extracellular matrix;GO:0005576|extracellular region;GO:0005615|extracellular space;	GO:0005201|extracellular matrix structural constituent;GO:0005178|integrin binding;GO:0046872|metal ion binding;GO:0048407|platelet-derived growth factor binding;	.	.
gene3392	59	521	1034	518.371	2105	2701	2827	2629.97	0.197101	-2.34299	7.81999e-06	0.000937768	down	yes	LOC102184574	lncRNA	chrNC_030810.1:102672015-102673544:+	gi|296489589|tpg|DAA31702.1|	287	1e-29	TPA: hypothetical protein BOS_2965 [Bos taurus]	gi|548457585|ref|XR_309868.1|	534	0	PREDICTED: Capra hircus uncharacterized LOC102184574 (LOC102184574), misc_RNA	.	.	.	.	.	.	.	.	.	.	.	.	.	.	.	.
gene19610	14	81	47	45.4802	274	204	189	230.709	0.197132	-2.34277	0.000174777	0.0103393	down	yes	LOC102180424	protein_coding	chrNC_030826.1:41472788-41476485:-	gi|548510495|ref|XP_005694371.1|	1776	0	PREDICTED: LOW QUALITY PROTEIN: keratin, type I cytoskeletal 16 [Capra hircus]	gi|594063642|ref|XM_006055788.1|	1777	0	PREDICTED: Bubalus bubalis keratin 16 (KRT16), mRNA	P08779	512	5e-172	Keratin, type I cytoskeletal 16	.	.	.	.	.	.	.	GO:0007568|aging;GO:0008283|cell proliferation;GO:0007010|cytoskeleton organization;GO:0008544|epidermis development;GO:0061436|establishment of skin barrier;GO:0042633|hair cycle;GO:0006954|inflammatory response;GO:0045087|innate immune response;GO:0045104|intermediate filament cytoskeleton organization;GO:0031424|keratinization;GO:0030216|keratinocyte differentiation;GO:0051546|keratinocyte mig…	GO:0005856|cytoskeleton;GO:0070062|extracellular exosome;GO:0005882|intermediate filament;GO:0005634|nucleus;	GO:0005200|structural constituent of cytoskeleton;	K07604	KRT1; type I keratin, acidic
gene6994	2	1	0	0.960956	8	4	2	4.86396	0.197567	-2.33959	0.0659347	0.457839	down	no	LOC102171400	protein_coding	chrNC_030813.1:113259668-113324074:+	gi|548471276|ref|XP_005682031.1|	4948	0	PREDICTED: epididymis-specific alpha-mannosidase-like [Capra hircus]	gi|548471275|ref|XM_005681974.1|	2817	0	PREDICTED: Capra hircus epididymis-specific alpha-mannosidase-like (LOC102174106), mRNA	Q28949	1377	0	Epididymis-specific alpha-mannosidase	MT0676	59.3	5e-08	COG0383	.	.	.	GO:0006013|mannose metabolic process;GO:0006517|protein deglycosylation;	GO:0005576|extracellular region;	GO:0004559|alpha-mannosidase activity;GO:0030246|carbohydrate binding;GO:0008270|zinc ion binding;	K12312	MAN2B2; epididymis-specific alpha-mannosidase [EC:3.2.1.24]
gene26451	0	3	0	0.957026	5	4	5	4.83586	0.197902	-2.33714	0.240563	0.767525	down	no	LOC108634339	lncRNA	chrNW_017189516.1:23821017-23843972:+	.	.	.	.	gi|593766750|ref|XR_448761.1|	92	3e-39	PREDICTED: Physeter catodon uncharacterized LOC102980978 (LOC102980978), ncRNA	.	.	.	.	.	.	.	.	.	.	.	.	.	.	.	.
gene8417	8	32	9	15.6765	90	70	69	79.1709	0.198009	-2.33636	0.00228198	0.060023	down	no	LOC102181858	protein_coding	chrNC_030814.1:101302994-101328456:+	gi|803069976|ref|XP_012033132.1|	2798	0	PREDICTED: phylloquinone omega-hydroxylase CYP4F2-like isoform X1 [Ovis aries]	gi|556734635|ref|XM_005962884.1|	2041	0	PREDICTED: Pantholops hodgsonii leukotriene-B(4) omega-hydroxylase 2-like (LOC102327475), transcript variant X2, mRNA	P78329	882	0	Phylloquinone omega-hydroxylase CYP4F2	AGc2890	160	6e-42	COG2124	.	.	.	GO:0006690|icosanoid metabolic process;GO:0006691|leukotriene metabolic process;	GO:0005789|endoplasmic reticulum membrane;GO:0016021|integral component of membrane;GO:0031090|organelle membrane;	GO:0097259|20-aldehyde-leukotriene B4 20-monooxygenase activity;GO:0097258|20-hydroxy-leukotriene B4 omega oxidase activity;GO:0052871|alpha-tocopherol omega-hydroxylase activity;GO:0020037|heme binding;GO:0005506|iron ion binding;GO:0050051|leukotriene-B4 20-monooxygenase activity;GO:0004497|monooxygenase activity;GO:0019825|oxygen binding;	K17726	CYP4F2_3; leukotriene-B4 20-monooxygenase / phylloquinone omega-hydroxylase [EC:1.14.13.30 1.14.13.194]
gene919	103	1103	1053	724.28	3876	3368	3306	3644.64	0.198725	-2.33116	3.23228e-06	0.000471215	down	yes	LOC108636431	protein_coding	chrNC_030808.1:141452517-141453222:+	gi|803337868|ref|XP_012027020.1|	466	1e-55	PREDICTED: keratin-associated protein 12-2-like [Ovis aries musimon]	gi|556724730|ref|XM_005958096.1|	508	0	PREDICTED: Pantholops hodgsonii keratin-associated protein 12-2-like (LOC102331616), mRNA	Q05B44	158	4e-47	Keratin-associated protein 12-2	.	.	.	.	.	.	.	.	GO:0045095|keratin filament;	.	.	.
gene20666	13	14	10	11.8615	46	64	63	59.5874	0.199061	-2.32872	8.5757e-05	0.00601513	down	yes	ACAN	protein_coding	chrNC_030828.1:19677141-19744901:+	gi|741966393|ref|XP_010815244.1|	5688	0	PREDICTED: aggrecan core protein isoform X2 [Bos taurus]	gi|31343114|ref|NM_173981.2|	3709	0	Bos taurus aggrecan (ACAN), mRNA	P13608	2172	0	Aggrecan core protein	STM2241_2	65.5	2e-09	COG4886	.	.	.	GO:0007155|cell adhesion;GO:0007417|central nervous system development;GO:0001501|skeletal system development;	GO:0005576|extracellular region;GO:0005578|proteinaceous extracellular matrix;	GO:0005509|calcium ion binding;GO:0030246|carbohydrate binding;GO:0005201|extracellular matrix structural constituent;GO:0005540|hyaluronic acid binding;	K06792	AGC1, CSPG1; aggrecan 1
gene20108	2	4	11	5.46298	8	41	31	27.4132	0.199283	-2.32711	0.0146764	0.204599	down	no	LOC108638199	lncRNA	chrNC_030826.1:60947381-60964548:-	gi|803308763|ref|XP_012012761.1|	131	6e-06	PREDICTED: CMRF35-like molecule 9 isoform X9 [Ovis aries musimon]	gi|548511335|ref|XR_310846.1|	188	3e-92	PREDICTED: Capra hircus uncharacterized LOC102170359 (LOC102170359), misc_RNA	.	.	.	.	.	.	.	.	.	.	.	.	.	.	.	.
gene27705	33	17	25	24.0721	234	61	51	120.607	0.199592	-2.32488	8.21075e-05	0.00581399	down	yes	RTN4R	protein_coding	chrNW_017189851.1:703130-721066:-	gi|803322730|ref|XP_012019575.1|	1959	0	PREDICTED: reticulon-4 receptor isoform X1 [Ovis aries musimon]	gi|594084240|ref|XM_006065620.1|	1506	0	PREDICTED: Bubalus bubalis reticulon 4 receptor (RTN4R), mRNA	Q9BZR6	682	0	Reticulon-4 receptor	alr0124_1	63.5	7e-10	COG4886	.	.	.	GO:0007409|axonogenesis;GO:0019221|cytokine-mediated signaling pathway;GO:0030517|negative regulation of axon extension;GO:0050771|negative regulation of axonogenesis;GO:0046426|negative regulation of JAK-STAT cascade;GO:0006469|negative regulation of protein kinase activity;GO:0023041|neuronal signal transduction;GO:0043547|positive regulation of GTPase activity;	GO:0031225|anchored component of membrane;GO:0044295|axonal growth cone;GO:0009986|cell surface;GO:0005737|cytoplasm;GO:0005783|endoplasmic reticulum;GO:0070062|extracellular exosome;GO:0005887|integral component of plasma membrane;GO:0043005|neuron projection;GO:0043025|neuronal cell body;GO:0005886|plasma membrane;	GO:0038131|neuregulin receptor activity;GO:0004860|protein kinase inhibitor activity;GO:0004872|receptor activity;	K16659	RTN4R, NGR; reticulon-4 receptor
gene19599	909	9472	9093	6243.84	20228	39909	30524	31180.9	0.200246	-2.32016	0.000274346	0.0142641	down	yes	LOC102176457	protein_coding	chrNC_030826.1:41242391-41247118:-	gi|548509017|ref|XP_005693870.1|	1917	0	PREDICTED: LOW QUALITY PROTEIN: keratin, type I cuticular Ha4-like [Capra hircus]	gi|548509016|ref|XM_005693813.1|	1621	0	PREDICTED: Capra hircus keratin, type I cuticular Ha4-like (LOC102176457), mRNA	P25690	621	0	Keratin, type I microfibrillar, 47.6 kDa	.	.	.	.	.	.	.	.	GO:0005882|intermediate filament;	GO:0005198|structural molecule activity;	.	.
gene12414	3	39	6	15.3379	68	62	92	76.5794	0.200287	-2.31986	0.0103339	0.165758	down	no	TMEM8C	protein_coding	chrNC_030818.1:103799839-103811936:-	gi|803226174|ref|XP_011973393.1|	1234	3e-153	PREDICTED: protein myomaker [Ovis aries musimon]	gi|594077638|ref|XM_006062472.1|	2311	0	PREDICTED: Bubalus bubalis transmembrane protein 8C (TMEM8C), transcript variant X2, mRNA	A6NI61	416	2e-132	Protein myomaker	.	.	.	.	.	.	.	GO:0007517|muscle organ development;GO:0007520|myoblast fusion;GO:0045026|plasma membrane fusion;	GO:0016021|integral component of membrane;GO:0005886|plasma membrane;	.	.	.
gene19408	111	322	358	253.723	1415	1153	1092	1265.08	0.200559	-2.3179	5.12115e-07	9.78462e-05	down	yes	DLX4	protein_coding	chrNC_030826.1:36326648-36332919:-	gi|803246085|ref|XP_011983036.1|	959	2e-120	PREDICTED: homeobox protein DLX-4 isoform X3 [Ovis aries musimon]	gi|594076589|ref|XM_006061977.1|	1756	0	PREDICTED: Bubalus bubalis distal-less homeobox 4 (DLX4), mRNA	Q92988	301	6e-94	Homeobox protein DLX-4	.	.	.	.	.	.	.	GO:0007275|multicellular organismal development;GO:0000122|negative regulation of transcription from RNA polymerase II promoter;GO:0006355|regulation of transcription, DNA-templated;	GO:0005634|nucleus;	GO:0000978|RNA polymerase II core promoter proximal region sequence-specific DNA binding;GO:0043565|sequence-specific DNA binding;GO:0003700|transcription factor activity, sequence-specific DNA binding;GO:0001078|transcriptional repressor activity, RNA polymerase II core promoter proximal region sequence-specific binding;	K09314	DLX1_4_6; homeobox protein DLX1/4/6
gene44	325	10278	10164	6658.67	15291	45324	35991	33162.6	0.200788	-2.31625	0.00678888	0.125952	down	no	LOC100861175	protein_coding	chrNC_030808.1:3856858-3857446:+	gi|550821897|ref|NP_001272699.1|	673	6e-87	keratin associated protein 13.1 [Capra hircus]	gi|550821896|ref|NM_001285770.1|	583	0	Capra hircus keratin associated protein 13.1 (LOC100861175), mRNA	Q52LG2	125	4e-34	Keratin-associated protein 13-2	.	.	.	.	.	.	.	.	GO:0005882|intermediate filament;	.	.	.
gene24505	815	2024	1546	1405.5	14649	2800	2571	6989.96	0.201074	-2.3142	5.73646e-05	0.00436785	down	yes	SCD	protein_coding	chrNC_030833.1:30404780-30415917:-	gi|550822003|ref|NP_001272548.1|	1868	0	stearoyl-CoA desaturase [Capra hircus]	gi|550822002|ref|NM_001285619.1|	1080	0	Capra hircus stearoyl-CoA desaturase (SCD1), mRNA	Q95MI7	717	0	Acyl-CoA desaturase	SPCC1281.06c_1	208	1e-62	COG1398	.	.	.	GO:0006636|unsaturated fatty acid biosynthetic process;	GO:0005789|endoplasmic reticulum membrane;GO:0016021|integral component of membrane;	GO:0005506|iron ion binding;GO:0016491|oxidoreductase activity;GO:0004768|stearoyl-CoA 9-desaturase activity;	.	.
gene24165	10	7	5	7.05416	52	18	31	35.053	0.201243	-2.31299	0.00100769	0.0350648	down	yes	GRID2IP	protein_coding	chrNC_030832.1:39218661-39244776:-	gi|803274411|ref|XP_011996877.1|	3970	0	PREDICTED: delphilin isoform X2 [Ovis aries musimon]	gi|300794920|ref|NM_001192480.1|	2805	0	Bos taurus glutamate receptor, ionotropic, delta 2 (Grid2) interacting protein (GRID2IP), mRNA	A4D2P6	730	0	Delphilin	.	.	.	.	.	.	.	GO:0060292|long term synaptic depression;	GO:0030054|cell junction;GO:0043197|dendritic spine;GO:0045211|postsynaptic membrane;	.	.	.
gene918	44	500	251	254.518	1329	1204	1104	1256.32	0.20259	-2.30337	2.13101e-05	0.00209133	down	yes	LOC100861174	protein_coding	chrNC_030808.1:141449873-141450580:-	gi|550822283|ref|NP_001272697.1|	473	9e-57	keratin associated protein 12.1 [Capra hircus]	gi|550822282|ref|NM_001285768.1|	692	0	Capra hircus keratin associated protein 12.1 (LOC100861174), mRNA	P59991	67.4	8e-13	Keratin-associated protein 12-2	.	.	.	.	.	.	.	.	GO:0045095|keratin filament;	.	.	.
gene8156	1	1	3	1.6068	6	10	7	7.91868	0.202913	-2.30107	0.0255198	0.281096	down	no	LOC108636400	lncRNA	chrNC_030814.1:95268548-95284211:-	gi|803263576|ref|XP_011991492.1|	375	4e-43	PREDICTED: myosin-6-like [Ovis aries musimon]	gi|555990950|ref|XM_005907202.1|	102	1e-44	PREDICTED: Bos mutus myosin, heavy chain 8, skeletal muscle, perinatal (MYH8), mRNA	P02562	71.6	4e-13	Myosin heavy chain, skeletal muscle (Fragments)	.	.	.	.	.	.	.	.	GO:0030016|myofibril;GO:0032982|myosin filament;	GO:0005524|ATP binding;GO:0003774|motor activity;	.	.
gene23647	1	1	3	1.6068	5	7	11	7.91387	0.203036	-2.30019	0.0255117	0.281096	down	no	LOC102172230	protein_coding	chrNC_030832.1:13456910-13475971:-	gi|548519937|ref|XP_005697575.1|	884	6e-118	PREDICTED: group 10 secretory phospholipase A2 isoform X1 [Capra hircus]	gi|548519936|ref|XM_005697518.1|	629	0	PREDICTED: Capra hircus phospholipase A2, group X (PLA2G10), transcript variant X1, mRNA	O15496	189	1e-58	Group 10 secretory phospholipase A2	.	.	.	.	.	.	.	GO:0019369|arachidonic acid metabolic process;GO:0050482|arachidonic acid secretion;GO:0007411|axon guidance;GO:0042632|cholesterol homeostasis;GO:0016042|lipid catabolic process;GO:0051977|lysophospholipid transport;GO:0090370|negative regulation of cholesterol efflux;GO:0043433|negative regulation of sequence-specific DNA binding transcription factor activity;GO:0006654|phosphatidic acid biosyn…	GO:0005576|extracellular region;	GO:0005509|calcium ion binding;GO:0004623|phospholipase A2 activity;GO:0004620|phospholipase activity;	K01047	PLA2G, SPLA2; secretory phospholipase A2 [EC:3.1.1.4]
gene4989	1376	12369	15497	9381.74	48727	50366	34524	46144.7	0.203311	-2.29824	2.94847e-05	0.00265223	down	yes	LOC102183766	protein_coding	chrNC_030812.1:27325025-27330922:+	gi|1308|emb|CAA44368.1|	2398	0	hair type II keratin intermediate filament protein [Ovis aries]	gi|115495046|ref|NM_001076206.1|	1674	0	Bos taurus keratin 81 (KRT81), mRNA	Q148H4	910	0	Keratin, type II cuticular Hb1	.	.	.	.	.	.	.	.	GO:0045095|keratin filament;	GO:0005198|structural molecule activity;	K07605	KRT2; type II keratin, basic
gene1332	2	2	3	2.24678	11	10	11	11.0481	0.203364	-2.29786	0.0122293	0.182092	down	no	HCRTR1	protein_coding	chrNC_030809.1:13851449-13860951:+	gi|440896931|gb|ELR48722.1|	1999	0	Orexin receptor type 1, partial [Bos mutus]	gi|556727652|ref|XM_005959512.1|	1729	0	PREDICTED: Pantholops hodgsonii hypocretin (orexin) receptor 1 (HCRTR1), mRNA	Q0GBZ5	759	0	Orexin receptor type 1	.	.	.	.	.	.	.	GO:0032870|cellular response to hormone stimulus;GO:0007268|synaptic transmission;GO:0007631|feeding behavior;GO:0007218|neuropeptide signaling pathway;GO:0070374|positive regulation of ERK1 and ERK2 cascade;GO:0045187|regulation of circadian sleep/wake cycle, sleep;GO:0051480|cytosolic calcium ion homeostasis;GO:1901652|response to peptide;	GO:0005887|integral component of plasma membrane;	GO:0008188|neuropeptide receptor activity;GO:0016499|orexin receptor activity;GO:0042277|peptide binding;	K04238	HCRTR1; hypocretin (orexin) receptor 1
gene15797	88	130	161	121.603	1511	114	77	596.928	0.203714	-2.29538	1.6548e-08	5.42797e-06	down	yes	PM20D1	protein_coding	chrNC_030823.1:2992663-3016603:-	gi|548497699|ref|XP_005690460.1|	2530	0	PREDICTED: probable carboxypeptidase PM20D1 isoform X1 [Capra hircus]	gi|548497698|ref|XM_005690403.1|	2285	0	PREDICTED: Capra hircus peptidase M20 domain containing 1 (PM20D1), transcript variant X1, mRNA	Q2T9M7	933	0	N-fatty-acyl-amino acid synthase/hydrolase PM20D1	RSp0487	299	8e-91	COG0624	.	.	.	GO:1990845|adaptive thermogenesis;GO:0043604|amide biosynthetic process;GO:0043605|cellular amide catabolic process;GO:0006520|cellular amino acid metabolic process;GO:0044255|cellular lipid metabolic process;GO:0097009|energy homeostasis;GO:0043171|peptide catabolic process;GO:2000275|regulation of oxidative phosphorylation uncoupler activity;	GO:0005615|extracellular space;	GO:0016811|hydrolase activity, acting on carbon-nitrogen (but not peptide) bonds, in linear amides;GO:0070573|metallodipeptidase activity;GO:0008270|zinc ion binding;	K13049	PM20D1; carboxypeptidase PM20D1 [EC:3.4.17.-]
gene14089	1	2	1	1.28126	13	3	2	6.28235	0.203947	-2.29374	0.0604129	0.438072	down	no	COLEC10	protein_coding	chrNC_030821.1:36889325-36966427:+	gi|548493573|ref|XP_005689189.1|	1107	1e-147	PREDICTED: collectin-10 [Capra hircus]	gi|548493572|ref|XM_005689132.1|	1066	0	PREDICTED: Capra hircus collectin sub-family member 10 (C-type lectin) (COLEC10), mRNA	Q9Y6Z7	400	5e-137	Collectin-10	.	.	.	.	.	.	.	GO:0006956|complement activation;	GO:0005581|collagen trimer;GO:0005737|cytoplasm;GO:0005576|extracellular region;	GO:0005537|mannose binding;GO:0004252|serine-type endopeptidase activity;	K10065	COLEC10; collectin sub-family member 10
gene11947	2	8	13	7.38356	31	39	35	36.1944	0.203997	-2.29338	0.00227141	0.0598862	down	no	ALK	protein_coding	chrNC_030818.1:69680149-70409068:+	gi|594074646|ref|XP_006061114.1|	7151	0	PREDICTED: ALK tyrosine kinase receptor [Bubalus bubalis]	gi|594074645|ref|XM_006061052.1|	5165	0	PREDICTED: Bubalus bubalis anaplastic lymphoma receptor tyrosine kinase (ALK), mRNA	Q9UM73	2533	0	ALK tyrosine kinase receptor	.	.	.	.	.	.	.	GO:0000187|activation of MAPK activity;GO:0008283|cell proliferation;GO:0048666|neuron development;GO:0016310|phosphorylation;GO:0051092|positive regulation of NF-kappaB transcription factor activity;GO:0046777|protein autophosphorylation;GO:0042981|regulation of apoptotic process;GO:0007165|signal transduction;GO:0007169|transmembrane receptor protein tyrosine kinase signaling pathway;	GO:0070062|extracellular exosome;GO:0005887|integral component of plasma membrane;GO:0005622|intracellular;GO:0043234|protein complex;	GO:0005524|ATP binding;GO:0004704|NF-kappaB-inducing kinase activity;GO:0004713|protein tyrosine kinase activity;GO:0004714|transmembrane receptor protein tyrosine kinase activity;	K05119	ALK; anaplastic lymphoma kinase [EC:2.7.10.1]
gene7896	1	1	5	2.25135	10	14	8	11.0326	0.204062	-2.29292	0.0276289	0.294267	down	no	LOC106502311	protein_coding	chrNC_030814.1:88166964-88168905:+	gi|742217413|ref|XP_010861884.1|	774	2e-101	PREDICTED: uncharacterized protein LOC105005555 [Bison bison bison]	gi|556910598|gb|KF051797.1|	657	0	Bos taurus vaccination-induced cytokine-like protein (XLOC_032517) mRNA, complete cds	.	.	.	.	.	.	.	.	.	.	.	.	.	.	.	.
gene18946	3	12	20	11.2365	34	80	46	54.9981	0.204307	-2.29119	0.00270443	0.068626	down	no	PIPOX	protein_coding	chrNC_030826.1:20234065-20247732:+	gi|548507286|ref|XP_005693333.1|	2021	0	PREDICTED: peroxisomal sarcosine oxidase [Capra hircus]	gi|548507285|ref|XM_005693276.1|	2722	0	PREDICTED: Capra hircus pipecolic acid oxidase (PIPOX), mRNA	Q29RU9	143	4e-35	Peroxisomal sarcosine oxidase	YPO2448	102	3e-22	COG0665	.	.	.	GO:0033514|L-lysine catabolic process to acetyl-CoA via L-pipecolate;GO:0046653|tetrahydrofolate metabolic process;	GO:0005777|peroxisome;	GO:0050031|L-pipecolate oxidase activity;GO:0008115|sarcosine oxidase activity;	K00306	PIPOX; sarcosine oxidase / L-pipecolate oxidase [EC:1.5.3.1 1.5.3.7]
gene19573	266	1975	2070	1382.53	7673	6209	5687	6764.97	0.204365	-2.29078	2.99537e-06	0.000451431	down	yes	LOC108638299	protein_coding	chrNC_030826.1:40951458-40952254:-	gi|803274975|ref|XP_011997160.1|	597	9e-75	PREDICTED: keratin, high-sulfur matrix protein, IIIA3 [Ovis aries musimon]	gi|556738599|ref|XM_005964810.1|	717	0	PREDICTED: Pantholops hodgsonii keratin, high-sulfur matrix protein, IIIA3-like (LOC102321229), mRNA	P02442	224	2e-72	Keratin, high-sulfur matrix protein, IIIA3	.	.	.	.	.	.	.	.	GO:0045095|keratin filament;	.	.	.
gene17855	1	0	1	0.643247	5	3	1	3.12484	0.205849	-2.28034	0.142456	0.63664	down	no	LOC102181711	protein_coding	chrNC_030825.1:49610941-49614046:-	gi|548504540|ref|XP_005692593.1|	1499	0	PREDICTED: F-box only protein 27-like [Capra hircus]	gi|548504539|ref|XM_005692536.1|	891	0	PREDICTED: Capra hircus F-box only protein 27-like (LOC102181981), mRNA	Q8NI29	198	1e-59	F-box only protein 27	.	.	.	.	.	.	.	.	GO:0019005|SCF ubiquitin ligase complex;	GO:0001948|glycoprotein binding;	K10102	FBXO27; F-box protein 27
gene16124	1	1	0	0.639982	3	2	4	3.10763	0.205939	-2.27971	0.142193	0.63664	down	no	TAS1R1	protein_coding	chrNC_030823.1:45361476-45369629:-	gi|548498659|ref|XP_005690802.1|	4118	0	PREDICTED: taste receptor type 1 member 1-like [Capra hircus]	gi|548498658|ref|XM_005690745.1|	2517	0	PREDICTED: Capra hircus taste receptor type 1 member 1-like (LOC102179795), mRNA	Q7RTX1	204	8e-55	Taste receptor type 1 member 1	.	.	.	.	.	.	.	GO:0050917|sensory perception of umami taste;	GO:0016021|integral component of membrane;GO:0005886|plasma membrane;	GO:0004930|G-protein coupled receptor activity;GO:0046982|protein heterodimerization activity;GO:0008527|taste receptor activity;	K04624	TAS1R1; taste receptor type 1 member 1
gene18052	2	1	1	1.28323	8	7	3	6.22944	0.205994	-2.27932	0.0444926	0.3787	down	no	APOC4	protein_coding	chrNC_030825.1:53708654-53711322:+	gi|803247178|ref|XP_011983585.1|	659	5e-85	PREDICTED: apolipoprotein C-IV [Ovis aries musimon]	gi|594088294|ref|XM_006067538.1|	497	0	PREDICTED: Bubalus bubalis apolipoprotein C-IV (APOC4), mRNA	Q3SYR5	204	1e-65	Apolipoprotein C-IV	.	.	.	.	.	.	.	GO:0010890|positive regulation of sequestering of triglyceride;GO:0070328|triglyceride homeostasis;	GO:0034364|high-density lipoprotein particle;GO:0034361|very-low-density lipoprotein particle;	GO:0005319|lipid transporter activity;	.	.
gene1933	0	2	0	0.638017	2	6	1	3.09219	0.206332	-2.27696	0.297894	0.825817	down	no	LOC102179054	protein_coding	chrNC_030809.1:105978765-106124250:-	gi|803314622|ref|XP_012015615.1|	9009	0	PREDICTED: sodium channel protein type 1 subunit alpha isoform X1 [Ovis aries musimon]	gi|548453363|ref|XM_005676028.1|	8096	0	PREDICTED: Capra hircus sodium channel, voltage-gated, type I, alpha subunit (SCN1A), mRNA	P35498	3416	0	Sodium channel protein type 1 subunit alpha	.	.	.	.	.	.	.	GO:0007628|adult walking behavior;GO:0050966|detection of mechanical stimulus involved in sensory perception of pain;GO:0086010|membrane depolarization during action potential;GO:0050884|neuromuscular process controlling posture;GO:0019228|neuronal action potential;GO:0019227|neuronal action potential propagation;GO:0006814|sodium ion transport;	GO:0043194|axon initial segment;GO:0014704|intercalated disc;GO:0043025|neuronal cell body;GO:0033268|node of Ranvier;GO:0005886|plasma membrane;GO:0030315|T-tubule;GO:0001518|voltage-gated sodium channel complex;GO:0030018|Z disc;	GO:0005248|voltage-gated sodium channel activity;	K04833	SCN1A; voltage-gated sodium channel type I alpha
gene8392	0	2	2	1.28256	5	6	7	6.20285	0.20677	-2.2739	0.0444047	0.378397	down	no	SLC1A6	protein_coding	chrNC_030814.1:100498588-100523300:-	gi|803328037|ref|XP_012022181.1|	2660	0	PREDICTED: excitatory amino acid transporter 4 isoform X1 [Ovis aries musimon]	gi|594100972|ref|XM_006073516.1|	2042	0	PREDICTED: Bubalus bubalis solute carrier family 1 (high affinity aspartate/glutamate transporter), member 6 (SLC1A6), transcript variant X1, mRNA	Q9N1R2	936	0	Excitatory amino acid transporter 4	APE2583	154	6e-40	COG1301	.	.	.	.	GO:0016021|integral component of membrane;	GO:0015293|symporter activity;	K05617	SLC1A6, EAAT4; solute carrier family 1 (high affinity aspartate/glutamate transporter), member 6
gene25822	1	0	1	0.643247	3	1	5	3.10915	0.206888	-2.27308	0.142254	0.63664	down	no	MYRF	protein_coding	chrNC_030836.1:40551540-40584188:+	gi|803284074|ref|XP_012001708.1|	4913	0	PREDICTED: myelin regulatory factor isoform X2 [Ovis aries musimon]	gi|556742594|ref|XM_005966757.1|	3948	0	PREDICTED: Pantholops hodgsonii myelin regulatory factor (MYRF), mRNA	Q9Y2G1	1641	0	Myelin regulatory factor	.	.	.	.	.	.	.	GO:0032286|central nervous system myelin maintenance;GO:0022010|central nervous system myelination;GO:0014003|oligodendrocyte development;GO:0048709|oligodendrocyte differentiation;GO:0031643|positive regulation of myelination;GO:0045893|positive regulation of transcription, DNA-templated;GO:0006351|transcription, DNA-templated;	GO:0005789|endoplasmic reticulum membrane;GO:0016021|integral component of membrane;GO:0005634|nucleus;	GO:0003677|DNA binding;GO:0008233|peptidase activity;GO:0003700|transcription factor activity, sequence-specific DNA binding;	.	.
gene12217	1	0	1	0.643247	3	5	1	3.10307	0.207294	-2.27025	0.142176	0.63664	down	no	CRB2	protein_coding	chrNC_030818.1:94006350-94030821:+	gi|803306872|ref|XP_012011853.1|	5857	0	PREDICTED: protein crumbs homolog 2 isoform X2 [Ovis aries musimon]	gi|602729771|ref|XM_007450244.1|	2695	0	PREDICTED: Lipotes vexillifer crumbs family member 2 (CRB2), mRNA	Q5IJ48	1855	0	Protein crumbs homolog 2	.	.	.	.	.	.	.	GO:0072358|cardiovascular system development;GO:0045199|maintenance of epithelial cell apical/basal polarity;GO:0001707|mesoderm formation;GO:0010951|negative regulation of endopeptidase activity;GO:0014028|notochord formation;GO:0030513|positive regulation of BMP signaling pathway;GO:0010718|positive regulation of epithelial to mesenchymal transition;GO:0060042|retina morphogenesis in camera-typ…	GO:0070062|extracellular exosome;GO:0016021|integral component of membrane;GO:0045121|membrane raft;GO:0005886|plasma membrane;GO:0043234|protein complex;	GO:0005509|calcium ion binding;GO:0019899|enzyme binding;	K16681	CRB; protein crumbs
gene18004	1	11	7	6.08598	28	29	28	29.3313	0.207491	-2.26888	0.00537737	0.106602	down	no	LOC102184551	protein_coding	chrNC_030825.1:52831821-52836140:+	gi|803147380|ref|XP_004015352.2|	955	1e-125	PREDICTED: phospholipase A2 inhibitor and Ly6/PLAUR domain-containing protein-like isoform X1 [Ovis aries]	gi|548504926|ref|XM_005692603.1|	1023	0	PREDICTED: Capra hircus phospholipase A2 inhibitor and Ly6/PLAUR domain-containing protein-like (LOC102184083), transcript variant X2, mRNA	Q9CQD7	172	3e-50	phospholipase A2 inhibitor and Ly6/PLAUR domain-containing protein	.	.	.	.	.	.	.	.	GO:0005576|extracellular region;	GO:0004859|phospholipase inhibitor activity;	.	.
gene27694	6	1	6	4.17849	31	12	15	20.1376	0.207497	-2.26884	0.00388533	0.0862347	down	no	GP1BB	protein_coding	chrNW_017189851.1:435841-437312:+	gi|803322955|ref|XP_012019693.1|	513	1e-58	PREDICTED: platelet glycoprotein Ib beta chain-like [Ovis aries musimon]	gi|594084067|ref|XM_006065537.1|	660	0	PREDICTED: Bubalus bubalis glycoprotein Ib (platelet), beta polypeptide (GP1BB), mRNA	P56400	195	2e-57	Platelet glycoprotein Ib beta chain	.	.	.	.	.	.	.	GO:0007596|blood coagulation;GO:0007155|cell adhesion;	GO:0005887|integral component of plasma membrane;	GO:0042802|identical protein binding;	K06262	GP1BB; platelet glycoprotein Ib beta chain
gene17157	1	0	1	0.643247	2	3	4	3.09674	0.207717	-2.26731	0.142095	0.63664	down	no	NRSN1	protein_coding	chrNC_030825.1:391531-411570:-	gi|548518372|ref|XP_005696844.1|	1041	2e-134	PREDICTED: neurensin-1 [Capra hircus]	gi|548518371|ref|XM_005696787.1|	2052	0	PREDICTED: Capra hircus neurensin 1 (NRSN1), mRNA	Q8IZ57	377	9e-125	Neurensin-1	.	.	.	.	.	.	.	GO:0007399|nervous system development;	GO:0016023|cytoplasmic membrane-bounded vesicle;GO:0030426|growth cone;GO:0016021|integral component of membrane;GO:0043005|neuron projection;GO:0043025|neuronal cell body;GO:0030133|transport vesicle;	.	.	.
gene1440	0	0	2	0.644546	1	5	3	3.08434	0.208974	-2.25861	0.288287	0.81872	down	no	DAW1	protein_coding	chrNC_030809.1:19675824-19703469:-	gi|803028547|ref|XP_004005035.2|	2141	0	PREDICTED: dynein assembly factor with WDR repeat domains 1 isoform X1 [Ovis aries]	gi|548455070|ref|XM_005676646.1|	1580	0	PREDICTED: Capra hircus dynein assembly factor with WDR repeat domains 1 (DAW1), mRNA	Q0P593	818	0	Dynein assembly factor with WDR repeat domains 1	.	.	.	.	.	.	.	.	GO:0005929|cilium;	.	.	.
gene11477	5	1	1	2.24615	15	7	9	10.7476	0.208991	-2.25849	0.0312038	0.313425	down	no	SLC4A5	protein_coding	chrNC_030818.1:10172657-10266136:+	gi|560993881|ref|XP_006219054.1|	5116	0	PREDICTED: electrogenic sodium bicarbonate cotransporter 4 [Vicugna pacos]	gi|556739407|ref|XM_005965197.1|	3160	0	PREDICTED: Pantholops hodgsonii solute carrier family 4 (sodium bicarbonate cotransporter), member 5 (SLC4A5), transcript variant X2, mRNA	Q9BY07	1893	0	Electrogenic sodium bicarbonate cotransporter 4	.	.	.	.	.	.	.	GO:0098656|anion transmembrane transport;GO:0015701|bicarbonate transport;GO:0033326|cerebrospinal fluid secretion;GO:0002064|epithelial cell development;GO:0048311|mitochondrion distribution;GO:0010468|regulation of gene expression;GO:0051453|regulation of intracellular pH;GO:0003073|regulation of systemic arterial blood pressure;GO:0003014|renal system process;GO:0060041|retina development in c…	GO:0016324|apical plasma membrane;GO:0016021|integral component of membrane;GO:0005887|integral component of plasma membrane;GO:0005886|plasma membrane;	GO:0008509|anion transmembrane transporter activity;GO:0015301|anion:anion antiporter activity;GO:0005452|inorganic anion exchanger activity;GO:0008510|sodium:bicarbonate symporter activity;	K13857	SLC4A5, NBC4; solute carrier family 4 (sodium bicarbonate cotransporter), member 5
gene6448	11	2	7	6.42464	65	17	6	30.7237	0.20911	-2.25766	0.00787558	0.138524	down	no	LOC102173738	protein_coding	chrNC_030813.1:25720055-25760484:+	gi|556737614|ref|XP_005964392.1|	1871	0	PREDICTED: alcohol dehydrogenase 4 [Pantholops hodgsonii]	gi|594070767|ref|XM_006059198.1|	1425	0	PREDICTED: Bubalus bubalis alcohol dehydrogenase 4 (class II), pi polypeptide (ADH4), mRNA	P08319	95.5	5e-20	Alcohol dehydrogenase 4	PA3629	326	1e-105	COG1062	.	.	.	GO:0046164|alcohol catabolic process;GO:0006066|alcohol metabolic process;GO:0006081|cellular aldehyde metabolic process;GO:0006069|ethanol oxidation;GO:1901661|quinone metabolic process;GO:0001523|retinoid metabolic process;GO:0042572|retinol metabolic process;	GO:0005829|cytosol;	GO:0004022|alcohol dehydrogenase (NAD) activity;GO:0004024|alcohol dehydrogenase activity, zinc-dependent;GO:0004032|alditol:NADP+ 1-oxidoreductase activity;GO:0005503|all-trans retinal binding;GO:0019115|benzaldehyde dehydrogenase activity;GO:0035276|ethanol binding;GO:0051287|NAD binding;GO:0003960|NADPH:quinone reductase activity;GO:0016620|oxidoreductase activity, acting on the aldehyde or ox…	K13980	ADH4; alcohol dehydrogenase 4 [EC:1.1.1.1]
gene6500	195	1167	1446	900.879	3883	5124	3362	4265.06	0.211223	-2.24316	3.65581e-06	0.000513625	down	yes	SPP1	protein_coding	chrNC_030813.1:37214501-37221482:-	gi|550822272|ref|NP_001272596.1|	1234	7e-166	secreted phosphoprotein 1 precursor [Capra hircus]	gi|57163972|ref|NM_001009224.1|	1284	0	Ovis aries secreted phosphoprotein 1 (SPP1), mRNA	Q9XSY9	467	2e-162	Osteopontin	.	.	.	.	.	.	.	GO:0031214|biomineral tissue development;GO:0007155|cell adhesion;GO:0001503|ossification;	GO:0005615|extracellular space;	.	K06250	SPP1, BNSP, OPN; secreted phosphoprotein 1
gene25180	2	12	22	11.5601	26	75	58	54.5883	0.211768	-2.23944	0.00836734	0.144677	down	no	LOC102172600	lncRNA	chrNC_030835.1:18440991-18477030:-	.	.	.	.	gi|548525633|ref|XR_311179.1|	1116	0	PREDICTED: Capra hircus uncharacterized LOC102172600 (LOC102172600), transcript variant X1, misc_RNA	.	.	.	.	.	.	.	.	.	.	.	.	.	.	.	.
gene24974	0	1	4	1.6081	7	9	6	7.58706	0.211953	-2.23818	0.0931398	0.534385	down	no	ZNF596	protein_coding	chrNC_030834.1:38695185-38698289:+	gi|803199750|ref|XP_011961049.1|	1759	0	PREDICTED: zinc finger protein 596-like isoform X1 [Ovis aries]	gi|594052872|ref|XM_006050676.1|	773	0	PREDICTED: Bubalus bubalis zinc finger protein 596-like (LOC102410355), transcript variant X1, mRNA	Q8TC21	122	2e-29	Zinc finger protein 596	.	.	.	.	.	.	.	GO:0006355|regulation of transcription, DNA-templated;GO:0006351|transcription, DNA-templated;	GO:0005634|nucleus;	GO:0003677|DNA binding;GO:0046872|metal ion binding;	K09228	KRAB; KRAB domain-containing zinc finger protein
gene24305	1	0	2	0.96552	11	2	0	4.5526	0.212081	-2.23731	0.103375	0.558573	down	no	NKX1-2	protein_coding	chrNC_030833.1:7950206-7953035:+	gi|803206927|ref|XP_011964006.1|	824	4e-106	PREDICTED: NK1 transcription factor-related protein 2-like [Ovis aries musimon]	gi|358419256|ref|XM_870315.4|	831	0	PREDICTED: Bos taurus NK1 homeobox 2 (NKX1-2), mRNA	Q9UD57	177	2e-51	NK1 transcription factor-related protein 2	.	.	.	.	.	.	.	GO:0007275|multicellular organismal development;GO:0006355|regulation of transcription, DNA-templated;	GO:0005634|nucleus;	GO:0043565|sequence-specific DNA binding;	K09309	NKX1; homeobox protein Nkx-1
gene12811	0	5	8	4.17323	17	23	17	19.6472	0.212408	-2.23509	0.0181939	0.234643	down	no	LOC108637303	lncRNA	chrNC_030819.1:64466043-64478692:-	gi|440893810|gb|ELR46456.1|	121	2e-06	hypothetical protein M91_05097, partial [Bos mutus]	gi|548488129|ref|XR_310436.1|	498	0	PREDICTED: Capra hircus uncharacterized LOC102169680 (LOC102169680), transcript variant X1, misc_RNA	.	.	.	.	.	.	.	.	.	.	.	.	.	.	.	.
gene4865	60	17	27	33.3829	224	52	176	156.833	0.212857	-2.23204	0.00494437	0.10138	down	no	KERA	protein_coding	chrNC_030812.1:20743415-20750940:-	gi|548464645|ref|XP_005679866.1|	1771	0	PREDICTED: keratocan isoform X1 [Capra hircus]	gi|548464644|ref|XM_005679809.1|	2133	0	PREDICTED: Capra hircus keratocan (KERA), transcript variant X1, mRNA	O62702	675	0	Keratocan	alr0124_1	62	4e-09	COG4886	.	.	.	.	GO:0005615|extracellular space;GO:0005578|proteinaceous extracellular matrix;	.	K08123	KERA; keratocan
gene24332	20	23	7	16.0126	32	87	100	75.1767	0.212999	-2.23108	0.000204222	0.0117705	down	yes	LOC102169730	protein_coding	chrNC_030833.1:9524085-9586938:-	gi|528926651|ref|XP_005193109.1|	6411	0	PREDICTED: deleted in malignant brain tumors 1 protein isoform X7 [Bos taurus]	gi|556726701|ref|XM_005959052.1|	1654	0	PREDICTED: Pantholops hodgsonii deleted in malignant brain tumors 1 (DMBT1), mRNA	Q9UGM3	2146	0	Deleted in malignant brain tumors 1 protein	.	.	.	.	.	.	.	GO:0044267|cellular protein metabolic process;GO:0051607|defense response to virus;GO:0030855|epithelial cell differentiation;GO:0043152|induction of bacterial agglutination;GO:0045087|innate immune response;GO:0007275|multicellular organismal development;GO:0015031|protein transport;	GO:0005737|cytoplasm;GO:0070062|extracellular exosome;GO:0005576|extracellular region;GO:0005615|extracellular space;GO:0019898|extrinsic component of membrane;GO:0030670|phagocytic vesicle membrane;GO:0042589|zymogen granule membrane;	GO:0048306|calcium-dependent protein binding;GO:0005044|scavenger receptor activity;GO:0008329|signaling pattern recognition receptor activity;GO:0035375|zymogen binding;	K13912	DMBT1; deleted in malignant brain tumors 1 protein
gene37	509	2816	8193	3702.09	9674	21211	19597	17348.9	0.213391	-2.22843	0.00458631	0.0968727	down	no	KAP8	protein_coding	chrNC_030808.1:3215311-3215883:+	gi|1304|emb|CAA29126.1|	216	9e-20	HGT keratin (AA 1-62) [Ovis aries]	gi|41350576|gb|AY510122.1|	548	0	Capra hircus keratin associated protein 8.1 mRNA, complete cds	P02448	87.4	5e-21	Keratin-associated protein 8-1	.	.	.	.	.	.	.	.	GO:0005882|intermediate filament;	.	.	.
gene5327	51	12	11	23.7428	287	12	18	111.245	0.213428	-2.22818	0.0676597	0.461373	down	no	LOC102185066	protein_coding	chrNC_030812.1:56038725-56062438:-	gi|426224921|ref|XP_004006617.1|	1630	0	PREDICTED: 17-beta-hydroxysteroid dehydrogenase type 6 [Ovis aries]	gi|548466118|ref|XM_005680325.1|	1468	0	PREDICTED: Capra hircus hydroxysteroid (17-beta) dehydrogenase 6 (HSD17B6), transcript variant X1, mRNA	Q3T001	607	0	17-beta-hydroxysteroid dehydrogenase type 6	.	.	.	.	.	.	.	GO:0008202|steroid metabolic process;	GO:0005789|endoplasmic reticulum membrane;GO:0031090|organelle membrane;	GO:0004303|estradiol 17-beta-dehydrogenase activity;GO:0004745|retinol dehydrogenase activity;GO:0047035|testosterone dehydrogenase (NAD+) activity;	K13369	HSD17B6; 17beta-estradiol 17-dehydrogenase / all-trans-retinol dehydrogenase (NAD+) / 3alpha(17beta)-hydroxysteroid dehydrogenase (NAD+) [EC:1.1.1.62 1.1.1.105 1.1.1.239]
gene3965	2	1	0	0.960956	5	0	8	4.49943	0.213573	-2.2272	0.0988955	0.546438	down	no	LOC102188738	pseudogene	chrNC_030811.1:13070332-13071260:-	gi|655815039|ref|XP_008256296.1|	514	8e-114	PREDICTED: LOW QUALITY PROTEIN: olfactory receptor 2A1/2A42 [Oryctolagus cuniculus]	gi|555980801|ref|XM_005902263.1|	694	0	PREDICTED: Bos mutus olfactory receptor 2A1/2A42-like (LOC102276104), mRNA	Q8NGT9	54.7	2e-102	Olfactory receptor 2A1/2A42	.	.	.	.	.	.	.	GO:0007186|G-protein coupled receptor signaling pathway;GO:0007608|sensory perception of smell;	GO:0016021|integral component of membrane;GO:0005886|plasma membrane;	GO:0004930|G-protein coupled receptor activity;GO:0004984|olfactory receptor activity;	K04257	OLFR; olfactory receptor
gene16521	1	1	8	3.21817	32	3	8	15.023	0.214216	-2.22286	0.150255	0.650958	down	no	LOC108637802	protein_coding	chrNC_030823.1:79172094-79216086:-	gi|803272987|ref|XP_011996189.1|	1108	5e-135	PREDICTED: neuron navigator 1 isoform X5 [Ovis aries musimon]	gi|594033611|ref|XM_006041472.1|	608	0	PREDICTED: Bubalus bubalis uncharacterized LOC102411631 (LOC102411631), transcript variant X1, mRNA	.	.	.	.	.	.	.	.	.	.	.	.	.	.	.	.
gene13426	0	0	3	0.966818	6	4	3	4.50272	0.214719	-2.21948	0.276861	0.804742	down	no	NTSR1	protein_coding	chrNC_030820.1:53929718-53977830:-	gi|548490289|ref|XP_005688340.1|	2057	0	PREDICTED: neurotensin receptor type 1 [Capra hircus]	gi|528913648|ref|XM_005194390.1|	2027	0	PREDICTED: Bos taurus neurotensin receptor type 1-like (LOC101909417), partial mRNA	P30989	695	0	Neurotensin receptor type 1	.	.	.	.	.	.	.	GO:0008344|adult locomotory behavior;GO:0007268|synaptic transmission;GO:0070779|D-aspartate import;GO:0050965|detection of temperature stimulus involved in sensory perception of pain;GO:0007186|G-protein coupled receptor signaling pathway;GO:0071545|inositol phosphate catabolic process;GO:1990123|L-glutamate import into cell;GO:0007612|learning;GO:0043066|negative regulation of apoptotic process…	GO:0009986|cell surface;GO:0009898|cytoplasmic side of plasma membrane;GO:0043198|dendritic shaft;GO:0043197|dendritic spine;GO:0005783|endoplasmic reticulum;GO:0005794|Golgi apparatus;GO:0005887|integral component of plasma membrane;GO:0045121|membrane raft;GO:0005739|mitochondrion;GO:0043204|perikaryon;GO:0005886|plasma membrane;GO:0032280|symmetric synapse;GO:0043195|terminal bouton;	GO:0016492|G-protein coupled neurotensin receptor activity;GO:0004930|G-protein coupled receptor activity;	K04211	NTSR1; neurotensin receptor 1
gene28298	11	108	69	60.2205	387	167	253	279.775	0.215246	-2.21594	0.00525016	0.104839	down	no	LOC108635068	protein_coding	chrNW_017202243.1:4076-5077:+	gi|803340758|ref|XP_012028415.1|	172	6e-11	PREDICTED: keratin-associated protein 9-7-like [Ovis aries musimon]	gi|556738625|ref|XM_005964823.1|	870	0	PREDICTED: Pantholops hodgsonii keratin-associated protein 9-7-like (LOC102324876), transcript variant X1, mRNA	.	.	.	.	.	.	.	.	.	.	.	.	.	.	.	.
gene8593	3	0	0	0.962922	3	6	4	4.47158	0.215342	-2.2153	0.272626	0.802128	down	no	LOC102179371	pseudogene	chrNC_030814.1:107088242-107090405:+	gi|803289859|ref|XP_012004595.1|	417	7e-71	PREDICTED: keratin, type I cytoskeletal 18 isoform X2 [Ovis aries musimon]	gi|602725732|ref|XM_007448269.1|	529	0	PREDICTED: Lipotes vexillifer keratin 18 (KRT18), mRNA	P05783	94.4	7e-66	Keratin, type I cytoskeletal 18	.	.	.	.	.	.	.	GO:0009653|anatomical structure morphogenesis;GO:0007049|cell cycle;GO:0097191|extrinsic apoptotic signaling pathway;GO:0043000|Golgi to plasma membrane CFTR protein transport;GO:0097284|hepatocyte apoptotic process;GO:0045104|intermediate filament cytoskeleton organization;GO:0043066|negative regulation of apoptotic process;GO:0033209|tumor necrosis factor-mediated signaling pathway;GO:0016032|v…	GO:0071944|cell periphery;GO:0005913|cell-cell adherens junction;GO:0034451|centriolar satellite;GO:0005737|cytoplasm;GO:0070062|extracellular exosome;GO:0005882|intermediate filament;GO:0045095|keratin filament;GO:0005815|microtubule organizing center;GO:0005730|nucleolus;GO:0048471|perinuclear region of cytoplasm;	GO:0098641|cadherin binding involved in cell-cell adhesion;GO:0044822|poly(A) RNA binding;GO:0097110|scaffold protein binding;GO:0005198|structural molecule activity;	K07604	KRT1; type I keratin, acidic
gene23657	1	2	0	0.958991	0	6	7	4.44348	0.21582	-2.2121	0.0967721	0.541608	down	no	C25H16orf45	protein_coding	chrNC_030832.1:13735033-13881095:+	gi|803197685|ref|XP_011960168.1|	1107	9e-143	PREDICTED: uncharacterized protein C16orf45 homolog isoform X1 [Ovis aries]	gi|594051620|ref|XM_006050080.1|	1989	0	PREDICTED: Bubalus bubalis chromosome unknown open reading frame, human C16orf45 (LOC102407825), mRNA	Q5R562	338	9e-110	Uncharacterized protein C16orf45 homolog	.	.	.	.	.	.	.	.	GO:0016021|integral component of membrane;GO:0005778|peroxisomal membrane;	.	.	.
gene18476	8	2	5	4.81717	32	13	19	22.2005	0.216985	-2.20433	0.0027666	0.0694725	down	no	LOC108638092	protein_coding	chrNC_030825.1:63709003-63710598:+	.	.	.	.	gi|532115233|ref|XM_005342222.1|	65	1e-23	PREDICTED: Spermophilus tridecemlineatus cyclic nucleotide-gated cation channel beta-1-like (LOC101970151), mRNA	.	.	.	.	.	.	.	.	.	.	.	.	.	.	.	.
gene85	2	3	4	2.88806	30	2	6	13.2933	0.217258	-2.20252	0.0224648	0.265889	down	no	NCAM2	protein_coding	chrNC_030808.1:13847314-14453228:-	gi|426217241|ref|XP_004002862.1|	3886	0	PREDICTED: neural cell adhesion molecule 2 isoform X1 [Ovis aries]	gi|594089657|ref|XM_006068183.1|	6934	0	PREDICTED: Bubalus bubalis neural cell adhesion molecule 2 (NCAM2), mRNA	O15394	1306	0	Neural cell adhesion molecule 2	.	.	.	.	.	.	.	GO:0007413|axonal fasciculation;GO:0007158|neuron cell-cell adhesion;GO:0007608|sensory perception of smell;	GO:0030424|axon;GO:0016021|integral component of membrane;GO:0005886|plasma membrane;	.	K06491	NCAM; neural cell adhesion molecule
gene14374	38	217	204	147.166	1199	417	327	676.089	0.217672	-2.19977	0.00900879	0.151539	down	no	LOC108637536	protein_coding	chrNC_030821.1:80426956-80434419:-	gi|803339198|ref|XP_012027662.1|	307	4e-31	PREDICTED: lymphocyte antigen 6A-2/6E-1-like [Ovis aries musimon]	gi|586559628|ref|XM_006913031.1|	113	2e-50	PREDICTED: Pteropus alecto uncharacterized LOC102880665 (LOC102880665), mRNA	.	.	.	.	.	.	.	.	.	.	.	.	.	.	.	.
gene26438	1	1	2	1.28453	9	7	1	5.8963	0.217853	-2.19857	0.0620651	0.444561	down	no	ARHGEF9	protein_coding	chrNW_017189516.1:22868785-22929607:+	gi|426396174|ref|XP_004064326.1|	365	6e-41	PREDICTED: rho guanine nucleotide exchange factor 9, partial [Gorilla gorilla gorilla]	gi|555957846|ref|XM_005890988.1|	555	0	PREDICTED: Bos mutus Cdc42 guanine nucleotide exchange factor (GEF) 9 (ARHGEF9), transcript variant X2, mRNA	Q9QX73	145	3e-39	Rho guanine nucleotide exchange factor 9	.	.	.	.	.	.	.	GO:0043113|receptor clustering;GO:0035023|regulation of Rho protein signal transduction;	GO:0005938|cell cortex;GO:0005886|plasma membrane;	GO:0005089|Rho guanyl-nucleotide exchange factor activity;	.	.
gene20153	7	25	21	16.9898	60	85	81	77.8396	0.218266	-2.19584	0.000152546	0.00937336	down	yes	FGF18	protein_coding	chrNC_030827.1:3286037-3322014:+	gi|731211772|ref|XP_010620478.1|	872	9e-110	PREDICTED: fibroblast growth factor 18 [Fukomys damarensis]	gi|472344637|ref|XM_004392007.1|	1574	0	PREDICTED: Odobenus rosmarus divergens fibroblast growth factor 18 (FGF18), mRNA	O89101	339	1e-110	Fibroblast growth factor 18	.	.	.	.	.	.	.	GO:0001525|angiogenesis;GO:0002063|chondrocyte development;GO:0001958|endochondral ossification;GO:0008543|fibroblast growth factor receptor signaling pathway;GO:0001957|intramembranous ossification;GO:0030324|lung development;GO:0001503|ossification;GO:0008284|positive regulation of cell proliferation;GO:0032332|positive regulation of chondrocyte differentiation;GO:2000546|positive regulation of…	GO:0005576|extracellular region;GO:0005730|nucleolus;	GO:0005104|fibroblast growth factor receptor binding;GO:0005105|type 1 fibroblast growth factor receptor binding;GO:0005111|type 2 fibroblast growth factor receptor binding;	K04358	FGF; fibroblast growth factor
gene24506	3	4	4	3.52805	40	1	5	16.1285	0.218746	-2.19267	0.0168385	0.223695	down	no	PKD2L1	protein_coding	chrNC_030833.1:30438465-30482082:+	gi|548523023|ref|XP_005698450.1|	4033	0	PREDICTED: LOW QUALITY PROTEIN: polycystic kidney disease 2-like 1 protein [Capra hircus]	gi|548523022|ref|XM_005698393.1|	2349	0	PREDICTED: Capra hircus polycystic kidney disease 2-like 1 (PKD2L1), mRNA	Q9P0L9	1379	0	Polycystic kidney disease 2-like 1 protein	.	.	.	.	.	.	.	GO:0006812|cation transport;GO:0071468|cellular response to acidic pH;GO:0001581|detection of chemical stimulus involved in sensory perception of sour taste;GO:0050982|detection of mechanical stimulus;GO:0071805|potassium ion transmembrane transport;GO:0070207|protein homotrimerization;GO:0050915|sensory perception of sour taste;GO:0007224|smoothened signaling pathway;GO:0035725|sodium ion transm…	GO:0034704|calcium channel complex;GO:0009986|cell surface;GO:0060170|ciliary membrane;GO:0005783|endoplasmic reticulum;GO:0016021|integral component of membrane;GO:0043231|intracellular membrane-bounded organelle;GO:0016020|membrane;GO:0031513|nonmotile primary cilium;GO:0005886|plasma membrane;GO:0043235|receptor complex;	GO:0051393|alpha-actinin binding;GO:0005227|calcium activated cation channel activity;GO:0005262|calcium channel activity;GO:0005509|calcium ion binding;GO:0015269|calcium-activated potassium channel activity;GO:0005261|cation channel activity;GO:0008092|cytoskeletal protein binding;GO:0042802|identical protein binding;GO:0051371|muscle alpha-actinin binding;GO:0005272|sodium channel activity;GO:…	K04990	PKD2L1; polycystin 2L1
gene1000	7	5	2	4.48641	34	12	13	20.5082	0.218762	-2.19257	0.0067165	0.124947	down	no	SPATC1L	protein_coding	chrNC_030808.1:145826815-145847568:-	gi|548452373|ref|XP_005675728.1|	1676	0	PREDICTED: speriolin-like protein isoform X1 [Capra hircus]	gi|594045257|ref|XM_006047044.1|	2611	0	PREDICTED: Bubalus bubalis spermatogenesis and centriole associated 1-like (SPATC1L), transcript variant X1, mRNA	Q9D9W0	567	0	Speriolin-like protein	.	.	.	.	.	.	.	.	GO:0005813|centrosome;	.	.	.
gene9503	3	7	3	4.1628	21	18	16	19.0073	0.219011	-2.19092	0.00421285	0.0907024	down	no	BRINP1	protein_coding	chrNC_030815.1:108327605-108523395:-	gi|548479107|ref|XP_005684412.1|	3976	0	PREDICTED: deleted in bladder cancer protein 1 homolog [Capra hircus]	gi|594075415|ref|XM_006061423.1|	2966	0	PREDICTED: Bubalus bubalis deleted in bladder cancer protein 1 homolog (LOC102397859), mRNA	Q5E9L2	1504	0	BMP/retinoic acid-inducible neural-specific protein 1	.	.	.	.	.	.	.	GO:0007050|cell cycle arrest;GO:0008219|cell death;GO:0071300|cellular response to retinoic acid;GO:0045786|negative regulation of cell cycle;GO:0045930|negative regulation of mitotic cell cycle;GO:0045666|positive regulation of neuron differentiation;	GO:0005737|cytoplasm;GO:0030425|dendrite;GO:0005783|endoplasmic reticulum;GO:0043025|neuronal cell body;	.	.	.
gene16671	3	7	2	3.84053	44	2	4	17.5345	0.219027	-2.19082	0.014798	0.205522	down	no	SVOP	protein_coding	chrNC_030824.1:7009167-7077304:-	gi|548501449|ref|XP_005691648.1|	2811	0	PREDICTED: synaptic vesicle 2-related protein [Capra hircus]	gi|548501448|ref|XM_005691591.1|	3250	0	PREDICTED: Capra hircus SV2 related protein homolog (rat) (SVOP), mRNA	Q1JP63	1083	0	Synaptic vesicle 2-related protein	.	.	.	.	.	.	.	.	GO:0030054|cell junction;GO:0016021|integral component of membrane;GO:0030672|synaptic vesicle membrane;	GO:0022891|substrate-specific transmembrane transporter activity;	.	.
gene7004	2	20	11	10.5671	30	41	68	47.8272	0.220944	-2.17825	0.00594467	0.114307	down	no	LOC102176030	lncRNA	chrNC_030813.1:114139014-114143775:-	.	.	.	.	gi|548471297|ref|XR_310101.1|	703	0	PREDICTED: Capra hircus uncharacterized LOC102176030 (LOC102176030), misc_RNA	.	.	.	.	.	.	.	.	.	.	.	.	.	.	.	.
gene12559	3	1	2	1.92648	15	6	4	8.69408	0.221585	-2.17407	0.0353634	0.3366	down	no	HS6ST3	protein_coding	chrNC_030819.1:12248002-12966831:-	gi|803228987|ref|XP_011974766.1|	1918	0	PREDICTED: heparan-sulfate 6-O-sulfotransferase 3 isoform X2 [Ovis aries musimon]	gi|594033514|ref|XM_006041429.1|	2918	0	PREDICTED: Bubalus bubalis heparan-sulfate 6-O-sulfotransferase 3-like (LOC102397963), mRNA	Q9QYK4	700	0	Heparan-sulfate 6-O-sulfotransferase 3	.	.	.	.	.	.	.	GO:0015015|heparan sulfate proteoglycan biosynthetic process, enzymatic modification;	GO:0016021|integral component of membrane;	GO:0017095|heparan sulfate 6-O-sulfotransferase activity;	K08103	HS6ST3; heparan sulfate 6-O-sulfotransferase HS6ST3 [EC:2.8.2.-]
gene40	97	1772	2669	1456.56	2456	8613	8091	6572.36	0.22162	-2.17384	0.018741	0.239563	down	no	LOC108636735	protein_coding	chrNC_030808.1:3536132-3536729:+	.	.	.	.	gi|32329255|gb|AY310749.1|	573	0	Capra hircus high-glycine tyrosine keratin type II.1 mRNA, complete cds	.	.	.	.	.	.	.	.	.	.	.	.	.	.	.	.
gene14164	25	229	191	142.631	308	886	679	643.055	0.221803	-2.17265	0.005303	0.105711	down	no	SLCO5A1	protein_coding	chrNC_030821.1:48491235-48646259:+	gi|803228550|ref|XP_011974545.1|	4100	0	PREDICTED: solute carrier organic anion transporter family member 5A1 isoform X1 [Ovis aries musimon]	gi|594100144|ref|XM_006073117.1|	4724	0	PREDICTED: Bubalus bubalis solute carrier organic anion transporter family, member 5A1 (SLCO5A1), mRNA	Q9H2Y9	1121	0	Solute carrier organic anion transporter family member 5A1	.	.	.	.	.	.	.	GO:0043252|sodium-independent organic anion transport;	GO:0005887|integral component of plasma membrane;	GO:0015347|sodium-independent organic anion transmembrane transporter activity;	K14356	SLCO5A; solute carrier organic anion transporter family, member 5A
gene8918	13	8	15	11.5588	39	66	46	51.9837	0.222355	-2.16906	0.000307214	0.0154978	down	yes	LOC102183064	lncRNA	chrNC_030815.1:41498975-41502416:-	.	.	.	.	gi|548476527|ref|XR_310214.1|	505	0	PREDICTED: Capra hircus uncharacterized LOC102183064 (LOC102183064), misc_RNA	.	.	.	.	.	.	.	.	.	.	.	.	.	.	.	.
gene21083	6	0	5	3.53721	14	13	19	15.8667	0.222932	-2.16532	0.0180776	0.234022	down	no	LOC108638507	protein_coding	chrNC_030828.1:58155815-58166865:-	gi|556722996|ref|XP_005957324.1|	428	5e-49	PREDICTED: interferon alpha-inducible protein 27-like protein 2B-like isoform X1 [Pantholops hodgsonii]	gi|556722995|ref|XM_005957262.1|	695	0	PREDICTED: Pantholops hodgsonii interferon alpha-inducible protein 27-like protein 2B-like (LOC102337083), transcript variant X1, mRNA	P40305	73.6	4e-15	Interferon alpha-inducible protein 27, mitochondrial	.	.	.	.	.	.	.	GO:0006919|activation of cysteine-type endopeptidase activity involved in apoptotic process;GO:0097190|apoptotic signaling pathway;GO:0000122|negative regulation of transcription from RNA polymerase II promoter;GO:0046825|regulation of protein export from nucleus;GO:0060337|type I interferon signaling pathway;	GO:0016021|integral component of membrane;GO:0005741|mitochondrial outer membrane;GO:0005739|mitochondrion;GO:0005637|nuclear inner membrane;	GO:0005521|lamin binding;GO:0001102|RNA polymerase II activating transcription factor binding;	.	.
gene26776	211	705	91	321.953	1446	919	1809	1441.77	0.223304	-2.16292	0.00220557	0.0585658	down	no	LOC102188300	protein_coding	chrNW_017189516.1:64078643-64088292:-	gi|548532828|ref|XP_005701292.1|	514	4e-63	PREDICTED: odorant-binding protein-like [Capra hircus]	gi|548532827|ref|XM_005701235.1|	532	0	PREDICTED: Capra hircus odorant-binding protein-like (LOC102188300), mRNA	P81245	88.2	2e-20	Odorant-binding protein	.	.	.	.	.	.	.	GO:0050896|response to stimulus;GO:0007608|sensory perception of smell;	GO:0005576|extracellular region;	GO:0005549|odorant binding;GO:0005215|transporter activity;	.	.
gene15870	2	2	4	2.56906	20	5	8	11.4825	0.223737	-2.16012	0.023822	0.273485	down	no	USH2A	protein_coding	chrNC_030823.1:17416174-18351835:-	gi|803272818|ref|XP_011996104.1|	26906	0	PREDICTED: usherin-like [Ovis aries musimon]	gi|555986882|ref|XM_005905235.1|	14658	0	PREDICTED: Bos mutus usherin-like (LOC102281841), mRNA	O75445	8817	0	Usherin	.	.	.	.	.	.	.	GO:0045184|establishment of protein localization;GO:0035315|hair cell differentiation;GO:0060113|inner ear receptor cell differentiation;GO:0048496|maintenance of organ identity;GO:0045494|photoreceptor cell maintenance;GO:0050896|response to stimulus;GO:0050953|sensory perception of light stimulus;GO:0007605|sensory perception of sound;GO:0007601|visual perception;	GO:0016324|apical plasma membrane;GO:0005604|basement membrane;GO:0036064|ciliary basal body;GO:0005737|cytoplasm;GO:0016021|integral component of membrane;GO:1990075|periciliary membrane compartment;GO:0032391|photoreceptor connecting cilium;GO:0001917|photoreceptor inner segment;GO:0002142|stereocilia ankle link complex;GO:0032421|stereocilium bundle;GO:0060171|stereocilium membrane;GO:1990696|…	GO:0005518|collagen binding;GO:0017022|myosin binding;	.	.
gene26178	98	689	674	468.464	2560	1724	1715	2076.06	0.22565	-2.14784	7.08504e-05	0.00514711	down	yes	LOC106503767	protein_coding	chrNC_030836.1:50867788-50870426:-	gi|742109525|ref|XP_010836102.1|	161	4e-09	PREDICTED: keratin-associated protein 5-7-like [Bison bison bison]	gi|548528663|ref|XM_005700073.1|	580	0	PREDICTED: Capra hircus keratin, ultra high-sulfur matrix protein-like (LOC102177873), partial mRNA	.	.	.	.	.	.	.	.	.	.	.	.	.	.	.	.
gene18268	70	65	63	63.5069	535	113	159	281.243	0.225808	-2.14683	4.81022e-06	0.000620185	down	yes	CLEC11A	protein_coding	chrNC_030825.1:57902162-57904705:+	gi|803309836|ref|XP_012013296.1|	1330	1e-178	PREDICTED: C-type lectin domain family 11 member A isoform X1 [Ovis aries musimon]	gi|594114759|ref|XM_006080035.1|	1471	0	PREDICTED: Bubalus bubalis C-type lectin domain family 11, member A (CLEC11A), mRNA	Q9Y240	448	4e-153	C-type lectin domain family 11 member A	.	.	.	.	.	.	.	GO:0008284|positive regulation of cell proliferation;	GO:0005737|cytoplasm;GO:0005576|extracellular region;GO:0005615|extracellular space;	GO:0030246|carbohydrate binding;GO:0008083|growth factor activity;	K17521	CLEC11A; C-type lectin domain family 11 member A
gene22956	7	16	10	10.5737	95	13	26	46.7661	0.226097	-2.14499	0.00287534	0.0710323	down	no	KCNG2	protein_coding	chrNC_030831.1:483402-509735:-	gi|803316576|ref|XP_012016587.1|	1572	0	PREDICTED: potassium voltage-gated channel subfamily G member 2 [Ovis aries musimon]	gi|545805156|ref|XM_005660581.1|	1123	0	PREDICTED: Sus scrofa potassium voltage-gated channel, subfamily G, member 2 (KCNG2), transcript variant X4, mRNA	Q9UJ96	556	0	Potassium voltage-gated channel subfamily G member 2	MA2034	65.9	8e-11	COG1226	.	.	.	GO:0006813|potassium ion transport;GO:0051260|protein homooligomerization;GO:0008016|regulation of heart contraction;GO:0050796|regulation of insulin secretion;	GO:0070062|extracellular exosome;GO:0005886|plasma membrane;GO:0008076|voltage-gated potassium channel complex;	GO:0005251|delayed rectifier potassium channel activity;	K04901	KCNG2; potassium voltage-gated channel subfamily G member 2
gene17868	17	20	10	15.0595	119	38	34	66.4759	0.22654	-2.14216	0.00116602	0.0384161	down	yes	LRFN1	protein_coding	chrNC_030825.1:49893798-49905841:-	gi|803253206|ref|XP_011986560.1|	3071	0	PREDICTED: leucine-rich repeat and fibronectin type III domain-containing protein 1 isoform X1 [Ovis aries musimon]	gi|594090660|ref|XM_006068669.1|	3045	0	PREDICTED: Bubalus bubalis leucine rich repeat and fibronectin type III domain containing 1 (LRFN1), transcript variant X4, mRNA	Q2WF71	1170	0	Leucine-rich repeat and fibronectin type III domain-containing protein 1	.	.	.	.	.	.	.	GO:0007409|axonogenesis;	GO:0030054|cell junction;GO:0009986|cell surface;GO:0016021|integral component of membrane;GO:0014069|postsynaptic density;GO:0045211|postsynaptic membrane;	.	K16354	LRFN1, SALM2; leucine-rich repeat and fibronectin type-III domain-containing protein 1
gene1360	0	1	0	0.319009	4	0	0	1.4075	0.226649	-2.14147	0.363362	0.878718	down	no	LOC102185962	pseudogene	chrNC_030809.1:14639999-14640671:+	gi|548455189|ref|XP_005676755.1|	580	4e-73	PREDICTED: 60S ribosomal protein L35-like [Capra hircus]	gi|548455188|ref|XM_005676698.1|	351	0	PREDICTED: Capra hircus 60S ribosomal protein L35-like (LOC102185962), mRNA	Q3MHM7	140	2e-40	60S ribosomal protein L35	SPCC613.05c	75.5	2e-16	COG0255	.	.	.	GO:0000463|maturation of LSU-rRNA from tricistronic rRNA transcript (SSU-rRNA, 5.8S rRNA, LSU-rRNA);GO:0006412|translation;	GO:0022625|cytosolic large ribosomal subunit;	GO:0003729|mRNA binding;GO:0003735|structural constituent of ribosome;	K02918	RP-L35e, RPL35; large subunit ribosomal protein L35e
gene24533	111	199	219	169.689	1168	501	483	747.255	0.227082	-2.13871	1.13327e-06	0.000197481	down	yes	SFRP5	protein_coding	chrNC_030833.1:32696012-32700886:+	gi|594074847|ref|XP_006061209.1|	1417	0	PREDICTED: secreted frizzled-related protein 5 [Bubalus bubalis]	gi|151554144|gb|BC149165.1|	1473	0	Bos taurus secreted frizzled-related protein 5, mRNA (cDNA clone MGC:155128 IMAGE:8481826), complete cds	Q9XSC1	548	0	Secreted frizzled-related protein 5	.	.	.	.	.	.	.	GO:0060070|canonical Wnt signaling pathway;GO:0030154|cell differentiation;GO:0007275|multicellular organismal development;GO:0090090|negative regulation of canonical Wnt signaling pathway;GO:0035414|negative regulation of catenin import into nucleus;GO:0008285|negative regulation of cell proliferation;GO:0051898|negative regulation of protein kinase B signaling;GO:0043433|negative regulation of …	GO:0005576|extracellular region;GO:0016021|integral component of membrane;	GO:0004930|G-protein coupled receptor activity;GO:0042813|Wnt-activated receptor activity;GO:0017147|Wnt-protein binding;	K02222	SFRP5; secreted frizzled-related protein 5
gene5056	24	18	24	21.1801	158	66	44	93.1717	0.227323	-2.13718	0.000441143	0.0199994	down	yes	KCNH3	protein_coding	chrNC_030812.1:29926057-29944999:-	gi|556771720|ref|XP_005981034.1|	4841	0	PREDICTED: potassium voltage-gated channel subfamily H member 3 [Pantholops hodgsonii]	gi|556771719|ref|XM_005980972.1|	3518	0	PREDICTED: Pantholops hodgsonii potassium voltage-gated channel, subfamily H (eag-related), member 3 (KCNH3), mRNA	Q9ULD8	1779	0	Potassium voltage-gated channel subfamily H member 3	CC0285_1	85.1	5e-17	COG2202	.	.	.	GO:0006813|potassium ion transport;GO:0042391|regulation of membrane potential;	GO:0016021|integral component of membrane;GO:0005887|integral component of plasma membrane;GO:0005622|intracellular;GO:0005886|plasma membrane;	GO:0000155|phosphorelay sensor kinase activity;GO:0005249|voltage-gated potassium channel activity;	K04906	KCNH3; potassium voltage-gated channel Eag-related subfamily H member 3
gene15963	1	0	0	0.320974	4	0	0	1.4075	0.228046	-2.1326	0.363055	0.878491	down	no	LOC106502949	lncRNA	chrNC_030823.1:29193643-29199086:-	gi|803127564|ref|XP_012042561.1|	173	2e-14	PREDICTED: uncharacterized protein LOC105607266 isoform X4 [Ovis aries]	.	.	.	.	.	.	.	.	.	.	.	.	.	.	.	.	.	.	.	.
gene23718	1	0	0	0.320974	4	0	0	1.4075	0.228046	-2.1326	0.363055	0.878491	down	no	LOC102180820	protein_coding	chrNC_030832.1:19322711-19583098:+	gi|548521573|ref|XP_005698032.1|	8409	0	PREDICTED: ATP-binding cassette sub-family A member 3-like [Capra hircus]	gi|548521572|ref|XM_005697975.1|	4935	0	PREDICTED: Capra hircus ATP-binding cassette sub-family A member 3-like (LOC102180820), mRNA	Q8R420	1519	0	ATP-binding cassette sub-family A member 3	MA0868	150	1e-38	COG1131	.	.	.	GO:0006869|lipid transport;GO:0051384|response to glucocorticoid;GO:0006810|transport;	GO:0097208|alveolar lamellar body;GO:0097233|alveolar lamellar body membrane;GO:0005615|extracellular space;GO:0016021|integral component of membrane;GO:0005886|plasma membrane;	GO:0005524|ATP binding;GO:0042626|ATPase activity, coupled to transmembrane movement of substances;	K05643	ABCA3; ATP-binding cassette, subfamily A (ABC1), member 3
gene18748	0	1	0	0.319009	3	0	1	1.39813	0.228168	-2.13183	0.410163	0.91505	down	no	LOC106503183	misc_RNA	chrNC_030826.1:9346332-9348213:-	.	.	.	.	gi|117414224|gb|AC025521.21|	366	0	Homo sapiens chromosome 17, clone RP11-579A4, complete sequence	.	.	.	.	.	.	.	.	.	.	.	.	.	.	.	.
gene34	0	14	21	11.2339	35	66	42	49.2061	0.228302	-2.13099	0.010459	0.166722	down	no	LOC108636734	lncRNA	chrNC_030808.1:3049218-3070792:-	.	.	.	.	gi|548449046|ref|XR_309703.1|	938	0	PREDICTED: Capra hircus uncharacterized LOC102178208 (LOC102178208), transcript variant X1, misc_RNA	.	.	.	.	.	.	.	.	.	.	.	.	.	.	.	.
gene21904	1	3	3	2.24482	26	2	0	9.83071	0.228347	-2.1307	0.0423321	0.369557	down	no	WNT7A	protein_coding	chrNC_030829.1:58082523-58146522:+	gi|803218500|ref|XP_011969601.1|	1806	0	PREDICTED: protein Wnt-7a isoform X3 [Ovis aries musimon]	gi|466080654|ref|XM_004284322.1|	1175	0	PREDICTED: Orcinus orca wingless-type MMTV integration site family, member 7A (WNT7A), mRNA	Q1KYK5	691	0	Protein Wnt-7a	.	.	.	.	.	.	.	GO:0007275|multicellular organismal development;GO:0016055|Wnt signaling pathway;	GO:0005578|proteinaceous extracellular matrix;	.	.	.
gene6967	1	6	1	2.5573	26	4	2	11.1977	0.228377	-2.13051	0.116466	0.587078	down	no	NKX3-2	protein_coding	chrNC_030813.1:109032133-109034704:-	gi|594105893|ref|XP_006075888.1|	1166	2e-156	PREDICTED: homeobox protein Nkx-3.2 [Bubalus bubalis]	gi|594105892|ref|XM_006075826.1|	982	0	PREDICTED: Bubalus bubalis NK3 homeobox 2 (NKX3-2), mRNA	P97503	390	4e-133	Homeobox protein Nkx-3.2	.	.	.	.	.	.	.	GO:0048513|organ development;GO:0048645|organ formation;GO:0007368|determination of left/right symmetry;GO:0055123|digestive system development;GO:0048706|embryonic skeletal system development;GO:0060576|intestinal epithelial cell development;GO:0042474|middle ear morphogenesis;GO:0043066|negative regulation of apoptotic process;GO:0032331|negative regulation of chondrocyte differentiation;GO:000…	GO:0005634|nucleus;	GO:0000978|RNA polymerase II core promoter proximal region sequence-specific DNA binding;GO:0001078|transcriptional repressor activity, RNA polymerase II core promoter proximal region sequence-specific binding;	K09995	NKX3-2, BAPX1; homeobox protein Nkx-3.2
gene8080	9	28	36	23.4228	159	71	65	102.421	0.228691	-2.12853	0.00224416	0.0593783	down	no	FBN3	protein_coding	chrNC_030814.1:93581698-93650087:+	gi|803263881|ref|XP_011991654.1|	14045	0	PREDICTED: fibrillin-3 isoform X2 [Ovis aries musimon]	gi|594044600|ref|XM_006046732.1|	8325	0	PREDICTED: Bubalus bubalis fibrillin 3 (FBN3), transcript variant X4, mRNA	Q75N90	4630	0	Fibrillin-3	.	.	.	.	.	.	.	GO:0009653|anatomical structure morphogenesis;GO:0090287|regulation of cellular response to growth factor stimulus;	GO:0031012|extracellular matrix;GO:0005578|proteinaceous extracellular matrix;	GO:0005509|calcium ion binding;GO:0005201|extracellular matrix structural constituent;	.	.
gene27490	0	0	1	0.322273	4	0	0	1.4075	0.228969	-2.12678	0.362852	0.878491	down	no	LOC108634610	protein_coding	chrNW_017189676.1:4112-5648:+	.	.	.	.	gi|548457576|ref|XM_005677562.1|	389	0	PREDICTED: Capra hircus cornifin alpha-like (LOC102183026), transcript variant X3, mRNA	.	.	.	.	.	.	.	.	.	.	.	.	.	.	.	.
gene5321	0	0	1	0.322273	4	0	0	1.4075	0.228969	-2.12678	0.362852	0.878491	down	no	LOC102183574	pseudogene	chrNC_030812.1:55868053-55872132:+	gi|803312780|ref|XP_012014712.1|	1516	0	PREDICTED: LOW QUALITY PROTEIN: retinol dehydrogenase 16-like [Ovis aries musimon]	gi|556750505|ref|XM_005970607.1|	801	0	PREDICTED: Pantholops hodgsonii retinol dehydrogenase 16-like (LOC102330748), mRNA	O75452	441	2e-153	Retinol dehydrogenase 16	.	.	.	.	.	.	.	GO:0006629|lipid metabolic process;	GO:0005789|endoplasmic reticulum membrane;GO:0016021|integral component of membrane;GO:0043231|intracellular membrane-bounded organelle;GO:0031090|organelle membrane;	GO:0009055|electron carrier activity;GO:0004745|retinol dehydrogenase activity;	K11154	RDH16; retinol dehydrogenase 16 [EC:1.1.1.-]
gene1996	24	2	3	9.30821	96	16	4	40.6058	0.229234	-2.12511	0.209178	0.733835	down	no	SP9	protein_coding	chrNC_030809.1:113858921-113862092:+	gi|742201991|ref|XP_010858114.1|	1591	0	PREDICTED: transcription factor Sp9 [Bison bison bison]	gi|594078822|ref|XM_006063038.1|	1413	0	PREDICTED: Bubalus bubalis Sp9 transcription factor (SP9), mRNA	Q64HY3	609	0	Transcription factor Sp9	.	.	.	.	.	.	.	GO:0030326|embryonic limb morphogenesis;GO:0006355|regulation of transcription, DNA-templated;GO:0006351|transcription, DNA-templated;	GO:0005634|nucleus;	GO:0003677|DNA binding;GO:0046872|metal ion binding;	K09199	SP9; transcription factor Sp9
gene982	95	1408	1400	930.839	5060	3361	3306	4058.88	0.229334	-2.12448	0.000246017	0.0132864	down	yes	LOC108636564	protein_coding	chrNC_030808.1:144519886-144520573:-	gi|803337862|ref|XP_012027017.1|	203	2e-17	PREDICTED: keratin-associated protein 12-2-like [Ovis aries musimon]	gi|556724750|ref|XM_005958106.1|	186	2e-91	PREDICTED: Pantholops hodgsonii keratin-associated protein 12-2-like (LOC102335181), mRNA	.	.	.	.	.	.	.	.	.	.	.	.	.	.	.	.
gene10355	0	3	0	0.957026	7	3	2	4.1711	0.229442	-2.1238	0.315602	0.837217	down	no	LOC102174032	protein_coding	chrNC_030817.1:23367029-23368646:-	gi|548481171|ref|XP_005685229.1|	1158	5e-154	PREDICTED: sentrin-specific protease 8 isoform X1 [Capra hircus]	gi|548467297|ref|XM_005680752.1|	1361	0	PREDICTED: Capra hircus sentrin-specific protease 8-like (LOC102175101), mRNA	Q96LD8	386	1e-130	Sentrin-specific protease 8	.	.	.	.	.	.	.	.	.	GO:0008234|cysteine-type peptidase activity;	K08597	SENP8, NEDP1, DEN1; sentrin-specific protease 8 [EC:3.4.22.68]
gene4084	1	0	0	0.320974	3	0	1	1.39813	0.229574	-2.12297	0.410149	0.91505	down	no	LOC102176390	pseudogene	chrNC_030811.1:15461795-15463010:-	gi|555955310|ref|XP_005889813.1|	902	1e-117	PREDICTED: AN1-type zinc finger protein 6 isoform X1 [Bos mutus]	gi|548513137|ref|XM_005695062.1|	1163	0	PREDICTED: Capra hircus zinc finger, AN1-type domain 6 (ZFAND6), transcript variant X3, mRNA	Q3SZY7	349	3e-118	AN1-type zinc finger protein 6	.	.	.	.	.	.	.	.	.	GO:0003677|DNA binding;GO:0008270|zinc ion binding;	.	.
gene4782	0	1	1	0.641281	6	2	0	2.79322	0.229585	-2.1229	0.204179	0.726312	down	no	TSPAN8	protein_coding	chrNC_030812.1:609220-674956:-	gi|548464444|ref|XP_005679768.1|	1142	1e-154	PREDICTED: tetraspanin-8 [Capra hircus]	gi|548464443|ref|XM_005679711.1|	1014	0	PREDICTED: Capra hircus tetraspanin 8 (TSPAN8), mRNA	Q2KIS9	410	1e-142	Tetraspanin-8	.	.	.	.	.	.	.	GO:0007166|cell surface receptor signaling pathway;	GO:0005887|integral component of plasma membrane;	.	K17349	TSPAN8; tetraspanin-8
gene1753	5	2	3	3.20971	27	7	6	13.9426	0.230209	-2.11898	0.0223006	0.265001	down	no	SCTR	protein_coding	chrNC_030809.1:64819088-64890198:+	gi|803283092|ref|XP_012001224.1|	2054	0	PREDICTED: secretin receptor isoform X1 [Ovis aries musimon]	gi|594066519|ref|XM_006057168.1|	1504	0	PREDICTED: Bubalus bubalis secretin receptor (SCTR), transcript variant X1, mRNA	P47872	653	0	Secretin receptor	.	.	.	.	.	.	.	GO:0007166|cell surface receptor signaling pathway;GO:0007586|digestion;GO:0007588|excretion;GO:0007186|G-protein coupled receptor signaling pathway;	GO:0005881|cytoplasmic microtubule;GO:0005887|integral component of plasma membrane;GO:0005886|plasma membrane;	GO:0015055|secretin receptor activity;	K04588	SCTR; secretin receptor
gene19045	0	1	0	0.319009	2	2	0	1.38573	0.230211	-2.11897	0.415426	0.91505	down	no	LOC102191033	protein_coding	chrNC_030826.1:23933775-23934719:-	gi|440907196|gb|ELR57368.1|	1394	0	hypothetical protein M91_18147, partial [Bos mutus]	gi|331284203|ref|NM_001206664.1|	843	0	Bos taurus olfactory receptor, family 1, subfamily E, member 2-like (LOC618124), mRNA	Q9TQX4	484	5e-171	Olfactory receptor 1E2	.	.	.	.	.	.	.	.	GO:0016021|integral component of membrane;GO:0005886|plasma membrane;	GO:0004930|G-protein coupled receptor activity;GO:0004984|olfactory receptor activity;	.	.
gene218	0	1	0	0.319009	2	2	0	1.38573	0.230211	-2.11897	0.415426	0.91505	down	no	LOC102185868	pseudogene	chrNC_030808.1:45884485-45884980:-	gi|545817523|ref|XP_003125184.2|	414	7e-48	PREDICTED: ubiquitin-40S ribosomal protein S27a [Sus scrofa]	gi|594096110|ref|XM_006071263.1|	345	9e-180	PREDICTED: Bubalus bubalis ubiquitin-40S ribosomal protein S27a-like (LOC102414186), mRNA	P62979	142	1e-42	Ubiquitin-40S ribosomal protein S27a	ECU02g0740i	116	6e-33	COG5272	.	.	.	GO:0000187|activation of MAPK activity;GO:0031145|anaphase-promoting complex-dependent proteasomal ubiquitin-dependent protein catabolic process;GO:0044267|cellular protein metabolic process;GO:0042769|DNA damage response, detection of DNA damage;GO:0006977|DNA damage response, signal transduction by p53 class mediator resulting in cell cycle arrest;GO:0016197|endosomal transport;GO:0038128|ERBB2…	GO:0005737|cytoplasm;GO:0005829|cytosol;GO:0022627|cytosolic small ribosomal subunit;GO:0030666|endocytic vesicle membrane;GO:0010008|endosome membrane;GO:0070062|extracellular exosome;GO:0005615|extracellular space;GO:0016020|membrane;GO:0043209|myelin sheath;GO:0005730|nucleolus;GO:0005654|nucleoplasm;GO:0005634|nucleus;GO:0005886|plasma membrane;GO:0015935|small ribosomal subunit;	GO:0046872|metal ion binding;GO:0044822|poly(A) RNA binding;GO:0003735|structural constituent of ribosome;	K02977	RP-S27Ae, RPS27A; small subunit ribosomal protein S27Ae
gene10373	0	0	1	0.322273	3	0	1	1.39813	0.230503	-2.11714	0.410139	0.91505	down	no	FAM71D	protein_coding	chrNC_030817.1:24017155-24048631:-	gi|548483907|ref|XP_005686047.1|	1845	0	PREDICTED: protein FAM71D [Capra hircus]	gi|548483906|ref|XM_005685990.1|	1518	0	PREDICTED: Capra hircus family with sequence similarity 71, member D (FAM71D), mRNA	Q2YDE8	684	0	Protein FAM71D	.	.	.	.	.	.	.	.	GO:0005634|nucleus;	.	.	.
gene22782	1	1	0	0.639982	4	1	3	2.77601	0.230541	-2.11691	0.194304	0.711936	down	no	KCNK16	protein_coding	chrNC_030830.1:35637067-35643561:+	gi|803213702|ref|XP_011967247.1|	1116	6e-149	PREDICTED: potassium channel subfamily K member 16 [Ovis aries musimon]	gi|594103568|ref|XM_006074727.1|	980	0	PREDICTED: Bubalus bubalis potassium channel, subfamily K, member 16 (KCNK16), mRNA	Q96T55	375	4e-127	Potassium channel subfamily K member 16	MA2218	47.4	7e-06	COG1226	.	.	.	GO:0006813|potassium ion transport;GO:0030322|stabilization of membrane potential;	GO:0005887|integral component of plasma membrane;GO:0005886|plasma membrane;	GO:0005267|potassium channel activity;GO:0022841|potassium ion leak channel activity;GO:0005244|voltage-gated ion channel activity;	K04924	KCNK16; potassium channel subfamily K member 16
gene18018	0	0	1	0.322273	3	1	0	1.39661	0.230753	-2.11558	0.410075	0.91505	down	no	LOC102184466	protein_coding	chrNC_030825.1:53004950-53007446:+	gi|803247332|ref|XP_011983657.1|	2088	0	PREDICTED: interferon-inducible GTPase 5-like isoform X2 [Ovis aries musimon]	gi|556727189|ref|XM_005959288.1|	1179	0	PREDICTED: Pantholops hodgsonii interferon-inducible GTPase 5-like (LOC102336528), mRNA	Q32KW9	323	6e-104	Interferon-inducible GTPase 5	.	.	.	.	.	.	.	.	GO:0016020|membrane;	GO:0005525|GTP binding;GO:0003924|GTPase activity;	.	.
gene23958	7	52	35	30.1148	230	81	64	130.472	0.230815	-2.11519	0.0201469	0.249932	down	no	CLDN3	protein_coding	chrNC_030832.1:33311507-33312973:+	gi|426254703|ref|XP_004021016.1|	809	2e-102	PREDICTED: claudin-3 [Ovis aries]	gi|594066350|ref|XM_006057088.1|	1313	0	PREDICTED: Bubalus bubalis claudin 3 (CLDN3), mRNA	Q765N9	310	2e-101	Claudin-3	.	.	.	.	.	.	.	GO:0070830|bicellular tight junction assembly;GO:0016338|calcium-independent cell-cell adhesion via plasma membrane cell-adhesion molecules;GO:0003382|epithelial cell morphogenesis;GO:0051291|protein heterooligomerization;GO:0051260|protein homooligomerization;GO:0001666|response to hypoxia;	GO:0016327|apicolateral plasma membrane;GO:0005923|bicellular tight junction;GO:0070062|extracellular exosome;GO:0016021|integral component of membrane;GO:0016328|lateral plasma membrane;	GO:0005198|structural molecule activity;	K06087	CLDN; claudin
gene19523	0	3	0	0.957026	4	1	7	4.14604	0.230829	-2.1151	0.315015	0.836677	down	no	LRRC3C	protein_coding	chrNC_030826.1:39920556-39923043:+	gi|556738508|ref|XP_005964826.1|	1333	0	PREDICTED: leucine-rich repeat-containing protein 3C [Pantholops hodgsonii]	gi|556738507|ref|XM_005964764.1|	801	0	PREDICTED: Pantholops hodgsonii leucine rich repeat containing 3C (LRRC3C), mRNA	A6NJW4	432	1e-151	Leucine-rich repeat-containing protein 3C	.	.	.	.	.	.	.	.	GO:0016021|integral component of membrane;	.	.	.
gene21869	1	0	0	0.320974	2	0	2	1.38876	0.231122	-2.11327	0.415634	0.91505	down	no	TRH	protein_coding	chrNC_030829.1:55871200-55874590:-	gi|803219032|ref|XP_011969857.1|	715	7e-84	PREDICTED: LOW QUALITY PROTEIN: thyrotropin releasing hormone isoform X2 [Ovis aries musimon]	gi|556772299|ref|XM_005981254.1|	1303	0	PREDICTED: Pantholops hodgsonii thyrotropin-releasing hormone (TRH), mRNA	P20396	183	3e-52	Pro-thyrotropin-releasing hormone	.	.	.	.	.	.	.	GO:0007628|adult walking behavior;GO:0007267|cell-cell signaling;GO:0042755|eating behavior;GO:0001692|histamine metabolic process;GO:0009755|hormone-mediated signaling pathway;GO:2000252|negative regulation of feeding behavior;GO:0014050|negative regulation of glutamate secretion;GO:0014054|positive regulation of gamma-aminobutyric acid secretion;GO:0032024|positive regulation of insulin secreti…	GO:0005576|extracellular region;GO:0005634|nucleus;GO:0005886|plasma membrane;GO:0030141|secretory granule;	GO:0008437|thyrotropin-releasing hormone activity;	K05253	TRH; thyrotropin-releasing hormone
gene25672	1	0	0	0.320974	2	1	1	1.38724	0.231375	-2.11169	0.415571	0.91505	down	no	LOC108634217	lncRNA	chrNC_030836.1:28579515-28586285:-	.	.	.	.	.	.	.	.	.	.	.	.	.	.	.	.	.	.	.	.	.	.	.	.
gene195	1	1	2	1.28453	8	5	3	5.54746	0.231553	-2.11059	0.0710213	0.472183	down	no	LOC102177192	protein_coding	chrNC_030808.1:44280842-44307131:+	gi|548449467|ref|XP_005674892.1|	1763	0	PREDICTED: cell cycle control protein 50C-like [Capra hircus]	gi|594069790|ref|XM_006058727.1|	1470	0	PREDICTED: Bubalus bubalis cell cycle control protein 50C-like (LOC102394148), mRNA	Q2T9P5	660	0	Cell cycle control protein 50C	SPBC11B10.07c	136	2e-34	COG5035	.	.	.	.	GO:0016021|integral component of membrane;	.	.	.
gene11498	1	0	0	0.320974	2	2	0	1.38573	0.231629	-2.11011	0.415508	0.91505	down	no	NOTO	protein_coding	chrNC_030818.1:11098998-11106261:-	gi|803237676|ref|XP_011978956.1|	1003	2e-126	PREDICTED: homeobox protein notochord isoform X2 [Ovis aries musimon]	gi|594042998|ref|XM_006045959.1|	723	0	PREDICTED: Bubalus bubalis notochord homeobox (NOTO), mRNA	A8MTQ0	230	2e-68	Homeobox protein notochord	.	.	.	.	.	.	.	GO:0060271|cilium morphogenesis;GO:0009953|dorsal/ventral pattern formation;GO:0009880|embryonic pattern specification;GO:0001947|heart looping;GO:0030903|notochord development;GO:1902017|regulation of cilium assembly;GO:0006355|regulation of transcription, DNA-templated;GO:0006351|transcription, DNA-templated;	GO:0005634|nucleus;	GO:0003677|DNA binding;	.	.
gene25490	0	1	0	0.319009	1	2	1	1.37636	0.231777	-2.10919	0.415036	0.91505	down	no	LOC102183041	protein_coding	chrNC_030836.1:18158574-18324597:+	gi|803322406|ref|XP_012019411.1|	3292	0	PREDICTED: glycerophosphodiester phosphodiesterase domain-containing protein 4-like isoform X13 [Ovis aries musimon]	gi|556762010|ref|XM_005976246.1|	1843	0	PREDICTED: Pantholops hodgsonii glycerophosphodiester phosphodiesterase domain-containing protein 4-like (LOC102342268), mRNA	Q95JR7	684	0	Glycerophosphodiester phosphodiesterase domain-containing protein 4	L1007	64.3	3e-10	COG0584	.	.	.	GO:0006629|lipid metabolic process;	GO:0016021|integral component of membrane;	GO:0008889|glycerophosphodiester phosphodiesterase activity;GO:0046872|metal ion binding;	.	.
gene28395	0	1	1	0.641281	3	1	4	2.76664	0.231791	-2.10911	0.194163	0.711936	down	no	LOC108635149	lncRNA	chrNW_017208625.1:6456-8480:-	gi|260619563|gb|ACX47468.1|	325	3e-35	DNA polymerase beta [Pongo pygmaeus]	gi|556745404|ref|XM_005968124.1|	158	3e-76	PREDICTED: Pantholops hodgsonii polymerase (DNA directed), beta (POLB), mRNA	Q8K409	125	1e-34	DNA polymerase beta	.	.	.	.	.	.	.	GO:0007568|aging;GO:0006915|apoptotic process;GO:0006284|base-excision repair;GO:0006287|base-excision repair, gap-filling;GO:0006974|cellular response to DNA damage stimulus;GO:0006260|DNA replication;GO:0048872|homeostasis of number of cells;GO:0071707|immunoglobulin heavy chain V-D-J recombination;GO:0006954|inflammatory response;GO:0008630|intrinsic apoptotic signaling pathway in response to …	GO:0005737|cytoplasm;GO:0005874|microtubule;GO:0005634|nucleus;GO:0043234|protein complex;GO:0005876|spindle microtubule;GO:0000795|synaptonemal complex;	GO:0003684|damaged DNA binding;GO:0003887|DNA-directed DNA polymerase activity;GO:0019899|enzyme binding;GO:0016829|lyase activity;GO:0046872|metal ion binding;GO:0008017|microtubule binding;	K02330	POLB; DNA polymerase beta [EC:2.7.7.7 4.2.99.-]
gene962	2	0	0	0.641948	3	1	4	2.76664	0.232031	-2.10761	0.352167	0.869659	down	no	LOC108636378	protein_coding	chrNC_030808.1:144216073-144231550:-	gi|742189420|ref|XP_010855047.1|	850	8e-103	PREDICTED: phosphoinositide 3-kinase regulatory subunit 4 isoform X2 [Bison bison bison]	gi|548452612|ref|XM_005675708.1|	491	0	PREDICTED: Capra hircus phosphoinositide 3-kinase regulatory subunit 4-like (LOC102177934), mRNA	Q5R9I3	310	1e-95	Phosphoinositide 3-kinase regulatory subunit 4	.	.	.	.	.	.	.	GO:0042149|cellular response to glucose starvation;	GO:0005776|autophagosome;GO:0005930|axoneme;GO:0031410|cytoplasmic vesicle;GO:0005770|late endosome;GO:0035032|phosphatidylinositol 3-kinase complex, class III;	GO:0005524|ATP binding;GO:0004674|protein serine/threonine kinase activity;	K08333	PIK3R4, VPS15; phosphoinositide-3-kinase, regulatory subunit 4 [EC:2.7.11.1]
gene13816	0	0	1	0.322273	2	0	2	1.38876	0.232057	-2.10745	0.415688	0.91505	down	no	LOC108637428	lncRNA	chrNC_030820.1:77161868-77170273:+	gi|296487181|tpg|DAA29294.1|	242	4e-23	TPA: hypothetical protein BOS_5914 [Bos taurus]	gi|61228546|gb|AY741373.1|	222	3e-111	Bos taurus clone NG010008A10D09 mRNA, partial sequence	.	.	.	.	.	.	.	.	.	.	.	.	.	.	.	.
gene17073	0	0	1	0.322273	2	0	2	1.38876	0.232057	-2.10745	0.415688	0.91505	down	no	LOC108637865	protein_coding	chrNC_030824.1:57399405-57400518:-	.	.	.	.	gi|594080438|ref|XM_006063792.1|	114	4e-51	PREDICTED: Bubalus bubalis hedgehog interacting protein (HHIP), mRNA	.	.	.	.	.	.	.	.	.	.	.	.	.	.	.	.
gene18860	4	1	1	1.92518	9	7	8	8.29385	0.232121	-2.10705	0.03427	0.331231	down	no	ASIC2	protein_coding	chrNC_030826.1:15669988-16897741:+	gi|594071327|ref|XP_006059525.1|	2668	0	PREDICTED: acid-sensing ion channel 2-like, partial [Bubalus bubalis]	gi|465994118|ref|XM_004267188.1|	2362	0	PREDICTED: Orcinus orca acid sensing (proton gated) ion channel 2 (ASIC2), transcript variant X1, mRNA	Q925H0	756	0	Acid-sensing ion channel 2	.	.	.	.	.	.	.	GO:0006812|cation transport;GO:0050974|detection of mechanical stimulus involved in sensory perception;GO:0034220|ion transmembrane transport;GO:0043066|negative regulation of apoptotic process;GO:0007602|phototransduction;GO:0051965|positive regulation of synapse assembly;GO:0035418|protein localization to synapse;GO:0030193|regulation of blood coagulation;GO:0010468|regulation of gene expressio…	GO:0043197|dendritic spine;GO:0016021|integral component of membrane;GO:0005887|integral component of plasma membrane;GO:0043005|neuron projection;GO:0043025|neuronal cell body;GO:0045202|synapse;	GO:0005261|cation channel activity;GO:0005216|ion channel activity;GO:0022839|ion gated channel activity;GO:0015280|ligand-gated sodium channel activity;	K04828	ASIC2, ACCN1, BNAC1; acid-sensing ion channel 2
gene24463	2	6	10	5.77873	28	21	23	24.8909	0.232162	-2.10679	0.00349397	0.0805683	down	no	MIR146B	miRNA	chrNC_030833.1:28622805-28622913:-	.	.	.	.	gi|269846800|ref|NR_031033.1|	103	5e-46	Bos taurus microRNA mir-146b (MIR146B), microRNA	.	.	.	.	.	.	.	.	.	.	.	.	.	.	.	.
gene3765	1	1	1	0.962255	4	2	6	4.14452	0.232175	-2.10671	0.111351	0.578547	down	no	LMX1A	protein_coding	chrNC_030810.1:116372247-116539850:-	gi|802996088|ref|XP_012040792.1|	1609	0	PREDICTED: LIM homeobox transcription factor 1-alpha isoform X2 [Ovis aries]	gi|556770046|ref|XM_005980159.1|	881	0	PREDICTED: Pantholops hodgsonii LIM homeobox transcription factor 1, alpha (LMX1A), mRNA	Q8TE12	584	0	LIM homeobox transcription factor 1-alpha	.	.	.	.	.	.	.	GO:0007411|axon guidance;GO:0021549|cerebellum development;GO:0021542|dentate gyrus development;GO:0071542|dopaminergic neuron differentiation;GO:0007626|locomotory behavior;GO:0007613|memory;GO:0045665|negative regulation of neuron differentiation;GO:0042048|olfactory behavior;GO:0045944|positive regulation of transcription from RNA polymerase II promoter;GO:0001558|regulation of cell growth;GO:…	GO:0005634|nucleus;	GO:0000977|RNA polymerase II regulatory region sequence-specific DNA binding;GO:0008270|zinc ion binding;	K09371	LMX1; LIM homeobox transcription factor 1
gene3911	1	2	1	1.28126	5	6	5	5.51784	0.232204	-2.10654	0.0708465	0.472183	down	no	GIMAP8	protein_coding	chrNC_030811.1:7783431-7829256:-	gi|548464168|ref|XP_005679637.1|	1902	0	PREDICTED: GTPase IMAP family member 8-like [Capra hircus]	gi|548464167|ref|XM_005679580.1|	1132	0	PREDICTED: Capra hircus GTPase IMAP family member 8-like (LOC102191585), mRNA	Q8ND71	281	5e-85	GTPase IMAP family member 8	.	.	.	.	.	.	.	GO:0070232|regulation of T cell apoptotic process;	GO:0005737|cytoplasm;GO:0005829|cytosol;GO:0005783|endoplasmic reticulum;GO:0005794|Golgi apparatus;GO:0005739|mitochondrion;GO:0005654|nucleoplasm;	GO:0005525|GTP binding;	.	.
gene19280	2	0	0	0.641948	3	4	1	2.76208	0.232414	-2.10523	0.351574	0.869064	down	no	LOC108638275	lncRNA	chrNC_030826.1:30466980-30488602:+	.	.	.	.	.	.	.	.	.	.	.	.	.	.	.	.	.	.	.	.	.	.	.	.
gene15746	0	0	1	0.322273	2	2	0	1.38573	0.232566	-2.10429	0.415562	0.91505	down	no	LOC102183166	pseudogene	chrNC_030823.1:466875-468384:+	gi|826351371|ref|XP_012520140.1|	646	7e-79	PREDICTED: 60S ribosomal protein L10-like isoform X2 [Propithecus coquereli]	gi|594038150|ref|XM_006043634.1|	319	8e-165	PREDICTED: Bubalus bubalis ribosomal protein L10 (RPL10), transcript variant X2, mRNA	Q4R7Y2	239	4e-74	60S ribosomal protein L10	SPAP7G5.05	155	4e-43	COG0197	.	.	.	GO:0006412|translation;	GO:0005840|ribosome;	GO:0003735|structural constituent of ribosome;	K02866	RP-L10e, RPL10; large subunit ribosomal protein L10e
gene4717	1	0	2	0.96552	5	4	3	4.15085	0.232608	-2.10403	0.111438	0.578592	down	no	CALCR	protein_coding	chrNC_030811.1:109728325-109842069:+	gi|594111098|ref|XP_006078380.1|	2246	0	PREDICTED: calcitonin receptor [Bubalus bubalis]	gi|88954252|gb|BC114123.1|	1998	0	Bos taurus calcitonin receptor, mRNA (cDNA clone MGC:137260 IMAGE:8166197), complete cds	P25117	655	0	Calcitonin receptor	.	.	.	.	.	.	.	GO:0007202|activation of phospholipase C activity;GO:0007166|cell surface receptor signaling pathway;GO:0045762|positive regulation of adenylate cyclase activity;	GO:0005887|integral component of plasma membrane;	GO:0032841|calcitonin binding;GO:0004948|calcitonin receptor activity;	K04576	CALCR; calcitonin receptor
gene4837	1	0	1	0.643247	3	3	2	2.7636	0.232757	-2.10311	0.194144	0.711936	down	no	LOC108636086	pseudogene	chrNC_030812.1:11796074-11798336:-	gi|725589070|ref|XP_010345502.1|	393	5e-134	PREDICTED: tigger transposable element-derived protein 1 [Saimiri boliviensis boliviensis]	gi|2226003|gb|U49973.1|HSU49973	816	0	Human Tigger1 transposable element, complete consensus sequence	Q96MW7	161	8e-135	Tigger transposable element-derived protein 1	.	.	.	.	.	.	.	.	GO:0005634|nucleus;	GO:0003677|DNA binding;	.	.
gene5207	0	1	0	0.319009	0	0	4	1.37003	0.232848	-2.10254	0.369811	0.885054	down	no	LOC102172331	protein_coding	chrNC_030812.1:43776690-43781602:-	gi|566559935|ref|NP_001274495.1|	775	1e-103	lysozyme C-1-like precursor [Capra hircus]	gi|566559934|ref|NM_001287566.1|	441	0	Capra hircus lysozyme C-1-like (LOC102172331), mRNA	P17607	290	6e-100	Lysozyme C-1	.	.	.	.	.	.	.	GO:0019835|cytolysis;GO:0042742|defense response to bacterium;GO:0007586|digestion;GO:0008152|metabolic process;	GO:0005576|extracellular region;	GO:0003796|lysozyme activity;	K13915	LYZ; lysozyme C [EC:3.2.1.17]
gene25292	1	0	0	0.320974	1	1	2	1.37788	0.232948	-2.10192	0.415181	0.91505	down	no	LOC108634143	lncRNA	chrNC_030835.1:32540389-32542223:+	gi|803198295|ref|XP_011960445.1|	496	3e-60	PREDICTED: ral guanine nucleotide dissociation stimulator-like [Ovis aries]	gi|594634850|ref|XM_007170803.1|	125	1e-57	PREDICTED: Balaenoptera acutorostrata scammoni ral guanine nucleotide dissociation stimulator-like (LOC103004363), mRNA	Q03386	125	6e-33	Ral guanine nucleotide dissociation stimulator	.	.	.	.	.	.	.	GO:0007265|Ras protein signal transduction;GO:0007264|small GTPase mediated signal transduction;	GO:0005829|cytosol;GO:0005634|nucleus;	GO:0008321|Ral guanyl-nucleotide exchange factor activity;	K08732	RALGDS; ral guanine nucleotide dissociation stimulator
gene6426	1	0	0	0.320974	1	1	2	1.37788	0.232948	-2.10192	0.415181	0.91505	down	no	LOC102182208	pseudogene	chrNC_030813.1:22635768-22669084:+	gi|114326181|ref|NP_001041536.1|	430	2e-48	60S ribosome subunit biogenesis protein NIP7 homolog [Sus scrofa]	gi|602729123|ref|XM_007449928.1|	319	5e-165	PREDICTED: Lipotes vexillifer NIP7, nucleolar pre-rRNA processing protein (NIP7), transcript variant X1, mRNA	Q56P27	170	6e-50	60S ribosome subunit biogenesis protein NIP7 homolog	SPCC320.11c	108	4e-27	COG1374	.	.	.	GO:0042273|ribosomal large subunit biogenesis;GO:0042255|ribosome assembly;	GO:0005737|cytoplasm;GO:0005730|nucleolus;GO:0030687|preribosome, large subunit precursor;	GO:0044822|poly(A) RNA binding;	K07565	NIP7; 60S ribosome subunit biogenesis protein NIP7
gene9713	1	1	1	0.962255	3	5	4	4.13059	0.232958	-2.10186	0.111223	0.578417	down	no	AK9	protein_coding	chrNC_030816.1:27860458-27981818:+	gi|556739462|ref|XP_005965284.1|	8232	0	PREDICTED: adenylate kinase 9 [Pantholops hodgsonii]	gi|556739461|ref|XM_005965222.1|	5950	0	PREDICTED: Pantholops hodgsonii adenylate kinase 9 (AK9), mRNA	Q5TCS8	193	7e-48	Adenylate kinase 9	CAC3112	73.2	6e-13	COG0563	.	.	.	GO:0006756|AMP phosphorylation;GO:0006757|ATP generation from ADP;GO:0061508|CDP phosphorylation;GO:0061566|CMP phosphorylation;GO:0006174|dADP phosphorylation;GO:0061565|dAMP phosphorylation;GO:0061570|dCDP phosphorylation;GO:0061567|dCMP phosphorylation;GO:0006186|dGDP phosphorylation;GO:0061568|GDP phosphorylation;GO:0015949|nucleobase-containing small molecule interconversion;GO:0061571|TDP p…	GO:0005737|cytoplasm;GO:0005829|cytosol;GO:0031965|nuclear membrane;GO:0005654|nucleoplasm;GO:0005634|nucleus;	GO:0005524|ATP binding;GO:0004550|nucleoside diphosphate kinase activity;GO:0019206|nucleoside kinase activity;GO:0050145|nucleoside phosphate kinase activity;	K18533	AK9; adenylate/nucleoside-diphosphate kinase [EC:2.7.4.3 2.7.4.6]
gene20691	0	1	0	0.319009	0	1	3	1.36851	0.233107	-2.10094	0.411073	0.91505	down	no	LOC102186633	pseudogene	chrNC_030828.1:20831281-20832071:-	gi|803257638|ref|XP_011988699.1|	304	2e-41	PREDICTED: 60S ribosomal protein L30-like [Ovis aries musimon]	gi|556763954|ref|XM_005977195.1|	258	3e-131	PREDICTED: Pantholops hodgsonii 60S ribosomal protein L30-like (LOC102343094), mRNA	P62890	98.6	1e-31	60S ribosomal protein L30	SPAC1250.05	61.6	4e-16	COG1911	.	.	.	GO:0097421|liver regeneration;GO:1904571|positive regulation of selenocysteine incorporation;GO:0016259|selenocysteine metabolic process;GO:0006412|translation;	GO:0005829|cytosol;GO:0022625|cytosolic large ribosomal subunit;GO:0005840|ribosome;	GO:0035368|selenocysteine insertion sequence binding;GO:0003735|structural constituent of ribosome;	K02908	RP-L30e, RPL30; large subunit ribosomal protein L30e
gene49	61	813	569	462.307	1072	2783	1916	1982.42	0.233203	-2.10034	0.00790421	0.138694	down	no	LOC102181992	protein_coding	chrNC_030808.1:3968464-3969459:+	gi|548449130|ref|XP_005674762.1|	948	2e-125	PREDICTED: keratin-associated protein 27-1-like [Capra hircus]	gi|548449129|ref|XM_005674705.1|	993	0	PREDICTED: Capra hircus keratin-associated protein 27-1-like (LOC102181992), mRNA	Q3LI81	162	3e-46	Keratin-associated protein 27-1	.	.	.	.	.	.	.	.	GO:0005882|intermediate filament;	.	.	.
gene22381	1	0	0	0.320974	1	2	1	1.37636	0.233205	-2.10033	0.415118	0.91505	down	no	LOC102173901	protein_coding	chrNC_030830.1:19963355-19964670:-	gi|556724723|ref|XP_005958155.1|	1767	0	PREDICTED: poly(U)-specific endoribonuclease-like [Pantholops hodgsonii]	gi|548465523|ref|XM_005680035.1|	1074	0	PREDICTED: Capra hircus endonuclease, polyU-specific (ENDOU), transcript variant X1, mRNA	A6QLQ8	644	0	Poly(U)-specific endoribonuclease	.	.	.	.	.	.	.	GO:0007565|female pregnancy;GO:0006955|immune response;	GO:0005737|cytoplasm;GO:0005576|extracellular region;	GO:0004521|endoribonuclease activity;GO:0046872|metal ion binding;GO:0030247|polysaccharide binding;GO:0003723|RNA binding;GO:0005044|scavenger receptor activity;GO:0008236|serine-type peptidase activity;	K14648	ENDOU, PP11; poly(U)-specific endoribonuclease [EC:3.1.-.-]
gene2643	4	1	1	1.92518	6	14	4	8.25511	0.23321	-2.1003	0.0375553	0.349175	down	no	MROH7	protein_coding	chrNC_030810.1:29171557-29212649:+	gi|548460229|ref|XP_005678423.1|	6227	0	PREDICTED: maestro heat-like repeat-containing protein family member 7 isoform X1 [Capra hircus]	gi|548460228|ref|XM_005678366.1|	4169	0	PREDICTED: Capra hircus maestro heat-like repeat family member 7 (MROH7), transcript variant X1, mRNA	Q68CQ1	1695	0	Maestro heat-like repeat-containing protein family member 7	.	.	.	.	.	.	.	.	GO:0005615|extracellular space;GO:0016021|integral component of membrane;	.	.	.
gene23601	0	2	1	0.96029	2	8	2	4.11667	0.233269	-2.09994	0.121047	0.596018	down	no	TEKT5	protein_coding	chrNC_030832.1:9254884-9303069:-	gi|426254298|ref|XP_004020816.1|	2521	0	PREDICTED: tektin-5 [Ovis aries]	gi|556779302|ref|XM_005984644.1|	1627	0	PREDICTED: Pantholops hodgsonii tektin 5 (TEKT5), mRNA	Q2YDI7	961	0	Tektin-5	.	.	.	.	.	.	.	.	GO:0005929|cilium;	.	K18632	TEKT5; tektin-5
gene21139	0	1	0	0.319009	0	2	2	1.36699	0.233366	-2.09934	0.414645	0.91505	down	no	LOC102189906	pseudogene	chrNC_030828.1:64214211-64215011:-	gi|664730829|ref|XP_008522630.1|	408	3e-45	PREDICTED: ubiquitin-conjugating enzyme E2 E3 isoform X1 [Equus przewalskii]	gi|556753825|ref|XM_005972224.1|	734	0	PREDICTED: Pantholops hodgsonii ubiquitin-conjugating enzyme E2E 3 (UBE2E3), transcript variant X2, mRNA	P52483	148	1e-41	Ubiquitin-conjugating enzyme E2 E3	YDR059c	105	6e-27	COG5078	.	.	.	GO:0070979|protein K11-linked ubiquitination;GO:0070936|protein K48-linked ubiquitination;GO:0070534|protein K63-linked ubiquitination;GO:0040008|regulation of growth;	GO:0005737|cytoplasm;GO:0005634|nucleus;	GO:0005524|ATP binding;GO:0061631|ubiquitin conjugating enzyme activity;GO:0004842|ubiquitin-protein transferase activity;	.	.
gene21456	1	0	0	0.320974	1	3	0	1.37484	0.233463	-2.09874	0.411604	0.91505	down	no	LOC102181545	pseudogene	chrNC_030829.1:16135929-16136472:-	gi|548515039|ref|XP_005695749.1|	779	3e-103	PREDICTED: protein FAM136A-like [Capra hircus]	gi|548515038|ref|XM_005695692.1|	496	0	PREDICTED: Capra hircus protein FAM136A-like (LOC102181545), mRNA	Q2HJI3	213	4e-69	Protein FAM136A	.	.	.	.	.	.	.	.	GO:0005739|mitochondrion;	.	.	.
gene7910	0	6	1	2.23632	1	16	11	9.57527	0.233552	-2.09818	0.194292	0.711936	down	no	IL13	protein_coding	chrNC_030814.1:88859199-88862094:+	gi|548473155|ref|XP_005682674.1|	635	9e-78	PREDICTED: interleukin-13 [Capra hircus]	gi|128485473|ref|NM_001082594.1|	1217	0	Ovis aries interleukin 13 (IL13), mRNA	Q9XSV9	226	2e-70	Interleukin-13	.	.	.	.	.	.	.	GO:0071345|cellular response to cytokine stimulus;GO:0006955|immune response;GO:0006954|inflammatory response;GO:1903660|negative regulation of complement-dependent cytotoxicity;GO:2000352|negative regulation of endothelial cell apoptotic process;GO:0030890|positive regulation of B cell proliferation;GO:0002639|positive regulation of immunoglobulin production;GO:0043032|positive regulation of mac…	GO:0005737|cytoplasm;GO:0009897|external side of plasma membrane;GO:0005615|extracellular space;	GO:0005125|cytokine activity;GO:0005144|interleukin-13 receptor binding;	K05435	IL13; interleukin 13
gene21990	0	0	1	0.322273	1	0	3	1.3794	0.233633	-2.09768	0.411491	0.91505	down	no	GCM2	protein_coding	chrNC_030830.1:5013762-5020148:-	gi|426250925|ref|XP_004019183.1|	2625	0	PREDICTED: chorion-specific transcription factor GCMb [Ovis aries]	gi|556772075|ref|XM_005981145.1|	1431	0	PREDICTED: Pantholops hodgsonii glial cells missing homolog 2 (Drosophila) (GCM2), mRNA	O75603	765	0	Chorion-specific transcription factor GCMb	.	.	.	.	.	.	.	GO:0006874|cellular calcium ion homeostasis;GO:0030643|cellular phosphate ion homeostasis;GO:0042063|gliogenesis;GO:0007275|multicellular organismal development;GO:0060017|parathyroid gland development;	GO:0005634|nucleus;	GO:0003677|DNA binding;GO:0046872|metal ion binding;GO:0043565|sequence-specific DNA binding;GO:0001077|transcriptional activator activity, RNA polymerase II core promoter proximal region sequence-specific binding;	.	.
gene12375	0	0	2	0.644546	2	3	3	2.75424	0.23402	-2.0953	0.35164	0.869064	down	no	LCN9	protein_coding	chrNC_030818.1:102752525-102755707:+	gi|633267632|gb|AHZ46504.1|	976	2e-125	lipocalin 9 [Capra hircus]	gi|633267631|gb|KJ508084.1|	1956	0	Capra hircus lipocalin 9 mRNA, complete cds	Q8WX39	166	5e-46	Epididymal-specific lipocalin-9	.	.	.	.	.	.	.	.	GO:0005576|extracellular region;	GO:0005550|pheromone binding;GO:0005215|transporter activity;	.	.
gene17384	0	0	1	0.322273	1	2	1	1.37636	0.234149	-2.0945	0.415172	0.91505	down	no	ABCC12	protein_coding	chrNC_030825.1:20744739-20805397:+	gi|548503214|ref|XP_005692126.1|	6843	0	PREDICTED: multidrug resistance-associated protein 9 [Capra hircus]	gi|594038655|ref|XM_006043877.1|	3739	0	PREDICTED: Bubalus bubalis ATP-binding cassette, sub-family C (CFTR/MRP), member 12 (ABCC12), mRNA	Q96J65	2339	0	Multidrug resistance-associated protein 9	YDR135c	601	0	COG1132	.	.	.	.	GO:0016021|integral component of membrane;GO:0005739|mitochondrion;	GO:0005524|ATP binding;GO:0042626|ATPase activity, coupled to transmembrane movement of substances;	K05672	ABCC12; ATP-binding cassette, subfamily C (CFTR/MRP), member 12
gene12383	60	62	96	69.9752	385	230	248	298.841	0.234155	-2.09446	1.91886e-07	4.32265e-05	down	yes	CCDC187	protein_coding	chrNC_030818.1:103179116-103224725:-	gi|803226346|ref|XP_011973480.1|	8332	0	PREDICTED: uncharacterized protein LOC105607222 isoform X5 [Ovis aries musimon]	gi|594077114|ref|XM_006062221.1|	2654	0	PREDICTED: Bubalus bubalis uncharacterized LOC102392879 (LOC102392879), mRNA	.	.	.	.	.	.	.	.	.	.	.	.	.	.	.	.
gene1646	0	0	1	0.322273	1	3	0	1.37484	0.234408	-2.09291	0.411608	0.91505	down	no	MPP4	protein_coding	chrNC_030809.1:45700149-45737777:+	gi|803295724|ref|XP_012007489.1|	2986	0	PREDICTED: MAGUK p55 subfamily member 4 [Ovis aries musimon]	gi|594115833|ref|XM_006080535.1|	1935	0	PREDICTED: Bubalus bubalis membrane protein, palmitoylated 4 (MAGUK p55 subfamily member 4) (MPP4), mRNA	Q96JB8	1061	0	MAGUK p55 subfamily member 4	BS_yloD	109	1e-25	COG0194	.	.	.	.	GO:0005737|cytoplasm;GO:0043231|intracellular membrane-bounded organelle;GO:0005654|nucleoplasm;	.	.	.
gene3996	0	0	1	0.322273	1	3	0	1.37484	0.234408	-2.09291	0.411608	0.91505	down	no	LOC102185432	protein_coding	chrNC_030811.1:13757196-13758119:-	gi|548464264|ref|XP_005679681.1|	1212	3e-165	PREDICTED: taste receptor type 2 member 134-like [Capra hircus]	gi|548464263|ref|XM_005679624.1|	834	0	PREDICTED: Capra hircus taste receptor type 2 member 134-like (LOC102185432), mRNA	Q67ES3	252	3e-80	Taste receptor type 2 member 143	.	.	.	.	.	.	.	GO:0001580|detection of chemical stimulus involved in sensory perception of bitter taste;	GO:0016021|integral component of membrane;	GO:0033038|bitter taste receptor activity;GO:0004930|G-protein coupled receptor activity;	K08474	TAS2R; taste receptor type 2
gene13991	0	0	3	0.966818	2	7	3	4.11819	0.234768	-2.09069	0.31125	0.835466	down	no	LOC106502865	lncRNA	chrNC_030821.1:17809470-17817837:+	.	.	.	.	.	.	.	.	.	.	.	.	.	.	.	.	.	.	.	.	.	.	.	.
gene12565	1	0	0	0.320974	0	2	2	1.36699	0.234803	-2.09048	0.414727	0.91505	down	no	LOC102187779	protein_coding	chrNC_030819.1:13426175-13636536:+	gi|741946208|ref|XP_010809239.1|	5786	0	PREDICTED: LOW QUALITY PROTEIN: multidrug resistance-associated protein 4-like isoform X3 [Bos taurus]	gi|548488892|ref|XM_005687757.1|	3213	0	PREDICTED: Capra hircus multidrug resistance-associated protein 4-like (LOC102187779), partial mRNA	O15439	1833	0	Multidrug resistance-associated protein 4	YDR135c	692	0	COG1132	.	.	.	GO:0042384|cilium assembly;GO:0002576|platelet degranulation;GO:0048661|positive regulation of smooth muscle cell proliferation;GO:0032310|prostaglandin secretion;GO:0042493|response to drug;GO:0014070|response to organic cyclic compound;GO:0010243|response to organonitrogen compound;GO:0055085|transmembrane transport;	GO:0016323|basolateral plasma membrane;GO:0016021|integral component of membrane;GO:0016020|membrane;GO:0005886|plasma membrane;GO:0031088|platelet dense granule membrane;	GO:0016404|15-hydroxyprostaglandin dehydrogenase (NAD+) activity;GO:0005524|ATP binding;GO:0015662|ATPase activity, coupled to transmembrane movement of ions, phosphorylative mechanism;GO:0043225|anion transmembrane-transporting ATPase activity;	K05673	ABCC4; ATP-binding cassette, subfamily C (CFTR/MRP), member 4
gene16176	1	0	0	0.320974	0	2	2	1.36699	0.234803	-2.09048	0.414727	0.91505	down	no	CFAP74	protein_coding	chrNC_030823.1:49228659-49314556:+	gi|803268221|ref|XP_011993838.1|	6377	0	PREDICTED: cilia- and flagella-associated protein 74 isoform X3 [Ovis aries musimon]	gi|594040323|ref|XM_006044668.1|	3537	0	PREDICTED: Bubalus bubalis KIAA1751 ortholog (KIAA1751), transcript variant X7, mRNA	.	.	.	.	.	.	.	.	.	.	.	.	.	.	.	.
gene20311	1	0	0	0.320974	0	2	2	1.36699	0.234803	-2.09048	0.414727	0.91505	down	no	CDC20B	protein_coding	chrNC_030827.1:23983261-24052642:+	gi|548511825|ref|XP_005694763.1|	2926	0	PREDICTED: cell division cycle protein 20 homolog B isoform X1 [Capra hircus]	gi|548511824|ref|XM_005694706.1|	1795	0	PREDICTED: Capra hircus cell division cycle 20B (CDC20B), transcript variant X1, mRNA	Q86Y33	702	0	Cell division cycle protein 20 homolog B	.	.	.	.	.	.	.	GO:1904668|positive regulation of ubiquitin protein ligase activity;	.	GO:0097027|ubiquitin-protein transferase activator activity;	.	.
gene24281	1	0	0	0.320974	0	2	2	1.36699	0.234803	-2.09048	0.414727	0.91505	down	no	CLRN3	protein_coding	chrNC_030833.1:4741746-4759364:+	gi|548523888|ref|XP_005698657.1|	954	1e-121	PREDICTED: clarin-3 [Capra hircus]	gi|548523887|ref|XM_005698600.1|	1091	0	PREDICTED: Capra hircus clarin 3 (CLRN3), mRNA	Q8NCR9	276	2e-86	Clarin-3	.	.	.	.	.	.	.	.	GO:0070062|extracellular exosome;GO:0016021|integral component of membrane;	.	.	.
gene4741	1	0	1	0.643247	0	2	6	2.73702	0.235017	-2.08916	0.206293	0.730376	down	no	LOC108635860	lncRNA	chrNC_030811.1:111483000-111483965:+	.	.	.	.	.	.	.	.	.	.	.	.	.	.	.	.	.	.	.	.	.	.	.	.
gene27398	45	33	38	37.2175	148	163	148	158.35	0.235034	-2.08906	5.6601e-06	0.000713269	down	yes	LOC108634578	pseudogene	chrNW_017189625.1:1002-46373:+	gi|594624908|ref|XP_007167043.1|	2827	0	PREDICTED: phosphoinositide 3-kinase regulatory subunit 4 isoform X2 [Balaenoptera acutorostrata scammoni]	gi|548452612|ref|XM_005675708.1|	2133	0	PREDICTED: Capra hircus phosphoinositide 3-kinase regulatory subunit 4-like (LOC102177934), mRNA	Q99570	361	4e-102	Phosphoinositide 3-kinase regulatory subunit 4	.	.	.	.	.	.	.	GO:0042149|cellular response to glucose starvation;GO:0045324|late endosome to vacuole transport;GO:0016236|macroautophagy;GO:0030242|pexophagy;GO:0006661|phosphatidylinositol biosynthetic process;GO:0043552|positive regulation of phosphatidylinositol 3-kinase activity;GO:0006468|protein phosphorylation;GO:0006623|protein targeting to vacuole;GO:0032801|receptor catabolic process;GO:0032465|regul…	GO:0005776|autophagosome;GO:0005930|axoneme;GO:0005829|cytosol;GO:0005770|late endosome;GO:0016020|membrane;GO:0005643|nuclear pore;GO:0071561|nucleus-vacuole junction;GO:0030670|phagocytic vesicle membrane;GO:0035032|phosphatidylinositol 3-kinase complex, class III;GO:0034271|phosphatidylinositol 3-kinase complex, class III, type I;GO:0034272|phosphatidylinositol 3-kinase complex, class III, typ…	GO:0016303|1-phosphatidylinositol-3-kinase activity;GO:0005524|ATP binding;GO:0004672|protein kinase activity;GO:0004674|protein serine/threonine kinase activity;	K08333	PIK3R4, VPS15; phosphoinositide-3-kinase, regulatory subunit 4 [EC:2.7.11.1]
gene18315	2	8	3	4.16084	25	3	23	17.6975	0.235109	-2.0886	0.015941	0.215668	down	no	HAS1	protein_coding	chrNC_030825.1:58717578-58728892:-	gi|803333518|ref|XP_012024860.1|	2277	0	PREDICTED: hyaluronan synthase 1 isoform X2 [Ovis aries musimon]	gi|594084824|ref|XM_006065902.1|	1925	0	PREDICTED: Bubalus bubalis hyaluronan synthase 1-like (LOC102407583), mRNA	Q92839	848	0	Hyaluronan synthase 1	SMa0866	125	6e-30	COG1215	.	.	.	GO:0007155|cell adhesion;GO:0036120|cellular response to platelet-derived growth factor stimulus;GO:0044849|estrous cycle;GO:0085029|extracellular matrix assembly;GO:0045226|extracellular polysaccharide biosynthetic process;GO:0006024|glycosaminoglycan biosynthetic process;GO:0030213|hyaluronan biosynthetic process;GO:0010764|negative regulation of fibroblast migration;	GO:0005737|cytoplasm;GO:0005887|integral component of plasma membrane;GO:0005886|plasma membrane;	GO:0050501|hyaluronan synthase activity;	K00752	E2.4.1.212, hasA; hyaluronan synthase [EC:2.4.1.212]
gene10779	1	0	0	0.320974	0	4	0	1.36395	0.235326	-2.08727	0.370554	0.885873	down	no	LOC108636998	lncRNA	chrNC_030817.1:67621601-67635946:+	gi|803091609|ref|XP_012036567.1|	311	5e-30	PREDICTED: fibrous sheath-interacting protein 1 isoform X2 [Ovis aries]	gi|548482299|ref|XM_005685478.1|	270	6e-138	PREDICTED: Capra hircus fibrous sheath interacting protein 1 (FSIP1), mRNA	Q95LY3	83.2	7e-17	Fibrous sheath-interacting protein 1	.	.	.	.	.	.	.	GO:0007268|synaptic transmission;GO:0007186|G-protein coupled receptor signaling pathway;	GO:0005887|integral component of plasma membrane;GO:0005886|plasma membrane;	GO:0004930|G-protein coupled receptor activity;	.	.
gene17617	1	0	0	0.320974	0	4	0	1.36395	0.235326	-2.08727	0.370554	0.885873	down	no	MIR140	miRNA	chrNC_030825.1:38226917-38227030:+	.	.	.	.	gi|157787455|gb|AC206797.4|	105	4e-47	Pongo abelii BAC clone CH276-117N12 from chromosome 16, complete sequence	.	.	.	.	.	.	.	.	.	.	.	.	.	.	.	.
gene15985	0	14	12	8.33339	15	27	61	35.3777	0.235555	-2.08587	0.041503	0.365687	down	no	MAP1LC3C	protein_coding	chrNC_030823.1:33461574-33467259:-	gi|548498042|ref|XP_005690625.1|	783	1e-101	PREDICTED: microtubule-associated proteins 1A/1B light chain 3C-like [Capra hircus]	gi|548498041|ref|XM_005690568.1|	999	0	PREDICTED: Capra hircus microtubule-associated proteins 1A/1B light chain 3C-like (LOC102175424), mRNA	Q9BXW4	253	2e-82	Microtubule-associated proteins 1A/1B light chain 3C	.	.	.	.	.	.	.	GO:0000045|autophagosome assembly;GO:0006995|cellular response to nitrogen starvation;GO:0016236|macroautophagy;GO:0000422|mitophagy;	GO:0005776|autophagosome;GO:0000421|autophagosome membrane;GO:0031410|cytoplasmic vesicle;GO:0005829|cytosol;GO:0012505|endomembrane system;GO:0005874|microtubule;GO:0031090|organelle membrane;	GO:0008017|microtubule binding;GO:0031625|ubiquitin protein ligase binding;	K10435	MAP1LC; microtubule-associated protein 1 light chain
gene917	141	1968	1785	1248.32	6834	4495	3966	5295.84	0.235718	-2.08487	0.00122157	0.0392046	down	yes	LOC108636430	protein_coding	chrNC_030808.1:141441777-141442930:+	gi|528770077|gb|EPY89736.1|	307	7e-29	hypothetical protein CB1_000081003, partial [Camelus ferus]	gi|555961976|ref|XM_005893020.1|	521	0	PREDICTED: Bos mutus keratin-associated protein 10-7-like (LOC102274179), mRNA	P60409	51.6	6e-06	Keratin-associated protein 10-7	.	.	.	.	.	.	.	.	GO:0045095|keratin filament;	.	.	.
gene4459	0	0	1	0.322273	0	2	2	1.36699	0.235753	-2.08465	0.414781	0.91505	down	no	LOC106502026	lncRNA	chrNC_030811.1:64471399-64473639:+	gi|148681964|gb|EDL13911.1|	131	5e-08	mCG65056, partial [Mus musculus]	gi|556749494|ref|XR_319033.1|	416	0	PREDICTED: Pantholops hodgsonii uncharacterized LOC102339872 (LOC102339872), misc_RNA	.	.	.	.	.	.	.	.	.	.	.	.	.	.	.	.
gene3995	0	0	1	0.322273	0	3	1	1.36547	0.236016	-2.08305	0.411249	0.91505	down	no	TAS2R60	protein_coding	chrNC_030811.1:13746731-13747684:-	gi|548464266|ref|XP_005679682.1|	1346	0	PREDICTED: taste receptor type 2 member 60-like [Capra hircus]	gi|548464265|ref|XM_005679625.1|	945	0	PREDICTED: Capra hircus taste receptor type 2 member 60-like (LOC102185713), mRNA	Q645Z0	351	2e-118	Taste receptor type 2 member 60	.	.	.	.	.	.	.	GO:0050909|sensory perception of taste;	GO:0016021|integral component of membrane;	GO:0004930|G-protein coupled receptor activity;	.	.
gene4192	41	29	22	29.5012	84	151	126	124.203	0.237525	-2.07385	2.13774e-05	0.00209133	down	yes	TSPAN33	protein_coding	chrNC_030811.1:27048712-27069045:-	gi|556772637|ref|XP_005981483.1|	1439	0	PREDICTED: tetraspanin-33 [Pantholops hodgsonii]	gi|556772636|ref|XM_005981421.1|	1959	0	PREDICTED: Pantholops hodgsonii tetraspanin 33 (TSPAN33), mRNA	Q3SYV5	556	0	Tetraspanin-33	.	.	.	.	.	.	.	GO:0007166|cell surface receptor signaling pathway;GO:0090002|establishment of protein localization to plasma membrane;GO:0045747|positive regulation of Notch signaling pathway;	GO:0005887|integral component of plasma membrane;	.	K17346	TSPAN33; tetraspanin-33
gene18277	664	260	602	490.077	1727	1499	2723	2051.48	0.23889	-2.06558	1.84721e-05	0.00188137	down	yes	KLK6	protein_coding	chrNC_030825.1:58043079-58051669:-	gi|594114721|ref|XP_006080078.1|	1358	0	PREDICTED: kallikrein-6 isoform X1 [Bubalus bubalis]	gi|594114720|ref|XM_006080016.1|	1280	0	PREDICTED: Bubalus bubalis kallikrein-related peptidase 6 (KLK6), transcript variant X1, mRNA	Q92876	424	2e-145	Kallikrein-6	mlr3307	125	4e-31	COG5640	.	.	.	GO:0042982|amyloid precursor protein metabolic process;GO:0007417|central nervous system development;GO:0030574|collagen catabolic process;GO:0042445|hormone metabolic process;GO:0042552|myelination;GO:0070997|neuron death;GO:0045745|positive regulation of G-protein coupled receptor protein signaling pathway;GO:0016540|protein autoprocessing;GO:0016485|protein processing;GO:0045595|regulation of …	GO:0005737|cytoplasm;GO:0005783|endoplasmic reticulum;GO:0005576|extracellular region;GO:0005615|extracellular space;GO:0045171|intercellular bridge;GO:0015630|microtubule cytoskeleton;GO:0005739|mitochondrion;GO:0031965|nuclear membrane;GO:0005730|nucleolus;GO:0005654|nucleoplasm;	GO:0004252|serine-type endopeptidase activity;	K08667	KLK6, PRSS9; kallikrein 6 (neurosin, zyme) [EC:3.4.21.-]
gene18041	97	123	114	107.112	752	204	323	444.801	0.240808	-2.05405	7.51537e-07	0.00013304	down	yes	CEACAM16	protein_coding	chrNC_030825.1:53537303-53546351:+	gi|548535070|ref|XP_005701936.1|	2364	0	PREDICTED: carcinoembryonic antigen-related cell adhesion molecule 16 [Capra hircus]	gi|548535069|ref|XM_005701879.1|	1419	0	PREDICTED: Capra hircus carcinoembryonic antigen-related cell adhesion molecule 16 (CEACAM16), mRNA	E9QA28	66.6	2e-10	Carcinoembryonic antigen-related cell adhesion molecule 16	.	.	.	.	.	.	.	GO:0007605|sensory perception of sound;	GO:0005615|extracellular space;GO:0032426|stereocilium bundle tip;	GO:0042802|identical protein binding;	K06499	CEACAM; carcinoembryonic antigen-related cell adhesion molecule
gene6156	332	915	1023	728.141	3613	2798	2321	3020.37	0.241077	-2.05243	4.28231e-06	0.000571958	down	yes	CSDC2	protein_coding	chrNC_030812.1:111570909-111585341:+	gi|528951599|ref|XP_005207457.1|	813	3e-98	PREDICTED: cold shock domain-containing protein C2 isoform X1 [Bos taurus]	gi|548468627|ref|XM_005681114.1|	2585	0	PREDICTED: Capra hircus cold shock domain containing C2, RNA binding (CSDC2), mRNA	Q9Y534	253	7e-77	Cold shock domain-containing protein C2	SMa0181	51.6	5e-07	COG1278	.	.	.	GO:0006397|mRNA processing;GO:0006355|regulation of transcription, DNA-templated;	GO:0005737|cytoplasm;GO:0005634|nucleus;	GO:0003677|DNA binding;GO:0003723|RNA binding;	.	.
gene20513	27	7	8	13.4775	100	28	32	55.6953	0.241987	-2.047	0.0403338	0.35914	down	no	ADAMTS16	protein_coding	chrNC_030827.1:67786480-67969514:-	gi|803241035|ref|XP_011980605.1|	6156	0	PREDICTED: A disintegrin and metalloproteinase with thrombospondin motifs 16 isoform X5 [Ovis aries musimon]	gi|548512709|ref|XM_005694890.1|	4369	0	PREDICTED: Capra hircus ADAM metallopeptidase with thrombospondin type 1 motif, 16 (ADAMTS16), mRNA	Q8TE57	1979	0	A disintegrin and metalloproteinase with thrombospondin motifs 16	.	.	.	.	.	.	.	GO:0001658|branching involved in ureteric bud morphogenesis;GO:1902017|regulation of cilium assembly;GO:0003073|regulation of systemic arterial blood pressure;	GO:0005578|proteinaceous extracellular matrix;	GO:0004222|metalloendopeptidase activity;GO:0008270|zinc ion binding;	K08630	ADAMTS16; a disintegrin and metalloproteinase with thrombospondin motifs 16 [EC:3.4.24.-]
gene1027	1	2	14	5.47081	29	9	27	22.5209	0.242921	-2.04144	0.0853679	0.513797	down	no	CLDN14	protein_coding	chrNC_030808.1:148614701-148633337:-	gi|803252175|ref|XP_011986029.1|	1183	5e-159	PREDICTED: claudin-14-like isoform X1 [Ovis aries musimon]	gi|594039048|ref|XM_006044061.1|	763	0	PREDICTED: Bubalus bubalis claudin 14 (CLDN14), mRNA	Q9Z0S3	274	8e-89	Claudin-14	.	.	.	.	.	.	.	GO:0016338|calcium-independent cell-cell adhesion via plasma membrane cell-adhesion molecules;	GO:0005923|bicellular tight junction;GO:0005783|endoplasmic reticulum;GO:0016021|integral component of membrane;GO:0005886|plasma membrane;	GO:0042802|identical protein binding;GO:0005198|structural molecule activity;	K06087	CLDN; claudin
gene26497	4	3	3	3.20774	20	5	13	13.195	0.243102	-2.04037	0.0195813	0.245233	down	no	LOC108634297	pseudogene	chrNW_017189516.1:29971899-29976844:+	gi|803006783|ref|XP_011963237.1|	1036	2e-135	PREDICTED: endogenous retrovirus group K member 9 Pol protein-like [Ovis aries]	gi|28789384|gb|AY193900.1|	782	0	Ovis aries clone 1 endogenous-virus gamma-2 pro/pol region, partial sequence	P03356	103	8e-101	Pol polyprotein	YGR109w-b_2	53.9	3e-07	COG2801	.	.	.	GO:0015074|DNA integration;GO:0006310|DNA recombination;GO:0075713|establishment of integrated proviral latency;GO:0046718|viral entry into host cell;	.	GO:0004190|aspartic-type endopeptidase activity;GO:0003676|nucleic acid binding;GO:0003964|RNA-directed DNA polymerase activity;GO:0004523|RNA-DNA hybrid ribonuclease activity;	.	.
gene19854	5	7	2	4.48248	30	11	12	18.4172	0.243385	-2.03869	0.0120376	0.180929	down	no	UTS2R	protein_coding	chrNC_030826.1:49731834-49736243:-	gi|803315436|ref|XP_012016002.1|	1630	0	PREDICTED: urotensin-2 receptor [Ovis aries musimon]	gi|548509812|ref|XM_005694035.1|	1686	0	PREDICTED: Capra hircus urotensin 2 receptor (UTS2R), mRNA	P49220	625	0	Urotensin-2 receptor	.	.	.	.	.	.	.	GO:0003013|circulatory system process;GO:0007218|neuropeptide signaling pathway;GO:0007200|phospholipase C-activating G-protein coupled receptor signaling pathway;GO:0008217|regulation of blood pressure;GO:0042312|regulation of vasodilation;	GO:0005887|integral component of plasma membrane;	GO:0001604|urotensin II receptor activity;	K04241	UTS2R; urotensin 2 receptor
gene6911	1	4	5	3.20837	18	13	7	13.1641	0.243721	-2.0367	0.0158451	0.214717	down	no	NKX6-1	protein_coding	chrNC_030813.1:99738197-99743571:-	gi|803265263|ref|XP_011992373.1|	1073	5e-140	PREDICTED: homeobox protein Nkx-6.1 isoform X2 [Ovis aries musimon]	gi|329664495|ref|NM_001206238.1|	1021	0	Bos taurus NK6 homeobox 1 (NKX6-1), mRNA	P78426	327	6e-106	Homeobox protein Nkx-6.1	.	.	.	.	.	.	.	GO:0009887|organ morphogenesis;GO:0071345|cellular response to cytokine stimulus;GO:0071375|cellular response to peptide hormone stimulus;GO:0051594|detection of glucose;GO:0045686|negative regulation of glial cell differentiation;GO:0000122|negative regulation of transcription from RNA polymerase II promoter;GO:0001764|neuron migration;GO:0048709|oligodendrocyte differentiation;GO:0031016|pancre…	GO:0070062|extracellular exosome;GO:0005654|nucleoplasm;	GO:0003682|chromatin binding;GO:0000978|RNA polymerase II core promoter proximal region sequence-specific DNA binding;GO:0001078|transcriptional repressor activity, RNA polymerase II core promoter proximal region sequence-specific binding;	K08030	NKX6-1; homeobox protein Nkx-6.1
gene19835	2	3	0	1.59897	6	9	4	6.55017	0.244112	-2.03439	0.059572	0.436207	down	no	LOC106503289	lncRNA	chrNC_030826.1:49163388-49167454:+	.	.	.	.	.	.	.	.	.	.	.	.	.	.	.	.	.	.	.	.	.	.	.	.
gene23597	0	3	1	1.2793	10	1	4	5.22976	0.244619	-2.03139	0.134781	0.626573	down	no	GRIN2A	protein_coding	chrNC_030832.1:8362784-8807824:-	gi|548519892|ref|XP_005697555.1|	7938	0	PREDICTED: glutamate receptor ionotropic, NMDA 2A [Capra hircus]	gi|594079575|ref|XM_006063393.1|	11615	0	PREDICTED: Bubalus bubalis glutamate receptor ionotropic, NMDA 2A-like (LOC102409649), mRNA	P35436	2939	0	Glutamate receptor ionotropic, NMDA 2A	.	.	.	.	.	.	.	GO:0006816|calcium ion transport;GO:0007268|synaptic transmission;GO:0033058|directional locomotion;GO:0042417|dopamine metabolic process;GO:0060079|excitatory postsynaptic potential;GO:0007612|learning;GO:0007611|learning or memory;GO:0040011|locomotion;GO:0007626|locomotory behavior;GO:0060291|long-term synaptic potentiation;GO:0007613|memory;GO:0050804|modulation of synaptic transmission;GO:00…	GO:0030054|cell junction;GO:0009986|cell surface;GO:0043197|dendritic spine;GO:0005783|endoplasmic reticulum;GO:0016020|membrane;GO:0043005|neuron projection;GO:0017146|NMDA selective glutamate receptor complex;GO:0014069|postsynaptic density;GO:0045211|postsynaptic membrane;GO:0042734|presynaptic membrane;GO:0045202|synapse;GO:0008021|synaptic vesicle;	GO:0005262|calcium channel activity;GO:0005261|cation channel activity;GO:0005234|extracellular-glutamate-gated ion channel activity;GO:0004972|NMDA glutamate receptor activity;GO:0008270|zinc ion binding;	K05209	GRIN2A; glutamate receptor ionotropic, NMDA 2A
gene15569	234	840	849	616.685	2985	2285	2007	2516.92	0.245016	-2.02905	5.56394e-06	0.000709164	down	yes	LOC102177258	protein_coding	chrNC_030822.1:59725915-59738014:+	gi|548494448|ref|XP_005689514.1|	778	3e-97	PREDICTED: placenta-expressed transcript 1 protein [Capra hircus]	gi|548494447|ref|XM_005689457.1|	1460	0	PREDICTED: Capra hircus chromosome 15 open reading frame, human C11orf34 (C15H11orf34), mRNA	A5D7U1	210	1e-62	Placenta-expressed transcript 1 protein	.	.	.	.	.	.	.	GO:0030154|cell differentiation;GO:0001953|negative regulation of cell-matrix adhesion;GO:0030335|positive regulation of cell migration;GO:0035313|wound healing, spreading of epidermal cells;	GO:0016324|apical plasma membrane;GO:0009897|external side of plasma membrane;GO:0016021|integral component of membrane;	.	.	.
gene15928	11	6	24	13.1793	43	57	56	53.7473	0.245209	-2.02792	0.00353833	0.0808359	down	no	CNIH3	protein_coding	chrNC_030823.1:26233683-26368158:+	gi|329664226|ref|NP_001193133.1|	764	3e-90	protein cornichon homolog 3 [Bos taurus]	gi|594078208|ref|XM_006062741.1|	2329	0	PREDICTED: Bubalus bubalis cornichon family AMPA receptor auxiliary protein 3 (CNIH3), transcript variant X2, mRNA	Q6ZWS4	298	3e-91	Protein cornichon homolog 3	.	.	.	.	.	.	.	GO:0051668|localization within membrane;GO:2000311|regulation of alpha-amino-3-hydroxy-5-methyl-4-isoxazole propionate selective glutamate receptor activity;GO:0042391|regulation of membrane potential;GO:0035249|synaptic transmission, glutamatergic;GO:0006810|transport;	GO:0032281|AMPA glutamate receptor complex;GO:0030054|cell junction;GO:0043198|dendritic shaft;GO:0045211|postsynaptic membrane;	GO:0016247|channel regulator activity;	.	.
gene12415	60	279	300	204.944	878	678	862	835.377	0.245331	-2.0272	4.55279e-05	0.00366607	down	yes	ADAMTSL2	protein_coding	chrNC_030818.1:103818733-103854512:+	gi|803226180|ref|XP_011973396.1|	4911	0	PREDICTED: ADAMTS-like protein 2 isoform X3 [Ovis aries musimon]	gi|594077640|ref|XM_006062473.1|	3036	0	PREDICTED: Bubalus bubalis ADAMTS-like 2 (ADAMTSL2), mRNA	Q86TH1	1735	0	ADAMTS-like protein 2	.	.	.	.	.	.	.	GO:0030198|extracellular matrix organization;GO:0060481|lobar bronchus epithelium development;GO:0030512|negative regulation of transforming growth factor beta receptor signaling pathway;	GO:0005578|proteinaceous extracellular matrix;	GO:0004222|metalloendopeptidase activity;GO:0050436|microfibril binding;GO:0008270|zinc ion binding;	.	.
gene9129	1	3	0	1.278	7	3	5	5.19862	0.245834	-2.02424	0.113602	0.582571	down	no	LOC108636570	lncRNA	chrNC_030815.1:66516233-66520406:+	gi|94470481|gb|ABF20551.1|	1150	2e-144	transposase [Xenopus (Silurana) tropicalis]	gi|11079407|gb|AC008651.7|AC008651	735	0	Homo sapiens chromosome 5 clone CTB-187A7, complete sequence	Q6R2W3	194	3e-50	SCAN domain-containing protein 3	.	.	.	.	.	.	.	GO:0015074|DNA integration;	GO:0005737|cytoplasm;GO:0005654|nucleoplasm;	GO:0003677|DNA binding;GO:0000981|RNA polymerase II transcription factor activity, sequence-specific DNA binding;	.	.
gene13473	8	11	0	6.07689	3	8	61	24.6765	0.246262	-2.02173	0.0774752	0.489595	down	no	PCK1	protein_coding	chrNC_030820.1:57903298-57909440:-	gi|548490383|ref|XP_005688371.1|	3259	0	PREDICTED: phosphoenolpyruvate carboxykinase, cytosolic [GTP] [Capra hircus]	gi|548490382|ref|XM_005688314.1|	2548	0	PREDICTED: Capra hircus phosphoenolpyruvate carboxykinase 1 (soluble) (PCK1), mRNA	Q8HYZ4	1212	0	Phosphoenolpyruvate carboxykinase, cytosolic [GTP]	CPn0851	620	0	COG1274	.	.	.	GO:0006094|gluconeogenesis;GO:0006475|internal protein amino acid acetylation;	GO:0005737|cytoplasm;	GO:0005525|GTP binding;GO:0046872|metal ion binding;GO:0004613|phosphoenolpyruvate carboxykinase (GTP) activity;	K01596	E4.1.1.32, pckA, PEPCK; phosphoenolpyruvate carboxykinase (GTP) [EC:4.1.1.32]
gene7055	18	13	54	27.3274	151	52	117	110.938	0.246331	-2.02133	0.0164912	0.220922	down	no	SLC26A1	protein_coding	chrNC_030813.1:117251803-117259744:+	gi|297476130|ref|XP_002688491.1|	2794	0	PREDICTED: sulfate anion transporter 1 [Bos taurus]	gi|594087962|ref|XM_006067381.1|	2402	0	PREDICTED: Bubalus bubalis solute carrier family 26 (anion exchanger), member 1 (SLC26A1), transcript variant X1, mRNA	P58735	895	0	Sulfate anion transporter 1	SPBC3H7.02	142	2e-33	COG0659	.	.	.	GO:0015701|bicarbonate transport;GO:0006821|chloride transport;GO:0019532|oxalate transport;GO:0051453|regulation of intracellular pH;GO:0042391|regulation of membrane potential;GO:0008272|sulfate transport;	GO:0005887|integral component of plasma membrane;	GO:0015301|anion:anion antiporter activity;GO:0015106|bicarbonate transmembrane transporter activity;GO:0005254|chloride channel activity;GO:0015108|chloride transmembrane transporter activity;GO:0019531|oxalate transmembrane transporter activity;GO:0008271|secondary active sulfate transmembrane transporter activity;GO:0015116|sulfate transmembrane transporter activity;	K14700	SLC26A1, SAT1; solute carrier family 26 (sulfate anion transporter), member 1
gene17715	2	4	3	2.8848	8	15	11	11.6974	0.246619	-2.01964	0.0203526	0.251436	down	no	LOC108638121	lncRNA	chrNC_030825.1:46533361-46551446:+	.	.	.	.	gi|516544151|gb|KC594710.1|	81	8e-33	Ovis aries chromosome 14 parentage marker DU462008 genomic sequence	.	.	.	.	.	.	.	.	.	.	.	.	.	.	.	.
gene9844	58	289	22	117.9	1127	161	74	476.807	0.24727	-2.01584	0.192182	0.708885	down	no	LOC102185363	protein_coding	chrNC_030816.1:52966632-52975064:-	gi|548479878|ref|XP_005684780.1|	1896	0	PREDICTED: UPF0762 protein C6orf58 homolog [Capra hircus]	gi|548479877|ref|XM_005684723.1|	1151	0	PREDICTED: Capra hircus UPF0762 protein C6orf58 homolog (LOC102185363), mRNA	Q8C6C9	189	1e-54	Protein LEG1 homolog	.	.	.	.	.	.	.	GO:0007275|multicellular organismal development;	GO:0070062|extracellular exosome;GO:0005615|extracellular space;	.	.	.
gene20516	1	3	0	1.278	4	7	4	5.16444	0.247461	-2.01473	0.11293	0.582137	down	no	LOC106503325	lncRNA	chrNC_030827.1:69516632-69529156:+	.	.	.	.	.	.	.	.	.	.	.	.	.	.	.	.	.	.	.	.	.	.	.	.
gene19603	96	809	885	574.103	2419	2279	2004	2314.68	0.248027	-2.01143	3.00315e-05	0.00265814	down	yes	KRT32	protein_coding	chrNC_030826.1:41314013-41321907:-	gi|548509013|ref|XP_005693868.1|	1831	0	PREDICTED: keratin, type I cuticular Ha2 [Capra hircus]	gi|548509012|ref|XM_005693811.1|	1600	0	PREDICTED: Capra hircus keratin 32 (KRT32), mRNA	Q14532	540	0	Keratin, type I cuticular Ha2	.	.	.	.	.	.	.	GO:0008544|epidermis development;	GO:0070062|extracellular exosome;GO:0005882|intermediate filament;	GO:0005198|structural molecule activity;	K07604	KRT1; type I keratin, acidic
gene18482	39	32	72	45.9299	261	108	164	184.837	0.248488	-2.00875	0.000276492	0.0143422	down	yes	SSC5D	protein_coding	chrNC_030825.1:63752089-63774531:-	gi|803321670|ref|XP_012019051.1|	5025	0	PREDICTED: soluble scavenger receptor cysteine-rich domain-containing protein SSC5D isoform X3 [Ovis aries musimon]	gi|594080980|ref|XM_006064057.1|	2500	0	PREDICTED: Bubalus bubalis scavenger receptor cysteine rich domain containing (5 domains) (SSC5D), mRNA	A1L4H1	164	5e-39	Soluble scavenger receptor cysteine-rich domain-containing protein SSC5D	.	.	.	.	.	.	.	GO:0050829|defense response to Gram-negative bacterium;GO:0050830|defense response to Gram-positive bacterium;GO:0042494|detection of bacterial lipoprotein;GO:0045087|innate immune response;GO:0007275|multicellular organismal development;GO:2000483|negative regulation of interleukin-8 secretion;	GO:0005737|cytoplasm;GO:0031012|extracellular matrix;GO:0005615|extracellular space;GO:0005622|intracellular;GO:0016020|membrane;	GO:0050840|extracellular matrix binding;GO:0001968|fibronectin binding;GO:0043236|laminin binding;GO:0005044|scavenger receptor activity;	.	.
gene19578	96	1150	358	513.047	3507	1215	1215	2064.47	0.248513	-2.00861	0.0891618	0.525848	down	no	LOC106503203	protein_coding	chrNC_030826.1:40989623-40990401:-	gi|296476406|tpg|DAA18521.1|	290	2e-29	TPA: hypothetical protein BOS_19165 [Bos taurus]	gi|155372260|ref|NM_001101273.1|	591	0	Bos taurus keratin associated protein 4-7 (KRTAP4-7), mRNA	Q9BYR0	55.1	7e-08	Keratin-associated protein 4-7	.	.	.	.	.	.	.	GO:0007568|aging;GO:0042633|hair cycle;	GO:0045095|keratin filament;	.	.	.
gene20083	8	38	25	22.7469	159	57	47	91.4822	0.248649	-2.00782	0.0122172	0.182037	down	no	LOC108638198	lncRNA	chrNC_030826.1:57201618-57205234:-	.	.	.	.	gi|594046338|ref|XM_006047558.1|	785	0	PREDICTED: Bubalus bubalis sidekick cell adhesion molecule 2 (SDK2), mRNA	.	.	.	.	.	.	.	.	.	.	.	.	.	.	.	.
gene24812	3	2	2	2.24548	12	4	10	9.01152	0.249179	-2.00474	0.0364501	0.343046	down	no	LOC102169455	pseudogene	chrNC_030834.1:16495941-16505253:-	gi|555954922|ref|XP_005889625.1|	449	8e-59	PREDICTED: PC4 and SFRS1-interacting protein isoform X1 [Bos mutus]	gi|556753476|ref|XR_319103.1|	1368	0	PREDICTED: Pantholops hodgsonii PC4 and SFRS1 interacting protein 1 pseudogene (LOC102337044), misc_RNA	Q8MJG1	73.9	4e-59	PC4 and SFRS1-interacting protein	.	.	.	.	.	.	.	GO:0000395|mRNA 5'-splice site recognition;GO:0045944|positive regulation of transcription from RNA polymerase II promoter;GO:0009408|response to heat;GO:0006979|response to oxidative stress;	GO:0005720|nuclear heterochromatin;GO:0035327|transcriptionally active chromatin;	GO:0033613|activating transcription factor binding;GO:0003682|chromatin binding;GO:0001105|RNA polymerase II transcription coactivator activity;GO:0097100|supercoiled DNA binding;	.	.
gene24239	19	21	19	18.9209	105	44	70	75.9258	0.249202	-2.00461	0.000501436	0.0220324	down	yes	PRAP1	protein_coding	chrNC_030833.1:295983-300695:-	gi|556780062|ref|XP_005985070.1|	623	6e-75	PREDICTED: proline-rich acidic protein 1 [Pantholops hodgsonii]	gi|556780061|ref|XM_005985008.1|	498	0	PREDICTED: Pantholops hodgsonii proline-rich acidic protein 1 (PRAP1), mRNA	Q96NZ9	93.2	3e-21	Proline-rich acidic protein 1	.	.	.	.	.	.	.	.	GO:0005576|extracellular region;	.	.	.
gene14608	1	3	7	3.53391	8	15	18	14.095	0.250722	-1.99584	0.0245745	0.276278	down	no	LOC106502926	lncRNA	chrNC_030822.1:2545652-2548217:-	.	.	.	.	.	.	.	.	.	.	.	.	.	.	.	.	.	.	.	.	.	.	.	.
gene26997	18	26	5	15.6831	67	53	61	62.5409	0.250766	-1.99559	0.00269169	0.0685367	down	no	LOC108634466	lncRNA	chrNW_017189517.1:28640788-28658516:+	.	.	.	.	gi|594087253|ref|XR_328312.1|	3283	0	PREDICTED: Bubalus bubalis uncharacterized LOC102402312 (LOC102402312), misc_RNA	.	.	.	.	.	.	.	.	.	.	.	.	.	.	.	.
gene20829	4	4	2	3.20448	12	11	14	12.7685	0.250968	-1.99443	0.0184363	0.236606	down	no	CHRNA3	protein_coding	chrNC_030828.1:30576443-30593160:-	gi|803178516|ref|XP_011954032.1|	2512	0	PREDICTED: neuronal acetylcholine receptor subunit alpha-3 isoform X1 [Ovis aries]	gi|556780032|ref|XM_005984994.1|	2310	0	PREDICTED: Pantholops hodgsonii cholinergic receptor, nicotinic, alpha 3 (neuronal) (CHRNA3), mRNA	Q07263	943	0	Neuronal acetylcholine receptor subunit alpha-3	.	.	.	.	.	.	.	GO:0035095|behavioral response to nicotine;GO:0098655|cation transmembrane transport;GO:0007399|nervous system development;GO:0007274|neuromuscular synaptic transmission;GO:0035094|response to nicotine;GO:0007165|signal transduction;GO:0060084|synaptic transmission involved in micturition;GO:0007271|synaptic transmission, cholinergic;	GO:0005892|acetylcholine-gated channel complex;GO:0030054|cell junction;GO:0045211|postsynaptic membrane;	GO:0015464|acetylcholine receptor activity;GO:0004889|acetylcholine-activated cation-selective channel activity;	K04805	CHRNA3; nicotinic acetylcholine receptor alpha-3
gene20448	1	0	2	0.96552	8	2	1	3.83948	0.251471	-1.99153	0.16129	0.667387	down	no	CDH12	protein_coding	chrNC_030827.1:51253373-51488132:+	gi|548512505|ref|XP_005694904.1|	3652	0	PREDICTED: cadherin-12 isoform X1 [Capra hircus]	gi|548512504|ref|XM_005694847.1|	2981	0	PREDICTED: Capra hircus cadherin 12, type 2 (N-cadherin 2) (CDH12), transcript variant X1, mRNA	P55289	1387	0	Cadherin-12	.	.	.	.	.	.	.	GO:0034332|adherens junction organization;GO:0007156|homophilic cell adhesion via plasma membrane adhesion molecules;	GO:0016021|integral component of membrane;GO:0005886|plasma membrane;	GO:0005509|calcium ion binding;	K06804	CDH12; cadherin 12, type 2, N-cadherin 2
gene26175	5	3	1	2.88417	17	7	9	11.4513	0.251863	-1.98929	0.0240881	0.274147	down	no	SYT8	protein_coding	chrNC_030836.1:50659687-50662740:-	gi|803338562|ref|XP_012027351.1|	1529	0	PREDICTED: synaptotagmin-8 isoform X4 [Ovis aries musimon]	gi|594054614|ref|XM_006051501.1|	483	0	PREDICTED: Bubalus bubalis synaptotagmin VIII (SYT8), mRNA	Q925B4	403	4e-132	Synaptotagmin-8	.	.	.	.	.	.	.	GO:0048791|calcium ion-dependent exocytosis of neurotransmitter;GO:0017158|regulation of calcium ion-dependent exocytosis;GO:0006906|vesicle fusion;	GO:0001669|acrosomal vesicle;GO:0016021|integral component of membrane;GO:0005886|plasma membrane;GO:0098793|presynapse;	GO:0005509|calcium ion binding;GO:0030276|clathrin binding;	.	.
gene26706	112	405	68	187.062	477	641	1033	740.228	0.252709	-1.98445	0.0120272	0.180895	down	no	LOC108634312	protein_coding	chrNW_017189516.1:54061959-54068230:-	gi|548532828|ref|XP_005701292.1|	430	2e-51	PREDICTED: odorant-binding protein-like [Capra hircus]	gi|548532827|ref|XM_005701235.1|	324	3e-168	PREDICTED: Capra hircus odorant-binding protein-like (LOC102188300), mRNA	P81245	73.6	1e-15	Odorant-binding protein	.	.	.	.	.	.	.	GO:0050896|response to stimulus;GO:0007608|sensory perception of smell;	GO:0005576|extracellular region;	GO:0005549|odorant binding;GO:0005215|transporter activity;	.	.
gene21778	3	2	1	1.92321	9	6	7	7.61035	0.25271	-1.98445	0.050833	0.405373	down	no	LOC106503454	pseudogene	chrNC_030829.1:51504136-51505218:-	gi|803234979|ref|XP_011977607.1|	502	1e-58	PREDICTED: 60S ribosomal protein L36-like [Ovis aries musimon]	gi|602697147|ref|XM_007460551.1|	177	5e-86	PREDICTED: Lipotes vexillifer ribosomal protein L36 (RPL36), mRNA	P39032	79.7	4e-19	60S ribosomal protein L36	SPCC970.05	52.4	9e-08	COG5051	.	.	.	GO:0002181|cytoplasmic translation;	GO:0022625|cytosolic large ribosomal subunit;	GO:0003735|structural constituent of ribosome;	K02920	RP-L36e, RPL36; large subunit ribosomal protein L36e
gene7943	1	0	2	0.96552	5	3	3	3.80986	0.253427	-1.98036	0.145565	0.644082	down	no	TLE6	protein_coding	chrNC_030814.1:89777457-89789932:+	gi|803073363|ref|XP_012033485.1|	2894	0	PREDICTED: transducin-like enhancer protein 6 isoform X1 [Ovis aries]	gi|594046974|ref|XM_006047856.1|	1729	0	PREDICTED: Bubalus bubalis transducin-like enhancer of split 6 (E(sp1) homolog, Drosophila) (TLE6), transcript variant X2, mRNA	Q9H808	557	0	Transducin-like enhancer protein 6	.	.	.	.	.	.	.	GO:0045666|positive regulation of neuron differentiation;GO:0006355|regulation of transcription, DNA-templated;	GO:0005938|cell cortex;GO:0005634|nucleus;GO:0043234|protein complex;	.	.	.
gene28662	0	2	10	3.86075	17	7	20	15.2189	0.253681	-1.97892	0.105347	0.564438	down	no	LOC108635369	pseudogene	chrNW_017214586.1:1513-2713:-	gi|803340758|ref|XP_012028415.1|	196	5e-21	PREDICTED: keratin-associated protein 9-7-like [Ovis aries musimon]	gi|556738625|ref|XM_005964823.1|	969	0	PREDICTED: Pantholops hodgsonii keratin-associated protein 9-7-like (LOC102324876), transcript variant X1, mRNA	A8MTY7	52.8	6e-07	Keratin-associated protein 9-7	.	.	.	.	.	.	.	.	GO:0045095|keratin filament;	.	.	.
gene20076	4	1	0	1.6029	16	1	1	6.31349	0.253886	-1.97775	0.212422	0.737987	down	no	BTBD17	protein_coding	chrNC_030826.1:56261710-56267509:+	gi|803209559|ref|XP_011965253.1|	2329	0	PREDICTED: BTB/POZ domain-containing protein 17 isoform X2 [Ovis aries musimon]	gi|594102491|ref|XM_006074248.1|	1363	0	PREDICTED: Bubalus bubalis BTB/POZ domain-containing protein 17-like (LOC102409470), mRNA	Q9DB72	838	0	BTB/POZ domain-containing protein 17	.	.	.	.	.	.	.	.	GO:0005576|extracellular region;	.	.	.
gene1181	1	2	6	2.89263	11	11	11	11.3891	0.253983	-1.9772	0.0373553	0.348478	down	no	HTR1D	protein_coding	chrNC_030809.1:6305115-6307862:-	gi|556723826|ref|XP_005957725.1|	1959	0	PREDICTED: 5-hydroxytryptamine receptor 1D [Pantholops hodgsonii]	gi|594065230|ref|XM_006056552.1|	1709	0	PREDICTED: Bubalus bubalis 5-hydroxytryptamine (serotonin) receptor 1D, G protein-coupled (HTR1D), mRNA	Q60484	677	0	5-hydroxytryptamine receptor 1D	.	.	.	.	.	.	.	GO:0007193|adenylate cyclase-inhibiting G-protein coupled receptor signaling pathway;GO:0007268|synaptic transmission;GO:0050795|regulation of behavior;GO:0040012|regulation of locomotion;GO:0006939|smooth muscle contraction;GO:0042310|vasoconstriction;	GO:0005887|integral component of plasma membrane;	GO:0004993|serotonin receptor activity;	.	.
gene1160	0	2	1	0.96029	1	1	9	3.77543	0.254353	-1.9751	0.165536	0.674256	down	no	LDLRAD2	protein_coding	chrNC_030809.1:4980746-4988912:+	gi|426222802|ref|XP_004005571.1|	1175	1e-155	PREDICTED: low-density lipoprotein receptor class A domain-containing protein 2 [Ovis aries]	gi|594048402|ref|XM_006048535.1|	690	0	PREDICTED: Bubalus bubalis low density lipoprotein receptor class A domain containing 2 (LDLRAD2), mRNA	Q5SZI1	312	2e-101	Low-density lipoprotein receptor class A domain-containing protein 2	.	.	.	.	.	.	.	.	GO:0016021|integral component of membrane;	.	.	.
gene19561	1800	17312	23070	13535.3	33293	63962	56998	53047.5	0.255154	-1.97056	0.00109351	0.0367884	down	yes	KRTAP3-1	protein_coding	chrNC_030826.1:40855373-40855981:-	gi|550822378|ref|NP_001272703.1|	497	4e-61	keratin-associated protein 3-1 [Capra hircus]	gi|550822377|ref|NM_001285774.1|	606	0	Capra hircus keratin associated protein 3-1 (KRTAP3-1), mRNA	P02447	196	2e-62	Keratin-associated protein 3-1	.	.	.	.	.	.	.	.	GO:0045095|keratin filament;	GO:0005198|structural molecule activity;	.	.
gene902	3	0	0	0.962922	1	6	4	3.76783	0.255564	-1.96824	0.355619	0.87406	down	no	B3GALT5	protein_coding	chrNC_030808.1:139364689-139369079:+	gi|548452766|ref|XP_005675799.1|	1670	0	PREDICTED: beta-1,3-galactosyltransferase 5 [Capra hircus]	gi|594108224|ref|XM_006076935.1|	1150	0	PREDICTED: Bubalus bubalis UDP-Gal:betaGlcNAc beta 1,3-galactosyltransferase, polypeptide 5 (B3GALT5), transcript variant X4, mRNA	Q9Y2C3	454	3e-148	Beta-1,3-galactosyltransferase 5	.	.	.	.	.	.	.	GO:0006486|protein glycosylation;	GO:0005783|endoplasmic reticulum;GO:0005794|Golgi apparatus;GO:0000139|Golgi membrane;GO:0016021|integral component of membrane;	GO:0008499|UDP-galactose:beta-N-acetylglucosamine beta-1,3-galactosyltransferase activity;	K03877	B3GALT5; beta-1,3-galactosyltransferase 5 [EC:2.4.1.-]
gene21400	2	1	5	2.57232	14	14	1	10.0426	0.256141	-1.96499	0.0448146	0.379256	down	no	LOC102187994	protein_coding	chrNC_030829.1:12487567-12493885:+	gi|803184030|ref|XP_004018286.2|	1495	0	PREDICTED: acyl-coenzyme A thioesterase THEM4-like isoform X2 [Ovis aries]	gi|548514629|ref|XM_005695562.1|	936	0	PREDICTED: Capra hircus acyl-coenzyme A thioesterase THEM4-like (LOC102187994), mRNA	Q6GLK2	170	6e-49	Acyl-coenzyme A thioesterase THEM4	.	.	.	.	.	.	.	GO:0006915|apoptotic process;GO:0006631|fatty acid metabolic process;	GO:0005743|mitochondrial inner membrane;GO:0005758|mitochondrial intermembrane space;GO:0032587|ruffle membrane;	GO:0016290|palmitoyl-CoA hydrolase activity;	.	.
gene146	0	0	3	0.966818	1	5	5	3.76935	0.256495	-1.963	0.35678	0.875221	down	no	CLIC6	protein_coding	chrNC_030808.1:41052572-41113309:-	gi|803336338|ref|XP_012026255.1|	1945	0	PREDICTED: chloride intracellular channel protein 6 isoform X2 [Ovis aries musimon]	gi|594078428|ref|XM_006062846.1|	1823	0	PREDICTED: Bubalus bubalis chloride intracellular channel protein 6-like (LOC102393626), transcript variant X2, mRNA	Q96NY7	74.3	5e-12	Chloride intracellular channel protein 6	.	.	.	.	.	.	.	GO:1902476|chloride transmembrane transport;	GO:0034707|chloride channel complex;GO:0005737|cytoplasm;GO:0070062|extracellular exosome;GO:0005886|plasma membrane;	GO:0005254|chloride channel activity;GO:0005244|voltage-gated ion channel activity;	K05026	CLIC6; chloride intracellular channel protein 6
gene25833	27	9	0	11.5374	24	76	31	44.9778	0.256512	-1.9629	0.108083	0.571347	down	no	LOC102180194	protein_coding	chrNC_030836.1:41027662-41030442:+	gi|548527689|ref|XP_005699828.1|	478	4e-59	PREDICTED: secretoglobin family 1D member-like [Capra hircus]	gi|548527688|ref|XM_005699771.1|	432	0	PREDICTED: Capra hircus secretoglobin family 1D member-like (LOC102180194), mRNA	A0JNP2	146	7e-44	Secretoglobin family 1D member	.	.	.	.	.	.	.	.	GO:0005576|extracellular region;	.	.	.
gene21331	2	0	1	0.964221	0	6	5	3.75847	0.256546	-1.96271	0.155464	0.65919	down	no	LOC102169915	pseudogene	chrNC_030829.1:5687110-5688124:-	gi|823683767|ref|NP_001116852.2|	735	2e-112	annexin A2 [Equus caballus]	gi|371914993|dbj|AK398851.1|	588	0	Sus scrofa mRNA, clone: ITT010057A09, expressed in intestine	A2SW69	107	2e-113	Annexin A2	.	.	.	.	.	.	.	.	GO:0005604|basement membrane;	GO:0005509|calcium ion binding;GO:0005544|calcium-dependent phospholipid binding;GO:0004859|phospholipase inhibitor activity;	K17092	ANXA2; annexin A2
gene19558	627	8406	9877	6065.93	15322	29374	23982	23621.6	0.256796	-1.96131	0.00106035	0.0360535	down	yes	LOC102170546	protein_coding	chrNC_030826.1:40835319-40836052:-	gi|548508980|ref|XP_005693854.1|	345	8e-38	PREDICTED: keratin-associated protein 3-3-like [Capra hircus]	gi|548508979|ref|XM_005693797.1|	734	0	PREDICTED: Capra hircus keratin-associated protein 3-3-like (LOC102170546), mRNA	Q24JX9	131	6e-37	Keratin-associated protein 3-3	.	.	.	.	.	.	.	.	GO:0045095|keratin filament;	GO:0005198|structural molecule activity;	.	.
gene4992	11	37	47	30.4809	135	95	113	118.6	0.257005	-1.96013	0.00094092	0.0335795	down	yes	LOC108636095	pseudogene	chrNC_030812.1:27362279-27372226:+	gi|741877294|ref|XP_010825938.1|	2378	0	PREDICTED: LOW QUALITY PROTEIN: keratin, type II microfibrillar, component 7C-like [Bos taurus]	gi|594069254|ref|XM_006080902.1|	1329	0	PREDICTED: Bubalus bubalis keratin 81 (KRT81), mRNA	A4FUZ0	791	0	Keratin, type II cuticular Hb3	.	.	.	.	.	.	.	.	GO:0045095|keratin filament;	GO:0005198|structural molecule activity;	K07605	KRT2; type II keratin, basic
gene14336	11	15	20	14.7613	69	47	50	57.4311	0.257026	-1.96001	0.00073383	0.0284168	down	yes	KCNQ3	protein_coding	chrNC_030821.1:72944194-73242153:-	gi|803251290|ref|XP_011985594.1|	4432	0	PREDICTED: potassium voltage-gated channel subfamily KQT member 3 isoform X2 [Ovis aries musimon]	gi|594113404|ref|XM_006079391.1|	4409	0	PREDICTED: Bubalus bubalis potassium voltage-gated channel, KQT-like subfamily, member 3 (KCNQ3), mRNA	P58126	1697	0	Potassium voltage-gated channel subfamily KQT member 3	STM1741	76.6	1e-13	COG1226	.	.	.	GO:0060081|membrane hyperpolarization;	GO:0043194|axon initial segment;GO:0009986|cell surface;GO:0016021|integral component of membrane;GO:0033268|node of Ranvier;GO:0008076|voltage-gated potassium channel complex;	GO:0005251|delayed rectifier potassium channel activity;	K04928	KCNQ3; potassium voltage-gated channel KQT-like subfamily member 3
gene20061	5	2	3	3.20971	14	6	16	12.4523	0.25776	-1.9559	0.021565	0.260004	down	no	LOC108638197	lncRNA	chrNC_030826.1:55788564-55789926:+	.	.	.	.	.	.	.	.	.	.	.	.	.	.	.	.	.	.	.	.	.	.	.	.
gene5527	0	1	4	1.6081	8	5	5	6.23247	0.25802	-1.95445	0.159867	0.664525	down	no	LOC102173371	misc_RNA	chrNC_030812.1:64587419-64600875:-	gi|742152020|ref|XP_010844695.1|	854	4e-145	PREDICTED: protein farnesyltransferase/geranylgeranyltransferase type-1 subunit alpha [Bison bison bison]	gi|548467007|ref|XR_310022.1|	866	0	PREDICTED: Capra hircus protein farnesyltransferase/geranylgeranyltransferase type-1 subunit alpha-like (LOC102173371), misc_RNA	P29702	328	3e-145	Protein farnesyltransferase/geranylgeranyltransferase type-1 subunit alpha	SPAPB1A10.04c	110	2e-35	COG5536	.	.	.	GO:0018343|protein farnesylation;GO:0018344|protein geranylgeranylation;	GO:0005953|CAAX-protein geranylgeranyltransferase complex;GO:0005965|protein farnesyltransferase complex;	GO:0004662|CAAX-protein geranylgeranyltransferase activity;GO:0004660|protein farnesyltransferase activity;GO:0004661|protein geranylgeranyltransferase activity;	K05955	FNTA; protein farnesyltransferase/geranylgeranyltransferase type-1 subunit alpha [EC:2.5.1.58 2.5.1.59]
gene26179	204	1526	1487	1031.51	4667	3479	3388	3988.91	0.258593	-1.95124	3.07172e-05	0.00267636	down	yes	LOC108634232	protein_coding	chrNC_030836.1:50889333-50896657:+	gi|803191993|ref|XP_011957797.1|	206	2e-15	PREDICTED: LOW QUALITY PROTEIN: uncharacterized protein LOC105604192 [Ovis aries]	gi|57546908|ref|NM_001009807.1|	385	0	Ovis aries ultra high-sulphur keratin protein (LOC443402), mRNA	.	.	.	.	.	.	.	.	.	.	.	.	.	.	.	.
gene19605	42	426	302	246.705	716	1081	968	952.097	0.259117	-1.94832	0.000133157	0.0084859	down	yes	KRT36	protein_coding	chrNC_030826.1:41337903-41341948:-	gi|548509009|ref|XP_005693866.1|	2078	0	PREDICTED: keratin, type I cuticular Ha6 [Capra hircus]	gi|548509008|ref|XM_005693809.1|	1652	0	PREDICTED: Capra hircus keratin 36 (KRT36), mRNA	B1AQ75	694	0	Keratin, type I cuticular Ha6	.	.	.	.	.	.	.	GO:0045616|regulation of keratinocyte differentiation;	GO:0070062|extracellular exosome;GO:0005882|intermediate filament;GO:0045111|intermediate filament cytoskeleton;	GO:0030280|structural constituent of epidermis;	K07604	KRT1; type I keratin, acidic
gene13373	4	5	7	5.13485	26	11	20	19.7498	0.259996	-1.94344	0.00868152	0.148134	down	no	LOC102174758	misc_RNA	chrNC_030820.1:52695802-52697889:+	gi|548490217|ref|XP_005688305.1|	723	2e-86	PREDICTED: uncharacterized protein LOC102174758 [Capra hircus]	gi|548490216|ref|XM_005688248.1|	718	0	PREDICTED: Capra hircus uncharacterized LOC102174758 (LOC102174758), mRNA	Q5TFQ8	83.6	4e-16	Signal-regulatory protein beta-1 isoform 3	.	.	.	.	.	.	.	.	GO:0016021|integral component of membrane;	.	K06551	SIRPA_B1_G; signal-regulatory protein alpha/beta1/gamma
gene19936	17	30	35	26.3064	81	90	122	100.977	0.260519	-1.94054	0.000133949	0.00851207	down	yes	RBFOX3	protein_coding	chrNC_030826.1:52108429-52540805:+	gi|803208821|ref|XP_011964911.1|	1535	0	PREDICTED: RNA binding protein fox-1 homolog 3 isoform X1 [Ovis aries musimon]	gi|594081135|ref|XM_006064131.1|	2561	0	PREDICTED: Bubalus bubalis RNA binding protein, fox-1 homolog (C. elegans) 3 (RBFOX3), transcript variant X1, mRNA	A6NFN3	443	4e-147	RNA binding protein fox-1 homolog 3	TP0356	53.1	3e-07	COG0724	.	.	.	GO:0006397|mRNA processing;GO:0000381|regulation of alternative mRNA splicing, via spliceosome;GO:0008380|RNA splicing;	GO:0005737|cytoplasm;GO:0005622|intracellular;GO:0043025|neuronal cell body;GO:0005634|nucleus;GO:0043204|perikaryon;	GO:0003677|DNA binding;GO:0003729|mRNA binding;GO:0000166|nucleotide binding;	K14946	RBFOX, FOX; RNA binding protein fox-1
gene20796	2	3	9	4.49943	16	17	17	17.2494	0.260845	-1.93873	0.0242138	0.274441	down	no	FAM189A1	protein_coding	chrNC_030828.1:27725687-27968389:-	gi|297463273|ref|XP_002702614.1|	2149	0	PREDICTED: protein FAM189A1 [Bos taurus]	gi|594085926|ref|XM_006066418.1|	2869	0	PREDICTED: Bubalus bubalis family with sequence similarity 189, member A1 (FAM189A1), mRNA	O60320	639	0	Protein FAM189A1	.	.	.	.	.	.	.	.	GO:0016021|integral component of membrane;	.	.	.
gene19579	5	71	38	36.5009	237	71	94	139.8	0.261093	-1.93736	0.0608125	0.439821	down	no	LOC108638295	protein_coding	chrNC_030826.1:40994751-40995752:-	gi|296476406|tpg|DAA18521.1|	230	1e-20	TPA: hypothetical protein BOS_19165 [Bos taurus]	gi|556738939|ref|XR_318817.1|	627	0	PREDICTED: Pantholops hodgsonii keratin-associated protein 16-1-like (LOC102321347), misc_RNA	Q9BYQ6	51.2	2e-06	Keratin-associated protein 4-11	.	.	.	.	.	.	.	.	GO:0045095|keratin filament;	.	.	.
gene22698	2	20	36	18.6239	44	59	104	71.2215	0.261493	-1.93516	0.0218846	0.261876	down	no	C23H6orf223	lncRNA	chrNC_030830.1:31307258-31312591:-	gi|803218311|ref|XP_011969511.1|	447	3e-47	PREDICTED: LOW QUALITY PROTEIN: uncharacterized protein C6orf223-like [Ovis aries musimon]	gi|594091969|ref|XM_006080957.1|	418	0	PREDICTED: Bubalus bubalis chromosome unknown open reading frame, human C6orf223 (LOC102414172), mRNA	Q8N319	65.9	3e-10	Uncharacterized protein C6orf223	.	.	.	.	.	.	.	GO:0070125|mitochondrial translational elongation;GO:0070124|mitochondrial translational initiation;	GO:0005743|mitochondrial inner membrane;GO:0005739|mitochondrion;GO:0005840|ribosome;	GO:0044822|poly(A) RNA binding;GO:0003735|structural constituent of ribosome;	.	.
gene4210	12	26	16	17.3023	113	33	44	66.0847	0.26182	-1.93336	0.00279173	0.0696527	down	no	PRRT4	protein_coding	chrNC_030811.1:27575658-27585646:+	gi|803068841|ref|XP_012032846.1|	1354	7e-171	PREDICTED: proline-rich transmembrane protein 4 isoform X1 [Ovis aries]	gi|594102827|ref|XM_006074400.1|	3170	0	PREDICTED: Bubalus bubalis proline-rich transmembrane protein 4 (PRRT4), mRNA	B2RU40	360	1e-105	Proline-rich transmembrane protein 4	.	.	.	.	.	.	.	.	GO:0016021|integral component of membrane;	.	.	.
gene24582	4	41	87	42.401	89	211	169	161.149	0.263117	-1.92623	0.0138178	0.196812	down	no	LOC102185708	protein_coding	chrNC_030833.1:35404571-35434650:-	gi|426252815|ref|XP_004020098.1|	2336	0	PREDICTED: cytochrome P450 2C19-like isoform X1 [Ovis aries]	gi|548522478|ref|XM_005698251.1|	1783	0	PREDICTED: Capra hircus cytochrome P450 2C19-like (LOC102185708), transcript variant X1, mRNA	P33261	115	5e-26	Cytochrome P450 2C19	BH0579	80.1	4e-15	COG2124	.	.	.	GO:0017144|drug metabolic process;GO:0019373|epoxygenase P450 pathway;GO:0042738|exogenous drug catabolic process;GO:0046483|heterocycle metabolic process;GO:0016098|monoterpenoid metabolic process;GO:0097267|omega-hydroxylase P450 pathway;GO:0055114|oxidation-reduction process;GO:0008202|steroid metabolic process;GO:0006805|xenobiotic metabolic process;	GO:0005789|endoplasmic reticulum membrane;GO:0043231|intracellular membrane-bounded organelle;GO:0031090|organelle membrane;	GO:0052741|(R)-limonene 6-monooxygenase activity;GO:0018675|(S)-limonene 6-monooxygenase activity;GO:0018676|(S)-limonene 7-monooxygenase activity;GO:0008392|arachidonic acid epoxygenase activity;GO:0019899|enzyme binding;GO:0020037|heme binding;GO:0005506|iron ion binding;GO:0004497|monooxygenase activity;GO:0016491|oxidoreductase activity;GO:0019825|oxygen binding;GO:0008395|steroid hydroxylase…	K17721	CYP2C19; cytochrome P450, family 2, subfamily C, polypeptide 19 [EC:1.14.13.48 1.14.13.49 1.14.13.80 1.14.13.-]
gene26381	5	10	20	11.2404	33	53	38	42.6995	0.263245	-1.92552	0.0051102	0.103245	down	no	LOC108634358	misc_RNA	chrNW_017189516.1:19623147-19623952:-	gi|594094811|ref|XP_006070701.1|	720	8e-93	PREDICTED: spindle and kinetochore-associated protein 2-like [Bubalus bubalis]	gi|402747132|ref|NM_001038579.2|	510	0	Bos taurus spindle and kinetochore associated complex subunit 2 (SKA2), mRNA	Q2TBY0	211	2e-67	Spindle and kinetochore-associated protein 2	.	.	.	.	.	.	.	GO:0051301|cell division;GO:0007059|chromosome segregation;GO:0007067|mitotic nuclear division;GO:0031110|regulation of microtubule polymerization or depolymerization;	GO:0000940|condensed chromosome outer kinetochore;GO:0005737|cytoplasm;GO:0005876|spindle microtubule;	GO:0008017|microtubule binding;	.	.
gene4987	2138	23590	29526	17727.1	65394	77553	51931	67241.9	0.263632	-1.92341	0.000453708	0.0204444	down	yes	LOC102185436	protein_coding	chrNC_030812.1:27294925-27301778:+	gi|312283588|ref|NP_001185998.1|	2426	0	keratin 83 [Ovis aries]	gi|312283587|ref|NM_001199069.1|	1741	0	Ovis aries keratin 83 (LOC100526780), mRNA	P15241	932	0	Keratin, type II microfibrillar, component 7C	.	.	.	.	.	.	.	.	GO:0045095|keratin filament;	GO:0005198|structural molecule activity;	.	.
gene28087	2	1	1	1.28323	7	3	4	4.85611	0.26425	-1.92002	0.113968	0.582571	down	no	LOC108634910	pseudogene	chrNW_017192635.1:5035-6535:+	gi|741912624|ref|XP_010806778.1|	410	5e-57	PREDICTED: bromodomain-containing protein 1 isoform X4 [Bos taurus]	gi|466057425|ref|XM_004279598.1|	897	0	PREDICTED: Orcinus orca bromodomain containing 1 (BRD1), transcript variant X1, mRNA	O95696	152	8e-38	Bromodomain-containing protein 1	YPR031w	55.8	2e-07	COG5141	.	.	.	GO:0043966|histone H3 acetylation;GO:0051602|response to electrical stimulus;GO:0035902|response to immobilization stress;	GO:0030425|dendrite;GO:0070776|MOZ/MORF histone acetyltransferase complex;GO:0005654|nucleoplasm;GO:0005634|nucleus;GO:0043204|perikaryon;	GO:0042393|histone binding;GO:0008270|zinc ion binding;	K11349	BRD1, BRPF2; bromodomain-containing protein 1
gene8202	7	10	13	9.62645	50	19	36	36.4028	0.264443	-1.91897	0.00328191	0.0778941	down	no	LOC102185454	pseudogene	chrNC_030814.1:96467387-96468344:+	gi|820997375|ref|XP_004647393.2|	262	1e-38	PREDICTED: 60S ribosomal protein L27a-like [Octodon degus]	gi|77402911|emb|AJ879631.1|	81	1e-32	Bos taurus microsatellite DNA, clone RP42-351B8, subclone MS1	Q4R723	108	7e-37	60S ribosomal protein L27a	SPCC5E4.07	63.9	3e-15	COG0200	.	.	.	GO:0006412|translation;	GO:0015934|large ribosomal subunit;	GO:0003735|structural constituent of ribosome;	.	.
gene13372	0	2	2	1.28256	6	4	4	4.84523	0.264706	-1.91754	0.113867	0.582571	down	no	LOC106501768	protein_coding	chrNC_030820.1:52683074-52689127:+	gi|548490217|ref|XP_005688305.1|	1347	0	PREDICTED: uncharacterized protein LOC102174758 [Capra hircus]	gi|556759089|ref|XM_005974811.1|	716	0	PREDICTED: Pantholops hodgsonii tyrosine-protein phosphatase non-receptor type substrate 1-like (LOC102342855), mRNA	P97710	108	2e-25	Tyrosine-protein phosphatase non-receptor type substrate 1	.	.	.	.	.	.	.	GO:0016477|cell migration;	GO:0016021|integral component of membrane;GO:0005886|plasma membrane;	.	K06551	SIRPA_B1_G; signal-regulatory protein alpha/beta1/gamma
gene9294	2	2	4	2.56906	13	5	10	9.70438	0.264732	-1.9174	0.0380899	0.351218	down	no	LOC102187863	lncRNA	chrNC_030815.1:82001170-82002707:+	.	.	.	.	gi|548477960|ref|XR_310237.1|	398	0	PREDICTED: Capra hircus uncharacterized LOC102187863 (LOC102187863), misc_RNA	.	.	.	.	.	.	.	.	.	.	.	.	.	.	.	.
gene23367	4	2	2	2.56646	12	7	9	9.69198	0.264802	-1.91701	0.0380549	0.351218	down	no	FBXL16	protein_coding	chrNC_030832.1:533925-545443:-	gi|594051278|ref|XP_006049974.1|	2087	0	PREDICTED: F-box/LRR-repeat protein 16 [Bubalus bubalis]	gi|149642916|ref|NM_001099212.1|	1951	0	Bos taurus F-box and leucine-rich repeat protein 16 (FBXL16), mRNA	Q8N461	95.9	4e-19	F-box/LRR-repeat protein 16	.	.	.	.	.	.	.	.	GO:0005737|cytoplasm;	.	K10282	FBXL16; F-box and leucine-rich repeat protein 16
gene983	46	1006	1157	708.557	3925	1966	1817	2673.83	0.264997	-1.91595	0.0238357	0.273485	down	no	LOC102172766	protein_coding	chrNC_030808.1:144535372-144536782:+	gi|545205038|ref|XP_001916697.2|	198	2e-13	PREDICTED: uncharacterized protein LOC100146588 [Equus caballus]	gi|594074105|ref|XM_006060798.1|	499	0	PREDICTED: Bubalus bubalis keratin-associated protein 10-7-like (LOC102396182), mRNA	.	.	.	.	.	.	.	.	.	.	.	.	.	.	.	.
gene26207	0	1	1	0.641281	2	2	3	2.41325	0.265734	-1.91195	0.265954	0.793868	down	no	LOC108634318	pseudogene	chrNW_017189516.1:1759766-1760689:-	gi|803097049|ref|XP_012037729.1|	1526	0	PREDICTED: LOW QUALITY PROTEIN: uncharacterized protein LOC105615805, partial [Ovis aries]	gi|28789385|gb|AY193901.1|	720	0	Ovis aries clone 2 endogenous-virus gamma-2 pro/pol region, partial sequence	P03356	390	2e-124	Pol polyprotein	.	.	.	.	.	.	.	GO:0015074|DNA integration;GO:0006310|DNA recombination;GO:0075713|establishment of integrated proviral latency;GO:0046718|viral entry into host cell;	.	GO:0004190|aspartic-type endopeptidase activity;GO:0003676|nucleic acid binding;GO:0003964|RNA-directed DNA polymerase activity;GO:0004523|RNA-DNA hybrid ribonuclease activity;	.	.
gene12878	1	1	0	0.639982	1	5	1	2.39932	0.266735	-1.90652	0.270939	0.800016	down	no	SIAH3	protein_coding	chrNC_030819.1:70638575-70709145:+	gi|803239393|ref|XP_011979801.1|	1103	2e-147	PREDICTED: seven in absentia homolog 3 isoform X1 [Ovis aries musimon]	gi|594098917|ref|XM_006072543.1|	961	0	PREDICTED: Bubalus bubalis siah E3 ubiquitin protein ligase family member 3 (SIAH3), mRNA	Q8IW03	363	7e-123	Seven in absentia homolog 3	.	.	.	.	.	.	.	GO:0006915|apoptotic process;GO:0007275|multicellular organismal development;GO:1903215|negative regulation of protein targeting to mitochondrion;GO:0043161|proteasome-mediated ubiquitin-dependent protein catabolic process;GO:0042787|protein ubiquitination involved in ubiquitin-dependent protein catabolic process;GO:0031647|regulation of protein stability;	GO:0005737|cytoplasm;GO:0005739|mitochondrion;GO:0005634|nucleus;	GO:0046872|metal ion binding;GO:0061630|ubiquitin protein ligase activity;	.	.
gene7438	1	0	1	0.643247	2	4	1	2.41021	0.266884	-1.90571	0.265928	0.793868	down	no	LOC102186588	protein_coding	chrNC_030814.1:58605110-58612846:-	gi|741933920|ref|XP_010805705.1|	3725	0	PREDICTED: protocadherin alpha-2 isoform X2 [Bos taurus]	gi|594078170|ref|XM_006062723.1|	2089	0	PREDICTED: Bubalus bubalis protocadherin alpha 2 (PCDHA2), mRNA	Q5DRF0	105	9e-22	Protocadherin alpha-2	.	.	.	.	.	.	.	GO:0007156|homophilic cell adhesion via plasma membrane adhesion molecules;	GO:0016021|integral component of membrane;GO:0005886|plasma membrane;	GO:0005509|calcium ion binding;	K16493	PCDHA; protocadherin alpha
gene14967	8	8	8	7.69804	43	16	24	28.8066	0.267232	-1.90384	0.00676686	0.125674	down	no	CHRDL2	protein_coding	chrNC_030822.1:28994548-29029728:+	gi|548496041|ref|XP_005690031.1|	2185	0	PREDICTED: chordin-like protein 2 isoform X1 [Capra hircus]	gi|548496040|ref|XM_005689974.1|	1764	0	PREDICTED: Capra hircus chordin-like 2 (CHRDL2), transcript variant X1, mRNA	Q6WN34	100	4e-21	Chordin-like protein 2	.	.	.	.	.	.	.	GO:0051216|cartilage development;GO:0030154|cell differentiation;GO:0001503|ossification;	GO:0005737|cytoplasm;GO:0005615|extracellular space;	.	K17280	CHRDL2; chordin-like protein 2
gene5927	2	1	5	2.57232	5	18	5	9.6097	0.26768	-1.90142	0.0530534	0.412606	down	no	LOC102172536	pseudogene	chrNC_030812.1:100886260-100932737:-	gi|803334832|ref|XP_012025518.1|	6000	0	PREDICTED: antigen WC1.1 [Ovis aries musimon]	gi|530234181|ref|NM_001281899.1|	3314	0	Bos taurus BoWC1.1 (WC1), mRNA	P30205	543	1e-165	Antigen WC1.1	.	.	.	.	.	.	.	.	GO:0005576|extracellular region;GO:0016020|membrane;	GO:0005044|scavenger receptor activity;	.	.
gene27041	0	1	1	0.641281	0	2	5	2.39451	0.267813	-1.9007	0.272939	0.802258	down	no	IRS4	protein_coding	chrNW_017189517.1:34808351-34825008:+	gi|803279448|ref|XP_011999397.1|	2159	0	PREDICTED: insulin receptor substrate 4 isoform X3 [Ovis aries musimon]	gi|594098490|ref|XM_006080966.1|	3493	0	PREDICTED: Bubalus bubalis insulin receptor substrate 4 (IRS4), mRNA	O14654	642	0	Insulin receptor substrate 4	.	.	.	.	.	.	.	GO:0008286|insulin receptor signaling pathway;GO:0019216|regulation of lipid metabolic process;GO:0007165|signal transduction;	GO:0005829|cytosol;GO:0005886|plasma membrane;	GO:0005158|insulin receptor binding;GO:0043548|phosphatidylinositol 3-kinase binding;GO:0005070|SH3/SH2 adaptor activity;GO:0004871|signal transducer activity;	K17446	IRS4; insulin receptor substrate 4
gene8856	1	0	1	0.643247	1	5	1	2.39932	0.268095	-1.89918	0.27092	0.800016	down	no	LOC108636658	pseudogene	chrNC_030815.1:31247724-31248407:+	gi|560138833|emb|CDJ82682.1|	1134	2e-155	RNA-directed DNA polymerase (reverse transcriptase) domain containing protein [Haemonchus contortus]	gi|332369122|emb|FQ482119.6|	585	0	B.taurus DNA sequence from clone CH240-414K18, complete sequence	P14381	68.9	4e-12	Transposon TX1 uncharacterized 149 kDa protein	.	.	.	.	.	.	.	GO:0007155|cell adhesion;GO:0016032|viral process;	GO:0016324|apical plasma membrane;GO:0016327|apicolateral plasma membrane;GO:0005923|bicellular tight junction;GO:0005737|cytoplasm;GO:0031410|cytoplasmic vesicle;GO:0030425|dendrite;GO:0014069|postsynaptic density;GO:0045211|postsynaptic membrane;GO:0043220|Schmidt-Lanterman incisure;	GO:0008022|protein C-terminus binding;	.	.
gene4896	0	0	2	0.644546	1	2	4	2.40388	0.268127	-1.89901	0.429726	0.915538	down	no	USP44	protein_coding	chrNC_030812.1:24906546-24930965:-	gi|548464708|ref|XP_005679895.1|	3767	0	PREDICTED: ubiquitin carboxyl-terminal hydrolase 44 [Capra hircus]	gi|548464707|ref|XM_005679838.1|	2614	0	PREDICTED: Capra hircus ubiquitin specific peptidase 44 (USP44), mRNA	D2HBJ8	1346	0	Ubiquitin carboxyl-terminal hydrolase 44	.	.	.	.	.	.	.	GO:0051301|cell division;GO:0007067|mitotic nuclear division;GO:1904667|negative regulation of ubiquitin protein ligase activity;GO:0043161|proteasome-mediated ubiquitin-dependent protein catabolic process;GO:0016579|protein deubiquitination;GO:0090266|regulation of mitotic cell cycle spindle assembly checkpoint;GO:0090231|regulation of spindle checkpoint;	GO:0015630|microtubule cytoskeleton;GO:0005730|nucleolus;GO:0005634|nucleus;	GO:0004843|ubiquitin-specific protease activity;GO:0008270|zinc ion binding;	K11834	USP44_49; ubiquitin carboxyl-terminal hydrolase 44/49 [EC:3.4.19.12]
gene19597	1140	8062	11306	6581.37	17649	30691	22885	24513.8	0.268476	-1.89713	0.000388844	0.018318	down	yes	LOC102179881	protein_coding	chrNC_030826.1:41199074-41204512:-	gi|320118685|dbj|BAJ65359.1|	1994	0	keratin33A [Capra hircus]	gi|312283591|ref|NM_001199067.1|	1603	0	Ovis aries keratin 33 (K33), mRNA	P25690	757	0	Keratin, type I microfibrillar, 47.6 kDa	.	.	.	.	.	.	.	.	GO:0005882|intermediate filament;	GO:0005198|structural molecule activity;	.	.
gene7813	104	355	375	267.482	942	959	984	995.501	0.268691	-1.89598	3.5735e-05	0.00307748	down	yes	CDHR2	protein_coding	chrNC_030814.1:72535109-72580771:-	gi|803073830|ref|XP_004008751.2|	6172	0	PREDICTED: cadherin-related family member 2 isoform X2 [Ovis aries]	gi|556724435|ref|XM_005957960.1|	3763	0	PREDICTED: Pantholops hodgsonii cadherin-related family member 2 (CDHR2), mRNA	Q9BYE9	1737	0	Cadherin-related family member 2	.	.	.	.	.	.	.	GO:0044331|cell-cell adhesion mediated by cadherin;GO:0030855|epithelial cell differentiation;GO:0007156|homophilic cell adhesion via plasma membrane adhesion molecules;GO:0060243|negative regulation of cell growth involved in contact inhibition;GO:0032532|regulation of microvillus length;	GO:0016324|apical plasma membrane;GO:0005903|brush border;GO:0031526|brush border membrane;GO:0030054|cell junction;GO:0070062|extracellular exosome;GO:0031528|microvillus membrane;GO:0044214|spanning component of plasma membrane;	GO:0005509|calcium ion binding;GO:0050839|cell adhesion molecule binding;	K16502	CDHR2, PCDH24, PCLKC; cadherin-related family member 2
gene19589	73	989	674	556.143	3099	1330	1533	2069.04	0.268793	-1.89543	0.0279796	0.296328	down	no	LOC102179595	protein_coding	chrNC_030826.1:41093851-41095315:-	gi|741896569|ref|XP_010822468.1|	313	2e-29	PREDICTED: keratin-associated protein 9-7-like [Bos taurus]	gi|157279948|ref|NM_001105020.1|	1097	0	Bos taurus keratin associated protein 9-1 (KRTAP9-1), mRNA	A8MTY7	57.4	2e-08	Keratin-associated protein 9-7	.	.	.	.	.	.	.	.	GO:0045095|keratin filament;	.	.	.
gene21500	5	4	8	5.45909	15	28	16	20.3059	0.268842	-1.89517	0.00908301	0.152055	down	no	LOC106503416	lncRNA	chrNC_030829.1:18485697-18491085:-	gi|803197331|ref|XP_011960010.1|	148	1e-07	PREDICTED: uncharacterized protein LOC105604803 isoform X1 [Ovis aries]	gi|594092328|ref|XM_006069461.1|	1359	0	PREDICTED: Bubalus bubalis glutamate receptor, metabotropic 7 (GRM7), transcript variant X3, mRNA	.	.	.	.	.	.	.	.	.	.	.	.	.	.	.	.
gene17838	43	276	504	264.274	838	948	1065	982.898	0.268872	-1.89501	0.000243538	0.0132251	down	yes	CAPN12	protein_coding	chrNC_030825.1:49370123-49383143:-	gi|803253331|ref|XP_011986629.1|	3522	0	PREDICTED: calpain-12 isoform X5 [Ovis aries musimon]	gi|594090720|ref|XM_006068699.1|	1997	0	PREDICTED: Bubalus bubalis calpain 12 (CAPN12), mRNA	Q6ZSI9	946	0	Calpain-12	.	.	.	.	.	.	.	GO:0006508|proteolysis;	GO:0005737|cytoplasm;	GO:0005509|calcium ion binding;GO:0004198|calcium-dependent cysteine-type endopeptidase activity;	K04740	CAPN12; calpain-12 [EC:3.4.22.-]
gene984	72	1223	1058	754.222	3661	2368	2071	2805.01	0.268884	-1.89494	0.00394829	0.0873677	down	no	LOC108636565	protein_coding	chrNC_030808.1:144540106-144541444:+	gi|803337856|ref|XP_012027013.1|	376	1e-38	PREDICTED: keratin-associated protein 10-11-like [Ovis aries musimon]	gi|548452825|ref|XM_005675771.1|	488	0	PREDICTED: Capra hircus keratin-associated protein 10-7-like (LOC102172766), mRNA	P60409	75.1	2e-13	Keratin-associated protein 10-7	.	.	.	.	.	.	.	.	GO:0045095|keratin filament;	.	.	.
gene25882	3	3	3	2.88677	13	10	8	10.7243	0.26918	-1.89336	0.0333351	0.3264	down	no	LOC102175469	protein_coding	chrNC_030836.1:42124371-42133914:+	gi|548527807|ref|XP_005699886.1|	1652	0	PREDICTED: galectin-12 isoform X1 [Capra hircus]	gi|594053467|ref|XM_006050966.1|	1414	0	PREDICTED: Bubalus bubalis lectin, galactoside-binding, soluble, 12 (LGALS12), transcript variant X1, mRNA	Q96DT0	559	0	Galectin-12	.	.	.	.	.	.	.	GO:0097193|intrinsic apoptotic signaling pathway;GO:0045598|regulation of fat cell differentiation;GO:0050994|regulation of lipid catabolic process;	GO:0005739|mitochondrion;GO:0005634|nucleus;	GO:0030395|lactose binding;	K10095	LGALS12; galectin-12
gene12417	3	2	0	1.60094	13	1	3	5.94288	0.269388	-1.89224	0.115307	0.583867	down	no	DBH	protein_coding	chrNC_030818.1:103904801-103922928:+	gi|803226162|ref|XP_011973387.1|	3175	0	PREDICTED: dopamine beta-hydroxylase isoform X2 [Ovis aries musimon]	gi|594077630|ref|XM_006062468.1|	1870	0	PREDICTED: Bubalus bubalis dopamine beta-hydroxylase (dopamine beta-monooxygenase) (DBH), mRNA	P15101	1188	0	Dopamine beta-hydroxylase	.	.	.	.	.	.	.	GO:0048149|behavioral response to ethanol;GO:0001974|blood vessel remodeling;GO:0001816|cytokine production;GO:0042420|dopamine catabolic process;GO:0042596|fear response;GO:0042593|glucose homeostasis;GO:0042309|homoiothermy;GO:0002443|leukocyte mediated immunity;GO:0050900|leukocyte migration;GO:0007626|locomotory behavior;GO:0042711|maternal behavior;GO:0007613|memory;GO:0042421|norepinephrine…	GO:0034466|chromaffin granule lumen;GO:0042584|chromaffin granule membrane;GO:0005615|extracellular space;GO:0016021|integral component of membrane;GO:0034774|secretory granule lumen;GO:0030658|transport vesicle membrane;	GO:0005507|copper ion binding;GO:0004500|dopamine beta-monooxygenase activity;GO:0031418|L-ascorbic acid binding;	K00503	DBH; dopamine beta-monooxygenase [EC:1.14.17.1]
gene5802	364	2626	3468	2072.19	6788	8554	6947	7684.74	0.269651	-1.89084	5.48706e-05	0.00424961	down	yes	GPRC5D	protein_coding	chrNC_030812.1:95561460-95568349:+	gi|548467421|ref|XP_005680868.1|	1337	0	PREDICTED: G-protein coupled receptor family C group 5 member D isoform X1 [Capra hircus]	gi|548467422|ref|XM_005680812.1|	1239	0	PREDICTED: Capra hircus G protein-coupled receptor, family C, group 5, member D (GPRC5D), transcript variant X2, mRNA	Q9NZD1	429	1e-147	G-protein coupled receptor family C group 5 member D	.	.	.	.	.	.	.	.	GO:0016021|integral component of membrane;GO:0005886|plasma membrane;	GO:0004930|G-protein coupled receptor activity;	K04621	GPRC5D; G protein-coupled receptor family C group 5 member D
gene1867	2	5	6	4.17063	6	21	18	15.4371	0.270169	-1.88807	0.0162498	0.218344	down	no	GALNT13	protein_coding	chrNC_030809.1:93835123-94483930:+	gi|594113245|ref|XP_006079376.1|	2994	0	PREDICTED: polypeptide N-acetylgalactosaminyltransferase 13 isoform X3 [Bubalus bubalis]	gi|594113246|ref|XM_006079315.1|	2303	0	PREDICTED: Bubalus bubalis UDP-N-acetyl-alpha-D-galactosamine:polypeptide N-acetylgalactosaminyltransferase 13 (GalNAc-T13) (GALNT13), transcript variant X4, mRNA	Q8IUC8	1055	0	Polypeptide N-acetylgalactosaminyltransferase 13	.	.	.	.	.	.	.	GO:0016266|O-glycan processing;	GO:0000139|Golgi membrane;GO:0016021|integral component of membrane;	GO:0030246|carbohydrate binding;GO:0046872|metal ion binding;GO:0004653|polypeptide N-acetylgalactosaminyltransferase activity;	K00710	GALNT; polypeptide N-acetylgalactosaminyltransferase [EC:2.4.1.41]
gene2202	33	34	41	34.6516	174	103	93	128.201	0.270291	-1.88741	0.000142779	0.00889575	down	yes	KIF1A	protein_coding	chrNC_030810.1:990417-1045907:+	gi|803308511|ref|XP_012012636.1|	2189	0	PREDICTED: kinesin-like protein KIF1A isoform X11 [Ovis aries musimon]	gi|594108653|ref|XM_006077143.1|	2662	0	PREDICTED: Bubalus bubalis kinesin family member 1A (KIF1A), transcript variant X7, mRNA	P33173	808	0	Kinesin-like protein KIF1A	SPAC1834.07	167	5e-42	COG5059	.	.	.	GO:0030705|cytoskeleton-dependent intracellular transport;GO:0007018|microtubule-based movement;	GO:0005737|cytoplasm;GO:0005871|kinesin complex;GO:0005874|microtubule;GO:0043005|neuron projection;GO:0043025|neuronal cell body;	GO:0005524|ATP binding;GO:0016887|ATPase activity;GO:0008017|microtubule binding;GO:0003777|microtubule motor activity;	.	.
gene8170	1	8	5	4.48441	16	9	23	16.5766	0.270527	-1.88615	0.0196932	0.245945	down	no	EPOR	protein_coding	chrNC_030814.1:95637240-95643145:-	gi|803263664|ref|XP_011991536.1|	2212	0	PREDICTED: erythropoietin receptor isoform X4 [Ovis aries musimon]	gi|594080671|ref|XM_006063908.1|	1767	0	PREDICTED: Bubalus bubalis erythropoietin receptor (EPOR), transcript variant X1, mRNA	Q9MYZ9	704	0	Erythropoietin receptor	.	.	.	.	.	.	.	GO:0007420|brain development;GO:0046697|decidualization;GO:0007507|heart development;	GO:0016021|integral component of membrane;	GO:0004900|erythropoietin receptor activity;	K05079	EPOR; erythropoietin receptor
gene2411	12	101	90	65.0761	208	293	196	240.231	0.27089	-1.88422	0.00135405	0.0419474	down	yes	EDN2	protein_coding	chrNC_030810.1:16110938-16116874:-	gi|548461320|ref|XP_005678674.1|	863	5e-112	PREDICTED: endothelin-2 [Capra hircus]	gi|556740737|ref|XM_005965848.1|	1180	0	PREDICTED: Pantholops hodgsonii endothelin 2 (EDN2), mRNA	Q867A9	324	1e-108	Endothelin-2	.	.	.	.	.	.	.	GO:0014824|artery smooth muscle contraction;GO:0019722|calcium-mediated signaling;GO:0019221|cytokine-mediated signaling pathway;GO:0097009|energy homeostasis;GO:0048016|inositol phosphate-mediated signaling;GO:0048286|lung alveolus development;GO:0042116|macrophage activation;GO:0048246|macrophage chemotaxis;GO:0030593|neutrophil chemotaxis;GO:0008284|positive regulation of cell proliferation;GO…	GO:0005615|extracellular space;GO:0005622|intracellular;	.	K16367	EDN2; endothelin-2
gene8671	56	285	247	188.493	598	757	656	693.234	0.271904	-1.87883	0.000146973	0.00913159	down	yes	FAM167A	protein_coding	chrNC_030815.1:7757779-7788216:+	gi|803278424|ref|XP_011998887.1|	817	3e-97	PREDICTED: protein FAM167A [Ovis aries musimon]	gi|548476160|ref|XM_005683529.1|	3777	0	PREDICTED: Capra hircus family with sequence similarity 167, member A (FAM167A), transcript variant X1, mRNA	Q0V7M8	306	3e-94	Protein FAM167A	.	.	.	.	.	.	.	GO:0050853|B cell receptor signaling pathway;GO:0030154|cell differentiation;GO:0007010|cytoskeleton organization;GO:0045087|innate immune response;GO:0035556|intracellular signal transduction;GO:0043066|negative regulation of apoptotic process;GO:0038083|peptidyl-tyrosine autophosphorylation;GO:0032024|positive regulation of insulin secretion;GO:0042127|regulation of cell proliferation;GO:005076…	GO:0031234|extrinsic component of cytoplasmic side of plasma membrane;	GO:0005524|ATP binding;GO:0004715|non-membrane spanning protein tyrosine kinase activity;GO:0004713|protein tyrosine kinase activity;GO:0005102|receptor binding;	.	.
gene21135	1	1	3	1.6068	8	5	4	5.88997	0.272803	-1.87407	0.0918498	0.532576	down	no	LOC108638481	protein_coding	chrNC_030828.1:63888959-63890539:+	.	.	.	.	gi|14787745|emb|AL160313.4|	169	1e-81	Human chromosome 14 DNA sequence BAC R-543C4 of library RPCI-11 from chromosome 14 of Homo sapiens (Human), complete sequence	.	.	.	.	.	.	.	.	.	.	.	.	.	.	.	.
gene7143	0	3	0	0.957026	9	1	0	3.50786	0.272823	-1.87396	0.457763	0.933565	down	no	GPR150	protein_coding	chrNC_030814.1:15622029-15624037:-	gi|803232505|ref|XP_011976416.1|	1124	5e-144	PREDICTED: probable G-protein coupled receptor 150 [Ovis aries musimon]	gi|465971958|ref|XM_004263523.1|	1081	0	PREDICTED: Orcinus orca G protein-coupled receptor 150 (GPR150), mRNA	Q8NGU9	334	1e-105	Probable G-protein coupled receptor 150	.	.	.	.	.	.	.	.	GO:0016021|integral component of membrane;GO:0005886|plasma membrane;	GO:0004930|G-protein coupled receptor activity;	K08434	GPR150; G protein-coupled receptor 150
gene6749	19	19	19	18.2829	68	60	66	66.9922	0.27291	-1.8735	0.000759178	0.0291028	down	yes	LOC102186572	pseudogene	chrNC_030813.1:84844128-84845574:-	gi|545815744|ref|XP_005662347.1|	358	7e-37	PREDICTED: 60S ribosomal protein L35a-like [Sus scrofa]	gi|556725581|ref|XM_005958512.1|	235	4e-118	PREDICTED: Pantholops hodgsonii YTH domain containing 1 (YTHDC1), mRNA	Q56JY1	119	1e-30	60S ribosomal protein L35a	.	.	.	.	.	.	.	GO:0002181|cytoplasmic translation;GO:0042273|ribosomal large subunit biogenesis;	GO:0022625|cytosolic large ribosomal subunit;	GO:0003735|structural constituent of ribosome;GO:0000049|tRNA binding;	K02917	RP-L35Ae, RPL35A; large subunit ribosomal protein L35Ae
gene25935	1	2	2	1.60354	6	5	6	5.87123	0.273118	-1.87241	0.0917043	0.53241	down	no	LOC102184696	lncRNA	chrNC_030836.1:43529834-43534929:-	.	.	.	.	gi|548527882|ref|XR_311214.1|	562	0	PREDICTED: Capra hircus uncharacterized LOC102184696 (LOC102184696), misc_RNA	.	.	.	.	.	.	.	.	.	.	.	.	.	.	.	.
gene17206	7	4	2	4.1674	18	17	9	15.2131	0.273935	-1.8681	0.0182656	0.235363	down	no	LOC102176156	protein_coding	chrNC_030825.1:3804721-3808857:+	gi|157428032|ref|NP_001098924.1|	1168	5e-159	chymotrypsinogen B precursor [Bos taurus]	gi|594079507|ref|XM_006063359.1|	787	0	PREDICTED: Bubalus bubalis uncharacterized LOC102398934 (LOC102398934), mRNA	P00767	354	3e-121	Chymotrypsinogen B	VC1649	91.3	9e-20	COG5640	.	.	.	GO:0007586|digestion;	GO:0005615|extracellular space;	GO:0004252|serine-type endopeptidase activity;	.	.
gene17311	836	2520	2091	1746.11	9003	5601	3756	6364.26	0.274362	-1.86585	0.00134716	0.0418379	down	yes	SLC7A5	protein_coding	chrNC_030825.1:14698040-14726715:-	gi|27807107|ref|NP_777038.1|	2178	0	large neutral amino acids transporter small subunit 1 [Bos taurus]	gi|31341534|ref|NM_174613.2|	2842	0	Bos taurus solute carrier family 7 (amino acid transporter light chain, L system), member 5 (SLC7A5), mRNA	Q01650	767	0	Large neutral amino acids transporter small subunit 1	alr1519	101	2e-21	COG0531	.	.	.	GO:0006865|amino acid transport;GO:0030154|cell differentiation;GO:0006520|cellular amino acid metabolic process;GO:0050900|leukocyte migration;GO:0007399|nervous system development;GO:0015804|neutral amino acid transport;GO:0006810|transport;	GO:0016324|apical plasma membrane;GO:0005737|cytoplasm;GO:0005829|cytosol;GO:0070062|extracellular exosome;GO:0005887|integral component of plasma membrane;GO:0043231|intracellular membrane-bounded organelle;GO:0016020|membrane;GO:0005886|plasma membrane;	GO:0015171|amino acid transmembrane transporter activity;GO:0015297|antiporter activity;GO:0015179|L-amino acid transmembrane transporter activity;GO:0015175|neutral amino acid transmembrane transporter activity;GO:0042605|peptide antigen binding;	K13780	SLC7A5, LAT1; solute carrier family 7 (L-type amino acid transporter), member 5
gene12132	0	0	5	1.61136	6	6	5	5.86971	0.274522	-1.86501	0.328961	0.846189	down	no	LOC106502640	lncRNA	chrNC_030818.1:88391882-88403802:-	.	.	.	.	.	.	.	.	.	.	.	.	.	.	.	.	.	.	.	.	.	.	.	.
gene23697	76	176	124	120.501	954	200	101	438.479	0.274817	-1.86346	0.000674286	0.0269051	down	yes	ACSM1	protein_coding	chrNC_030832.1:18069978-18134069:+	gi|548520013|ref|XP_005697613.1|	3115	0	PREDICTED: acyl-coenzyme A synthetase ACSM1, mitochondrial-like isoform X1 [Capra hircus]	gi|548520014|ref|XM_005697557.1|	2145	0	PREDICTED: Capra hircus acyl-coenzyme A synthetase ACSM1, mitochondrial-like (LOC102182274), transcript variant X2, mRNA	Q9BEA2	1165	0	Acyl-coenzyme A synthetase ACSM1, mitochondrial	MA2912	382	2e-122	COG0365	.	.	.	GO:0006633|fatty acid biosynthetic process;	GO:0005759|mitochondrial matrix;GO:0005739|mitochondrion;	GO:0003996|acyl-CoA ligase activity;GO:0005524|ATP binding;GO:0047760|butyrate-CoA ligase activity;GO:0015645|fatty acid ligase activity;GO:0005525|GTP binding;GO:0046872|metal ion binding;	K01896	ACSM; medium-chain acyl-CoA synthetase [EC:6.2.1.2]
gene19598	2602	19404	18977	13141	33859	62068	42630	47679.7	0.27561	-1.8593	0.00122012	0.0392046	down	yes	LOC102176726	protein_coding	chrNC_030826.1:41223038-41229594:-	gi|312283590|ref|NP_001185999.1|	1987	0	keratin 33B [Ovis aries]	gi|312283589|ref|NM_001199070.1|	1494	0	Ovis aries keratin 33B (LOC100526782), mRNA	P02534	702	0	Keratin, type I microfibrillar 48 kDa, component 8C-1	.	.	.	.	.	.	.	.	GO:0005882|intermediate filament;	GO:0005198|structural molecule activity;	.	.
gene16487	1	3	10	4.50073	26	10	11	16.3262	0.275675	-1.85896	0.0915024	0.531752	down	no	GPR25	protein_coding	chrNC_030823.1:78033956-78035945:+	gi|803273218|ref|XP_011996304.1|	1365	9e-180	PREDICTED: probable G-protein coupled receptor 25 [Ovis aries musimon]	gi|594029990|ref|XM_006039934.1|	594	0	PREDICTED: Bubalus bubalis probable G-protein coupled receptor 25-like (LOC102406603), partial mRNA	O00155	325	5e-103	Probable G-protein coupled receptor 25	.	.	.	.	.	.	.	GO:0007186|G-protein coupled receptor signaling pathway;	GO:0005887|integral component of plasma membrane;GO:0005886|plasma membrane;	GO:0004930|G-protein coupled receptor activity;	K08405	GPR25; G protein-coupled receptor 25
gene6809	1	0	4	1.61007	2	2	13	5.83832	0.275775	-1.85843	0.236421	0.764852	down	no	ALB	protein_coding	chrNC_030813.1:89001769-89019686:+	gi|548470611|ref|XP_005681801.1|	3213	0	PREDICTED: serum albumin [Capra hircus]	gi|548470610|ref|XM_005681744.1|	2072	0	PREDICTED: Capra hircus albumin (ALB), mRNA	P14639	1226	0	Serum albumin	.	.	.	.	.	.	.	GO:0006810|transport;	GO:0005615|extracellular space;	GO:0008289|lipid binding;GO:0046872|metal ion binding;	K16141	ALB; serum albumin
gene3823	19	35	76	41.7565	140	171	128	151.412	0.27578	-1.85841	0.00238453	0.0621343	down	no	SHH	protein_coding	chrNC_030811.1:2388104-2398833:+	gi|803268602|ref|XP_011994032.1|	1890	0	PREDICTED: sonic hedgehog protein isoform X2 [Ovis aries musimon]	gi|594109049|ref|XM_006077327.1|	1241	0	PREDICTED: Bubalus bubalis sonic hedgehog (SHH), mRNA	Q62226	696	0	Sonic hedgehog protein	.	.	.	.	.	.	.	GO:0048856|anatomical structure development;GO:0048646|anatomical structure formation involved in morphogenesis;GO:0008209|androgen metabolic process;GO:0001525|angiogenesis;GO:0048645|organ formation;GO:0009952|anterior/posterior pattern specification;GO:0097190|apoptotic signaling pathway;GO:0060840|artery development;GO:0007411|axon guidance;GO:0060020|Bergmann glial cell differentiation;GO:00…	GO:0009986|cell surface;GO:0005576|extracellular region;GO:0005615|extracellular space;GO:0005622|intracellular;GO:0016020|membrane;GO:0045121|membrane raft;GO:0005886|plasma membrane;GO:0005578|proteinaceous extracellular matrix;	GO:0005509|calcium ion binding;GO:0001948|glycoprotein binding;GO:0005539|glycosaminoglycan binding;GO:0043237|laminin-1 binding;GO:0005113|patched binding;GO:0008270|zinc ion binding;	K11988	SHH; sonic hedgehog
gene26775	68	571	176	260.7	703	930	1109	944.327	0.27607	-1.8569	0.000429163	0.0196157	down	yes	LOC102188029	lncRNA	chrNW_017189516.1:64058719-64074399:-	gi|803320529|ref|XP_012018477.1|	340	4e-33	PREDICTED: odorant-binding protein-like isoform X2 [Ovis aries musimon]	gi|548532819|ref|XR_311284.1|	1813	0	PREDICTED: Capra hircus uncharacterized LOC102188029 (LOC102188029), transcript variant X1, misc_RNA	P07435	100	1e-22	Odorant-binding protein	.	.	.	.	.	.	.	GO:0050896|response to stimulus;GO:0007608|sensory perception of smell;	GO:0005576|extracellular region;	GO:0005549|odorant binding;GO:0005215|transporter activity;	.	.
gene12610	2	21	37	19.2652	38	101	64	69.7315	0.276277	-1.85581	0.0286867	0.30012	down	no	LOC102168837	lncRNA	chrNC_030819.1:20457988-20498005:-	.	.	.	.	gi|548488761|ref|XR_310456.1|	557	0	PREDICTED: Capra hircus uncharacterized LOC102168837 (LOC102168837), misc_RNA	.	.	.	.	.	.	.	.	.	.	.	.	.	.	.	.
gene21499	4	1	6	3.53654	15	12	10	12.795	0.276399	-1.85517	0.0261312	0.284459	down	no	GRM7	protein_coding	chrNC_030829.1:18445551-19377162:-	gi|548514953|ref|XP_005695706.1|	4717	0	PREDICTED: metabotropic glutamate receptor 7 isoform X1 [Capra hircus]	gi|556771948|ref|XM_005981084.1|	3985	0	PREDICTED: Pantholops hodgsonii glutamate receptor, metabotropic 7 (GRM7), transcript variant X1, mRNA	Q14831	1800	0	Metabotropic glutamate receptor 7	.	.	.	.	.	.	.	GO:0007196|adenylate cyclase-inhibiting G-protein coupled glutamate receptor signaling pathway;GO:0007608|sensory perception of smell;	GO:0016021|integral component of membrane;GO:0005886|plasma membrane;	GO:0008066|glutamate receptor activity;GO:0001642|group III metabotropic glutamate receptor activity;	K04608	GRM6_7_8; metabotropic glutamate receptor 6/7/8
gene15751	1	2	0	0.958991	4	2	4	3.4595	0.277205	-1.85098	0.190307	0.704063	down	no	OPTC	protein_coding	chrNC_030823.1:649856-656506:+	gi|548497608|ref|XP_005690430.1|	1500	0	PREDICTED: opticin [Capra hircus]	gi|548497607|ref|XM_005690373.1|	990	0	PREDICTED: Capra hircus opticin (OPTC), mRNA	P58874	535	0	Opticin	.	.	.	.	.	.	.	.	GO:0005578|proteinaceous extracellular matrix;	.	K08128	OPTC; opticin
gene24258	1	1	1	0.962255	5	2	3	3.46887	0.277397	-1.84997	0.190506	0.704447	down	no	LOC108634003	protein_coding	chrNC_030833.1:955033-959650:+	.	.	.	.	.	.	.	.	.	.	.	.	.	.	.	.	.	.	.	.	.	.	.	.
gene8829	1	2	3	1.92581	9	7	4	6.92382	0.278143	-1.8461	0.0756332	0.48574	down	no	LOC102169668	misc_RNA	chrNC_030815.1:25016248-25017267:-	gi|548476449|ref|XP_005683724.1|	1034	1e-138	PREDICTED: dihydrofolate reductase-like [Capra hircus]	gi|548475838|ref|XM_005683382.1|	663	0	PREDICTED: Capra hircus dihydrofolate reductase (DHFR), transcript variant X1, mRNA	P00376	355	7e-122	Dihydrofolate reductase	SPCC1223.08c_2	95.5	4e-22	COG0262	.	.	.	GO:0006545|glycine biosynthetic process;GO:0009165|nucleotide biosynthetic process;GO:0006730|one-carbon metabolic process;GO:0031427|response to methotrexate;GO:0046654|tetrahydrofolate biosynthetic process;GO:0046653|tetrahydrofolate metabolic process;	.	GO:0004146|dihydrofolate reductase activity;GO:0008144|drug binding;GO:0003729|mRNA binding;GO:0050661|NADP binding;	K00287	folA; dihydrofolate reductase [EC:1.5.1.3]
gene17481	1	1	1	0.962255	4	2	4	3.4595	0.278148	-1.84607	0.190358	0.704137	down	no	LOC108637972	lncRNA	chrNC_030825.1:27263961-27266353:-	.	.	.	.	.	.	.	.	.	.	.	.	.	.	.	.	.	.	.	.	.	.	.	.
gene9155	2	4	3	2.8848	11	7	12	10.3676	0.278251	-1.84554	0.039243	0.355372	down	no	SFTPC	protein_coding	chrNC_030815.1:69143937-69147016:+	gi|742148714|ref|XP_010843765.1|	969	2e-129	PREDICTED: pulmonary surfactant-associated protein C [Bison bison bison]	gi|556776953|ref|XM_005983508.1|	866	0	PREDICTED: Pantholops hodgsonii surfactant protein C (SFTPC), transcript variant X1, mRNA	P15783	235	6e-76	Pulmonary surfactant-associated protein C	.	.	.	.	.	.	.	GO:0007585|respiratory gaseous exchange;	GO:0005615|extracellular space;	.	.	.
gene25698	5	5	12	7.06719	40	17	16	25.3519	0.278764	-1.84289	0.0121238	0.181491	down	no	LOC108634249	lncRNA	chrNC_030836.1:32065802-32082477:-	.	.	.	.	.	.	.	.	.	.	.	.	.	.	.	.	.	.	.	.	.	.	.	.
gene10694	4	1	1	1.92518	6	7	7	6.89572	0.279184	-1.84071	0.0754847	0.485086	down	no	MDGA2	protein_coding	chrNC_030817.1:62228712-63156911:+	gi|803312382|ref|XP_012014513.1|	5336	0	PREDICTED: MAM domain-containing glycosylphosphatidylinositol anchor protein 2 isoform X3 [Ovis aries musimon]	gi|556736140|ref|XM_005963611.1|	4980	0	PREDICTED: Pantholops hodgsonii MAM domain containing glycosylphosphatidylinositol anchor 2 (MDGA2), transcript variant X1, mRNA	Q7Z553	1936	0	MAM domain-containing glycosylphosphatidylinositol anchor protein 2	.	.	.	.	.	.	.	GO:0021522|spinal cord motor neuron differentiation;	GO:0031225|anchored component of membrane;GO:0005886|plasma membrane;	.	.	.
gene13740	33	50	83	53.2912	182	205	166	190.8	0.279304	-1.84009	0.000171366	0.010188	down	yes	RBPJL	protein_coding	chrNC_030820.1:73130318-73140072:+	gi|594109678|ref|XP_006077689.1|	1252	8e-150	PREDICTED: recombining binding protein suppressor of hairless-like protein [Bubalus bubalis]	gi|594109677|ref|XM_006077627.1|	2529	0	PREDICTED: Bubalus bubalis recombination signal binding protein for immunoglobulin kappa J region-like (RBPJL), mRNA	Q9UBG7	123	8e-118	Recombining binding protein suppressor of hairless-like protein	.	.	.	.	.	.	.	GO:0045893|positive regulation of transcription, DNA-templated;GO:0007165|signal transduction;GO:0006351|transcription, DNA-templated;	GO:0005634|nucleus;GO:0005667|transcription factor complex;	GO:0003682|chromatin binding;GO:0000978|RNA polymerase II core promoter proximal region sequence-specific DNA binding;GO:0000982|transcription factor activity, RNA polymerase II core promoter proximal region sequence-specific binding;GO:0003700|transcription factor activity, sequence-specific DNA binding;	K06053	RBPSUH, RBPJK; recombining binding protein suppressor of hairless
gene22272	0	0	3	0.966818	4	2	4	3.4595	0.279467	-1.83925	0.417396	0.91505	down	no	LOC102180307	protein_coding	chrNC_030830.1:18953188-18953896:+	gi|545198636|ref|XP_001498098.3|	449	6e-52	PREDICTED: uncharacterized protein LOC100068166 [Equus caballus]	gi|548534560|ref|XM_005701693.1|	396	0	PREDICTED: Capra hircus histone H4-like (LOC102180307), mRNA	Q28DR4	163	2e-49	Histone H4	.	.	.	.	.	.	.	GO:0006352|DNA-templated transcription, initiation;GO:0006334|nucleosome assembly;	GO:0000786|nucleosome;GO:0005634|nucleus;	GO:0003677|DNA binding;	K11254	H4; histone H4
gene23120	1	1	1	0.962255	2	4	4	3.43773	0.27991	-1.83697	0.190015	0.703871	down	no	CLUL1	protein_coding	chrNC_030831.1:35854003-35879616:+	gi|548518963|ref|XP_005697119.1|	2336	0	PREDICTED: clusterin-like protein 1 [Capra hircus]	gi|548518962|ref|XM_005697062.1|	2427	0	PREDICTED: Capra hircus clusterin-like 1 (retinal) (CLUL1), mRNA	Q3ZRW9	878	0	Clusterin-like protein 1	.	.	.	.	.	.	.	GO:0008219|cell death;	GO:0005576|extracellular region;	.	.	.
gene5198	1	0	2	0.96552	3	4	3	3.4471	0.280096	-1.83601	0.190215	0.703955	down	no	LOC102170672	misc_RNA	chrNC_030812.1:43398665-43400659:-	gi|803321750|ref|XP_012019091.1|	2685	0	PREDICTED: T-complex protein 1 subunit delta isoform X2 [Ovis aries musimon]	gi|556751015|ref|XM_005970856.1|	1766	0	PREDICTED: Pantholops hodgsonii T-complex protein 1 subunit delta-like (LOC102333478), transcript variant X2, mRNA	P80315	1018	0	T-complex protein 1 subunit delta	SPBC106.06	675	0	COG0459	.	.	.	GO:0007339|binding of sperm to zona pellucida;GO:0051973|positive regulation of telomerase activity;GO:0032212|positive regulation of telomere maintenance via telomerase;GO:0006457|protein folding;GO:0050821|protein stabilization;GO:1901998|toxin transport;	GO:0044297|cell body;GO:0005813|centrosome;GO:0005832|chaperonin-containing T-complex;GO:0005929|cilium;GO:0005737|cytoplasm;GO:0070062|extracellular exosome;GO:0042470|melanosome;GO:0005874|microtubule;GO:0005654|nucleoplasm;GO:0002199|zona pellucida receptor complex;	GO:0005524|ATP binding;GO:0044822|poly(A) RNA binding;	K09496	CCT4; T-complex protein 1 subunit delta
gene18275	1	5	4	3.20511	16	15	2	11.4298	0.280416	-1.83436	0.0465702	0.387882	down	no	KLK4	protein_coding	chrNC_030825.1:58002485-58006408:-	gi|803309886|ref|XP_012013320.1|	1346	0	PREDICTED: kallikrein-4 isoform X2 [Ovis aries musimon]	gi|594114736|ref|XM_006080024.1|	952	0	PREDICTED: Bubalus bubalis kallikrein-related peptidase 4 (KLK4), transcript variant X3, mRNA	Q9Y5K2	404	1e-139	Kallikrein-4	VC1200	104	2e-24	COG5640	.	.	.	GO:0097186|amelogenesis;GO:0031214|biomineral tissue development;GO:0006508|proteolysis;	GO:0005576|extracellular region;	GO:0046872|metal ion binding;GO:0004252|serine-type endopeptidase activity;GO:0008236|serine-type peptidase activity;	K08666	KLK4, PRSS17; kallikrein 4 (prostase, enamel matrix, prostate) [EC:3.4.21.-]
gene20755	0	3	0	0.957026	0	9	1	3.4114	0.280537	-1.83373	0.457405	0.93341	down	no	ANKRD34C	protein_coding	chrNC_030828.1:25077123-25078768:+	gi|548513110|ref|XP_005695112.1|	2516	0	PREDICTED: ankyrin repeat domain-containing protein 34C [Capra hircus]	gi|548513109|ref|XM_005695055.1|	1596	0	PREDICTED: Capra hircus ankyrin repeat domain 34C (ANKRD34C), mRNA	P0C6C1	847	0	Ankyrin repeat domain-containing protein 34C	FN1235	53.1	1e-06	COG0666	.	.	.	GO:0090630|activation of GTPase activity;GO:0008283|cell proliferation;GO:0007616|long-term memory;GO:0000165|MAPK cascade;GO:0031175|neuron projection development;GO:0043547|positive regulation of GTPase activity;GO:0046579|positive regulation of Ras protein signal transduction;GO:2000310|regulation of N-methyl-D-aspartate selective glutamate receptor activity;GO:0048168|regulation of neuronal s…	GO:0005829|cytosol;GO:0030426|growth cone;GO:0043005|neuron projection;GO:0005886|plasma membrane;	GO:0005085|guanyl-nucleotide exchange factor activity;GO:0005088|Ras guanyl-nucleotide exchange factor activity;GO:0005089|Rho guanyl-nucleotide exchange factor activity;	.	.
gene35	1797	10190	15209	8728.94	25163	34978	30005	31058.2	0.281051	-1.8311	0.000241273	0.0132251	down	yes	KRTAP11-1	protein_coding	chrNC_030808.1:3134832-3135697:+	gi|550822238|ref|NP_001272696.1|	710	4e-91	keratin-associated protein 11-1 [Capra hircus]	gi|388564746|gb|JQ795995.1|	863	0	Capra hircus KAP11.1 mRNA, complete cds	Q6R648	278	1e-92	Keratin-associated protein 11-1	.	.	.	.	.	.	.	.	GO:0005882|intermediate filament;	.	.	.
gene26666	5	13	14	10.2638	27	36	43	36.504	0.281169	-1.83049	0.00363315	0.0824388	down	no	LOC102170216	pseudogene	chrNW_017189516.1:51128181-51130840:-	gi|617623928|ref|XP_007527915.1|	578	2e-86	PREDICTED: LOW QUALITY PROTEIN: etoposide-induced protein 2.4 homolog [Erinaceus europaeus]	gi|594067575|ref|XM_006057671.1|	1208	0	PREDICTED: Bubalus bubalis etoposide induced 2.4 (EI24), transcript variant X1, mRNA	O14681	91.7	7e-80	Etoposide-induced protein 2.4 homolog	.	.	.	.	.	.	.	GO:0006915|apoptotic process;GO:0016236|macroautophagy;GO:0030308|negative regulation of cell growth;	GO:0005737|cytoplasm;GO:0005783|endoplasmic reticulum;GO:0005789|endoplasmic reticulum membrane;GO:0005794|Golgi apparatus;GO:0016021|integral component of membrane;GO:0016020|membrane;GO:0031965|nuclear membrane;	.	K10134	EI24; etoposide-induced 2.4 mRNA
gene18282	4	4	5	4.17129	12	7	24	14.8296	0.281282	-1.82991	0.0268713	0.289497	down	no	LOC106503145	lncRNA	chrNC_030825.1:58090088-58090979:+	gi|742163756|ref|XP_010848041.1|	143	3e-09	PREDICTED: kallikrein-10 [Bison bison bison]	gi|548506072|ref|XM_005692870.1|	76	2e-30	PREDICTED: Capra hircus kallikrein-related peptidase 10 (KLK10), mRNA	.	.	.	.	.	.	.	.	.	.	.	.	.	.	.	.
gene19583	215	2396	1846	1428.27	7881	3154	3566	5069.98	0.281711	-1.82771	0.0350576	0.335623	down	no	LOC102171368	protein_coding	chrNC_030826.1:41021009-41021999:-	gi|548510463|ref|XP_005694366.1|	170	1e-10	PREDICTED: uncharacterized protein LOC102178767 [Capra hircus]	gi|155372260|ref|NM_001101273.1|	515	0	Bos taurus keratin associated protein 4-7 (KRTAP4-7), mRNA	.	.	.	.	.	.	.	.	.	.	.	.	.	.	.	.
gene8523	48	170	203	135.06	403	470	517	479.146	0.281876	-1.82687	0.000249328	0.0133948	down	yes	CRLF1	protein_coding	chrNC_030814.1:104150240-104160916:-	gi|803248216|ref|XP_011984079.1|	1749	0	PREDICTED: cytokine receptor-like factor 1 isoform X3 [Ovis aries musimon]	gi|466047225|ref|XM_004277529.1|	1396	0	PREDICTED: Orcinus orca cytokine receptor-like factor 1 (CRLF1), mRNA	Q9JM58	664	0	Cytokine receptor-like factor 1	.	.	.	.	.	.	.	GO:2000672|negative regulation of motor neuron apoptotic process;GO:0043524|negative regulation of neuron apoptotic process;GO:0008284|positive regulation of cell proliferation;GO:0042517|positive regulation of tyrosine phosphorylation of Stat3 protein;GO:0001657|ureteric bud development;	GO:0097058|CRLF-CLCF1 complex;	GO:0019955|cytokine binding;GO:0046982|protein heterodimerization activity;	.	.
gene18013	7	1	6	4.49946	24	14	8	15.9589	0.281941	-1.82653	0.0213944	0.258927	down	no	LOC108637995	lncRNA	chrNC_030825.1:52914476-52919556:+	gi|297277224|ref|XP_002801333.1|	303	2e-28	PREDICTED: cell adhesion molecule 4-like [Macaca mulatta]	gi|15789228|gb|AC005525.2|AC005525	184	6e-90	Homo sapiens chromosome 19, cosmid F22162 (LLNLF-179G2), complete sequence	Q8NFZ8	92.8	4e-20	Cell adhesion molecule 4	.	.	.	.	.	.	.	GO:0008037|cell recognition;GO:0007157|heterophilic cell-cell adhesion via plasma membrane cell adhesion molecules;GO:0007156|homophilic cell adhesion via plasma membrane adhesion molecules;	GO:0005913|cell-cell adherens junction;GO:0070062|extracellular exosome;GO:0005887|integral component of plasma membrane;	GO:0050839|cell adhesion molecule binding;GO:0042803|protein homodimerization activity;GO:0004872|receptor activity;GO:0005102|receptor binding;	K06783	CADM4, IGSF4C, TSLL2; cell adhesion molecule 4
gene17885	3	9	5	5.44536	15	15	26	19.2981	0.282171	-1.82536	0.0128407	0.188552	down	no	LGALS15	protein_coding	chrNC_030825.1:50158103-50159879:+	gi|550822081|ref|NP_001272554.1|	720	3e-95	lectin, galactoside-binding, soluble, 15 [Capra hircus]	gi|550822080|ref|NM_001285625.1|	440	0	Capra hircus lectin, galactoside-binding, soluble, 15 (LGALS15), mRNA	Q8TCE9	97.8	9e-25	Placental protein 13-like	.	.	.	.	.	.	.	GO:0006915|apoptotic process;GO:0070234|positive regulation of T cell apoptotic process;	GO:0005634|nucleus;	GO:0030246|carbohydrate binding;	K10097	LGALS14; galectin-14
gene11246	1	0	2	0.96552	0	4	6	3.419	0.282398	-1.8242	0.201132	0.7208	down	no	GPR137C	protein_coding	chrNC_030817.1:89658741-89714098:+	gi|593768742|ref|XP_007122824.1|	1705	0	PREDICTED: integral membrane protein GPR137C [Physeter catodon]	gi|594101595|ref|XM_006073821.1|	2302	0	PREDICTED: Bubalus bubalis G protein-coupled receptor 137C (GPR137C), mRNA	Q8N3F9	629	0	Integral membrane protein GPR137C	.	.	.	.	.	.	.	.	GO:0016021|integral component of membrane;	.	.	.
gene4864	0	3	7	3.21294	8	14	11	11.3564	0.282918	-1.82154	0.0957144	0.539337	down	no	EPYC	protein_coding	chrNC_030812.1:20660036-20700285:-	gi|548464643|ref|XP_005679865.1|	1580	0	PREDICTED: epiphycan [Capra hircus]	gi|548464642|ref|XM_005679808.1|	1514	0	PREDICTED: Capra hircus epiphycan (EPYC), mRNA	P79119	602	0	Epiphycan	alr0124_1	57.4	6e-08	COG4886	.	.	.	GO:0007409|axonogenesis;	GO:0005615|extracellular space;GO:0005578|proteinaceous extracellular matrix;	GO:0008201|heparin binding;	K08127	DSPG3; dermatan sulfate proteoglycan 3 (PG-Lb)
gene13934	1	1	5	2.25135	8	8	7	7.94045	0.283529	-1.81843	0.0953761	0.538987	down	no	CDH17	protein_coding	chrNC_030821.1:12031235-12095865:-	gi|548493798|ref|XP_005689295.1|	4297	0	PREDICTED: cadherin-17 [Capra hircus]	gi|548493797|ref|XM_005689238.1|	3213	0	PREDICTED: Capra hircus cadherin 17, LI cadherin (liver-intestine) (CDH17), mRNA	Q12864	1295	0	Cadherin-17	.	.	.	.	.	.	.	GO:0034332|adherens junction organization;GO:0016339|calcium-dependent cell-cell adhesion via plasma membrane cell adhesion molecules;GO:0007155|cell adhesion;GO:0002314|germinal center B cell differentiation;GO:0007156|homophilic cell adhesion via plasma membrane adhesion molecules;GO:0007229|integrin-mediated signaling pathway;GO:0002315|marginal zone B cell differentiation;GO:0035672|oligopept…	GO:0016323|basolateral plasma membrane;GO:0009986|cell surface;GO:0016021|integral component of membrane;GO:0005886|plasma membrane;	GO:0005509|calcium ion binding;GO:0005178|integrin binding;GO:0005427|proton-dependent oligopeptide secondary active transmembrane transporter activity;GO:0005215|transporter activity;	K06811	CDH17; cadherin 17, LI cadherin
gene12450	1042	1092	1319	1107.89	5931	1884	3433	3905.22	0.283695	-1.81759	2.28659e-07	5.00023e-05	down	yes	COL5A1	protein_coding	chrNC_030818.1:105087853-105150699:-	gi|344248920|gb|EGW05024.1|	791	2e-90	Collagen alpha-1(V) chain [Cricetulus griseus]	gi|555970991|ref|XM_005897451.1|	3309	0	PREDICTED: Bos mutus collagen, type V, alpha 1 (COL5A1), mRNA	P20908	63.2	2e-08	Collagen alpha-1(V) chain	.	.	.	.	.	.	.	GO:0001568|blood vessel development;GO:0007155|cell adhesion;GO:0016477|cell migration;GO:0032964|collagen biosynthetic process;GO:0030574|collagen catabolic process;GO:0030199|collagen fibril organization;GO:0043206|extracellular fibril organization;GO:0030198|extracellular matrix organization;GO:0048592|eye morphogenesis;GO:0003007|heart morphogenesis;GO:0045112|integrin biosynthetic process;GO…	GO:0005604|basement membrane;GO:0005588|collagen type V trimer;GO:0005788|endoplasmic reticulum lumen;GO:0070062|extracellular exosome;GO:0031012|extracellular matrix;GO:0005576|extracellular region;	GO:0005201|extracellular matrix structural constituent;GO:0008201|heparin binding;GO:0005178|integrin binding;GO:0046872|metal ion binding;GO:0048407|platelet-derived growth factor binding;GO:0043394|proteoglycan binding;	.	.
gene26787	1597	3816	4571	3203.04	13610	8774	10244	11289.5	0.283719	-1.81747	2.63067e-05	0.00243474	down	yes	MXRA5	protein_coding	chrNW_017189516.1:65367596-65396361:+	gi|556726825|ref|XP_005959172.1|	12910	0	PREDICTED: LOW QUALITY PROTEIN: matrix-remodeling-associated protein 5 [Pantholops hodgsonii]	gi|556726824|ref|XM_005959110.1|	8779	0	PREDICTED: Pantholops hodgsonii matrix-remodelling associated 5 (MXRA5), mRNA	Q9NR99	3530	0	Matrix-remodeling-associated protein 5	.	.	.	.	.	.	.	.	GO:0070062|extracellular exosome;	.	.	.
gene2046	21	0	10	9.96318	91	3	6	35.0986	0.283863	-1.81673	0.164487	0.672409	down	no	ZNF385B	protein_coding	chrNC_030809.1:118874540-119355445:-	gi|556753831|ref|XP_005972288.1|	2064	0	PREDICTED: LOW QUALITY PROTEIN: zinc finger protein 385B-like [Pantholops hodgsonii]	gi|548453105|ref|XM_005675901.1|	2870	0	PREDICTED: Capra hircus zinc finger protein 385B (ZNF385B), transcript variant X2, mRNA	Q569K4	701	0	Zinc finger protein 385B	.	.	.	.	.	.	.	GO:0072332|intrinsic apoptotic signaling pathway by p53 class mediator;	GO:0005634|nucleus;	GO:0002039|p53 binding;GO:0003723|RNA binding;GO:0008270|zinc ion binding;	.	.
gene17891	271	2997	7030	3308.63	12136	8635	12828	11608.5	0.285019	-1.81087	0.000249821	0.0133948	down	yes	FCGBP	protein_coding	chrNC_030825.1:50298527-50338914:-	gi|803253138|ref|XP_011986526.1|	14979	0	PREDICTED: IgGFc-binding protein isoform X2 [Ovis aries musimon]	gi|594051529|ref|XM_006050036.1|	8083	0	PREDICTED: Bubalus bubalis Fc fragment of IgG binding protein (FCGBP), transcript variant X1, mRNA	Q9Y6R7	953	0	IgGFc-binding protein	.	.	.	.	.	.	.	.	GO:0070062|extracellular exosome;	.	.	.
gene8713	6	1	1	2.56712	12	9	5	9.00392	0.285112	-1.8104	0.120533	0.594596	down	no	TRNAG-UCC	tRNA	chrNC_030815.1:11452448-11452519:+	.	.	.	.	.	.	.	.	.	.	.	.	.	.	.	.	.	.	.	.	.	.	.	.
gene1073	2	44	25	22.7351	111	63	56	79.7207	0.285185	-1.81003	0.0243842	0.27483	down	no	KCNH8	protein_coding	chrNC_030808.1:156184812-156650711:+	gi|426218475|ref|XP_004003472.1|	5252	0	PREDICTED: potassium voltage-gated channel subfamily H member 8 isoform X1 [Ovis aries]	gi|594097685|ref|XM_006071963.1|	4167	0	PREDICTED: Bubalus bubalis potassium voltage-gated channel, subfamily H (eag-related), member 8 (KCNH8), mRNA	Q96L42	1879	0	Potassium voltage-gated channel subfamily H member 8	CC0285_1	87.8	1e-17	COG2202	.	.	.	GO:0042391|regulation of membrane potential;	GO:0005887|integral component of plasma membrane;GO:0005622|intracellular;GO:0005886|plasma membrane;	GO:0000155|phosphorelay sensor kinase activity;GO:0005249|voltage-gated potassium channel activity;	K04911	KCNH8; potassium voltage-gated channel Eag-related subfamily H member 8
gene13406	4	4	9	5.46039	33	7	15	19.1364	0.285341	-1.80924	0.0263439	0.285798	down	no	FNDC11	protein_coding	chrNC_030820.1:53439490-53440850:-	gi|548490271|ref|XP_005688331.1|	1701	0	PREDICTED: uncharacterized protein C20orf195 homolog [Capra hircus]	gi|548490270|ref|XM_005688274.1|	1055	0	PREDICTED: Capra hircus chromosome 13 open reading frame, human C20orf195 (C13H20orf195), mRNA	Q2T9Z2	640	0	Fibronectin type III domain-containing protein 11	.	.	.	.	.	.	.	.	GO:0070062|extracellular exosome;	.	.	.
gene16426	4	12	21	11.8797	27	50	44	41.6203	0.285431	-1.80879	0.0105147	0.167245	down	no	LOC106502987	lncRNA	chrNC_030823.1:70484677-70492445:+	.	.	.	.	gi|50872218|gb|AC150548.2|	38	5e-09	Bos taurus BAC CH240-72J19 (Children's Hospital Oakland Research Institute Bovine BAC Library (male)) complete sequence	.	.	.	.	.	.	.	.	.	.	.	.	.	.	.	.
gene25054	3	18	14	11.2169	25	48	41	39.2071	0.286094	-1.80544	0.00907457	0.152055	down	no	LOC102172438	protein_coding	chrNC_030835.1:3836198-3843754:-	gi|548526423|ref|XP_005699384.1|	1850	0	PREDICTED: neuropeptide Y receptor type 4 [Capra hircus]	gi|548536020|ref|XM_005702169.1|	1796	0	PREDICTED: Capra hircus neuropeptide Y receptor type 4-like (LOC102172438), mRNA	P50391	594	0	Neuropeptide Y receptor type 4	.	.	.	.	.	.	.	GO:0008015|blood circulation;GO:0007166|cell surface receptor signaling pathway;GO:0007586|digestion;GO:0007631|feeding behavior;GO:0007186|G-protein coupled receptor signaling pathway;GO:0007218|neuropeptide signaling pathway;	GO:0005887|integral component of plasma membrane;GO:0005886|plasma membrane;	GO:0004930|G-protein coupled receptor activity;GO:0001602|pancreatic polypeptide receptor activity;	K04206	NPY4R; neuropeptide Y receptor type 4
gene23599	0	1	3	1.28583	5	5	3	4.49184	0.286259	-1.80461	0.174339	0.69117	down	no	ATF7IP2	protein_coding	chrNC_030832.1:9055076-9124035:+	gi|548519894|ref|XP_005697556.1|	3489	0	PREDICTED: activating transcription factor 7-interacting protein 2 isoform X1 [Capra hircus]	gi|594089587|ref|XM_006068148.1|	2317	0	PREDICTED: Bubalus bubalis activating transcription factor 7 interacting protein 2 (ATF7IP2), mRNA	Q5U623	873	0	Activating transcription factor 7-interacting protein 2	.	.	.	.	.	.	.	GO:0006355|regulation of transcription, DNA-templated;GO:0006351|transcription, DNA-templated;	GO:0005737|cytoplasm;GO:0005730|nucleolus;GO:0005634|nucleus;	.	.	.
gene20896	1	3	0	1.278	2	6	5	4.46221	0.286405	-1.80387	0.169816	0.681227	down	no	LOC108638485	pseudogene	chrNC_030828.1:34157443-34158867:-	gi|803322050|ref|XP_012019231.1|	470	2e-54	PREDICTED: mast cell protease 2 [Ovis aries musimon]	gi|548535757|ref|XM_005702047.1|	495	0	PREDICTED: Capra hircus mast cell protease 2-like (LOC102174387), partial mRNA	P79204	181	6e-54	Mast cell protease 2	.	.	.	.	.	.	.	.	GO:0005576|extracellular region;	GO:0004252|serine-type endopeptidase activity;	K01329	CMA1; chymase [EC:3.4.21.39]
gene13254	5	5	6	5.13355	14	22	16	17.9081	0.286661	-1.80258	0.0156786	0.21376	down	no	LOC102176897	protein_coding	chrNC_030820.1:42673562-42687254:+	gi|741947578|ref|XP_010809623.1|	1757	0	PREDICTED: aldo-keto reductase family 1, member C1-like isoform X4 [Bos taurus]	gi|548489920|ref|XM_005688102.1|	1373	0	PREDICTED: Capra hircus dihydrodiol dehydrogenase 3-like (LOC102176897), transcript variant X1, mRNA	P52898	570	0	Dihydrodiol dehydrogenase 3	YHR104w	212	9e-63	COG0656	.	.	.	.	GO:0005737|cytoplasm;	GO:0016491|oxidoreductase activity;	.	.
gene24342	5	4	0	2.8809	13	10	6	10.0393	0.286963	-1.80106	0.0627978	0.446796	down	no	PLPP4	protein_coding	chrNC_030833.1:11346975-11490960:-	gi|330864696|ref|NP_001193479.1|	1449	0	phosphatidate phosphatase PPAPDC1A [Bos taurus]	gi|548523944|ref|XM_005698626.1|	1101	0	PREDICTED: Capra hircus phosphatidic acid phosphatase type 2 domain containing 1A (PPAPDC1A), mRNA	Q5VZY2	558	0	Phospholipid phosphatase 4	SPBC409.18	125	6e-32	COG0671	.	.	.	GO:0038096|Fc-gamma receptor signaling pathway involved in phagocytosis;GO:0046839|phospholipid dephosphorylation;GO:0006644|phospholipid metabolic process;GO:0007165|signal transduction;	GO:0005887|integral component of plasma membrane;GO:0005886|plasma membrane;	GO:0008195|phosphatidate phosphatase activity;	.	.
gene16509	9	9	4	7.04893	28	11	32	24.5636	0.286967	-1.80104	0.00973703	0.159812	down	no	LOC102178170	lncRNA	chrNC_030823.1:78844348-78846530:-	.	.	.	.	gi|548535649|ref|XR_311350.1|	697	0	PREDICTED: Capra hircus uncharacterized LOC102178170 (LOC102178170), misc_RNA	.	.	.	.	.	.	.	.	.	.	.	.	.	.	.	.
gene19559	656	7471	8618	5371.22	11088	19094	24191	18698	0.287262	-1.79956	0.00699061	0.128263	down	no	LOC102170264	protein_coding	chrNC_030826.1:40842261-40842979:-	gi|548508978|ref|XP_005693853.1|	339	5e-37	PREDICTED: keratin-associated protein 3-3-like [Capra hircus]	gi|548508977|ref|XM_005693796.1|	690	0	PREDICTED: Capra hircus keratin-associated protein 3-3-like (LOC102170264), mRNA	P02444	134	4e-38	Keratin, high sulfur matrix protein, IIIB3	.	.	.	.	.	.	.	.	GO:0045095|keratin filament;	GO:0005198|structural molecule activity;	.	.
gene1140	2028	1822	3719	2430.7	11652	6010	6698	8443.49	0.287879	-1.79647	0.000372388	0.0177481	down	yes	PLA2G2F	protein_coding	chrNC_030809.1:3457265-3470023:+	gi|803029651|ref|XP_004005210.2|	984	3e-119	PREDICTED: group IIF secretory phospholipase A2 isoform X1 [Ovis aries]	gi|156523155|ref|NM_001102522.1|	1474	0	Bos taurus phospholipase A2, group IIF (PLA2G2F), mRNA	Q9BZM2	219	1e-63	Group IIF secretory phospholipase A2	.	.	.	.	.	.	.	GO:0050482|arachidonic acid secretion;GO:0016042|lipid catabolic process;GO:0042130|negative regulation of T cell proliferation;GO:0006654|phosphatidic acid biosynthetic process;GO:0036151|phosphatidylcholine acyl-chain remodeling;GO:0036152|phosphatidylethanolamine acyl-chain remodeling;GO:0036148|phosphatidylglycerol acyl-chain remodeling;GO:0036149|phosphatidylinositol acyl-chain remodeling;GO…	GO:0005829|cytosol;GO:0005576|extracellular region;	GO:0005509|calcium ion binding;GO:0004623|phospholipase A2 activity;	K01047	PLA2G, SPLA2; secretory phospholipase A2 [EC:3.1.1.4]
gene8213	2	7	1	3.19728	13	7	12	11.0714	0.288788	-1.79192	0.0818466	0.504028	down	no	PTGER1	protein_coding	chrNC_030814.1:96693308-96697217:+	gi|803281258|ref|XP_012000329.1|	809	2e-97	PREDICTED: prostaglandin E2 receptor EP1 subtype isoform X2 [Ovis aries musimon]	gi|594086186|ref|XM_006066544.1|	1318	0	PREDICTED: Bubalus bubalis prostaglandin E receptor 1 (subtype EP1), 42kDa (PTGER1), mRNA	Q9BGL8	279	7e-85	Prostaglandin E2 receptor EP1 subtype	.	.	.	.	.	.	.	GO:0007189|adenylate cyclase-activating G-protein coupled receptor signaling pathway;GO:0006954|inflammatory response;GO:0007204|positive regulation of cytosolic calcium ion concentration;	GO:0005887|integral component of plasma membrane;	GO:0004957|prostaglandin E receptor activity;	.	.
gene5889	5	0	0	1.60487	8	4	4	5.54898	0.289219	-1.78977	0.365297	0.881145	down	no	LOC102181491	protein_coding	chrNC_030812.1:99181486-99240651:-	gi|528905164|ref|XP_005198506.1|	6613	0	PREDICTED: antigen WC1.1 isoform X1 [Bos taurus]	gi|530234181|ref|NM_001281899.1|	3555	0	Bos taurus BoWC1.1 (WC1), mRNA	P30205	542	4e-165	Antigen WC1.1	.	.	.	.	.	.	.	.	GO:0005576|extracellular region;GO:0016020|membrane;	GO:0005044|scavenger receptor activity;	.	.
gene12916	1	5	6	3.84965	27	6	5	13.2591	0.290341	-1.78418	0.0528347	0.41258	down	no	LOC102172074	protein_coding	chrNC_030819.1:75609252-75613899:-	gi|803278219|ref|XP_011998787.1|	4619	0	PREDICTED: protocadherin-8 isoform X3 [Ovis aries musimon]	gi|300797440|ref|NM_001192348.1|	3561	0	Bos taurus protocadherin 8 (PCDH8), mRNA	O95206	1698	0	Protocadherin-8	.	.	.	.	.	.	.	GO:0007267|cell-cell signaling;GO:0007268|synaptic transmission;GO:0007156|homophilic cell adhesion via plasma membrane adhesion molecules;GO:0016331|morphogenesis of embryonic epithelium;GO:0001756|somitogenesis;	GO:0030054|cell junction;GO:0030425|dendrite;GO:0005887|integral component of plasma membrane;GO:0005886|plasma membrane;GO:0045211|postsynaptic membrane;GO:0042734|presynaptic membrane;	GO:0005509|calcium ion binding;	K16499	PCDHD2; protocadherin delta 2
gene11564	1	4	0	1.59701	3	7	6	5.49758	0.290493	-1.78343	0.206627	0.730629	down	no	LOC102182601	pseudogene	chrNC_030818.1:20226209-20238015:+	gi|589960858|ref|XP_006993004.1|	363	2e-40	PREDICTED: 60S ribosomal protein L27 [Peromyscus maniculatus bairdii]	gi|594049222|ref|XM_006048932.1|	212	8e-106	PREDICTED: Bubalus bubalis 60S ribosomal protein L27-like (LOC102405032), mRNA	Q9XSU7	137	9e-40	60S ribosomal protein L27	YHR010w	73.9	5e-16	COG2163	.	.	.	GO:0006412|translation;	GO:0022625|cytosolic large ribosomal subunit;	GO:0003735|structural constituent of ribosome;	K02901	RP-L27e, RPL27; large subunit ribosomal protein L27e
gene27482	25	10	11	14.7594	52	53	42	50.7552	0.290797	-1.78192	0.00292186	0.0718546	down	no	LOC102174647	protein_coding	chrNW_017189667.1:32828-38297:-	gi|803328328|ref|XP_012022315.1|	1366	2e-180	PREDICTED: beta-galactosidase-1-like protein 2 isoform X5 [Ovis aries musimon]	gi|594090278|ref|XM_006068488.1|	867	0	PREDICTED: Bubalus bubalis beta-galactosidase-1-like protein 2-like (LOC102399065), mRNA	Q8IW92	355	9e-114	Beta-galactosidase-1-like protein 2	SP0060	114	2e-26	COG1874	.	.	.	GO:0005975|carbohydrate metabolic process;	GO:0005576|extracellular region;GO:0005773|vacuole;	GO:0004565|beta-galactosidase activity;	.	.
gene19593	138	1445	1409	959.344	3948	2739	2846	3297.94	0.290892	-1.78145	0.000161489	0.00976155	down	yes	LOC100861184	protein_coding	chrNC_030826.1:41129882-41130548:+	gi|550822167|ref|NP_001272466.1|	325	7e-34	keratin associated protein 9.2 [Capra hircus]	gi|550822166|ref|NM_001285537.1|	664	0	Capra hircus keratin associated protein 9.2 (LOC100861184), mRNA	Q9BYQ3	55.5	1e-08	Keratin-associated protein 9-3	.	.	.	.	.	.	.	.	GO:0045095|keratin filament;	.	.	.
gene14012	1	12	3	5.1159	14	11	26	17.5823	0.290968	-1.78107	0.0869919	0.519394	down	no	LOC108637519	lncRNA	chrNC_030821.1:20461651-20466563:-	.	.	.	.	gi|289666920|gb|AC239705.3|	34	5e-06	Bos taurus Y Chr BAC BTDAEX-99H05 (Amplicon Express Bovine BAC Library (male)) complete sequence	.	.	.	.	.	.	.	.	.	.	.	.	.	.	.	.
gene19582	106	2596	1811	1445.81	7050	3301	3959	4962.3	0.291358	-1.77914	0.0285436	0.299325	down	no	LOC106503204	protein_coding	chrNC_030826.1:41011374-41029451:-	gi|296476406|tpg|DAA18521.1|	194	2e-15	TPA: hypothetical protein BOS_19165 [Bos taurus]	gi|155372260|ref|NM_001101273.1|	730	0	Bos taurus keratin associated protein 4-7 (KRTAP4-7), mRNA	.	.	.	.	.	.	.	.	.	.	.	.	.	.	.	.
gene10945	34	79	95	66.7307	187	263	214	228.777	0.291685	-1.77752	0.000189856	0.0110568	down	yes	LOC102174664	protein_coding	chrNC_030817.1:76609082-76610715:-	gi|548482124|ref|XP_005685450.1|	640	1e-80	PREDICTED: ribonuclease pancreatic [Capra hircus]	gi|548482123|ref|XM_005685393.1|	877	0	PREDICTED: Capra hircus ribonuclease, RNase A family, 1 (pancreatic) (RNASE1), mRNA	P61823	246	3e-80	Ribonuclease pancreatic	.	.	.	.	.	.	.	.	GO:0005576|extracellular region;	GO:0003676|nucleic acid binding;GO:0004522|ribonuclease A activity;	K01168	RNASE1_2; pancreatic ribonuclease [EC:3.1.27.5]
gene18285	322	94	144	179.748	682	561	533	613.829	0.29283	-1.77186	0.00040626	0.0188391	down	yes	KLK13	protein_coding	chrNC_030825.1:58112445-58122096:-	gi|548505343|ref|XP_005692815.1|	1477	0	PREDICTED: kallikrein-13 isoform X1 [Capra hircus]	gi|548505342|ref|XM_005692758.1|	1796	0	PREDICTED: Capra hircus kallikrein-related peptidase 13 (KLK13), transcript variant X1, mRNA	Q9UKR3	455	1e-155	Kallikrein-13	mlr3307	97.1	4e-21	COG5640	.	.	.	GO:0016485|protein processing;GO:0006508|proteolysis;	GO:0005737|cytoplasm;GO:0070062|extracellular exosome;GO:0005576|extracellular region;GO:0005615|extracellular space;GO:0030141|secretory granule;	GO:0016787|hydrolase activity;GO:0004252|serine-type endopeptidase activity;	K09463	KLK13; kallikrein 13 [EC:3.4.21.-]
gene1175	56	39	59	49.43	156	143	190	168.73	0.292953	-1.77126	5.73764e-05	0.00436785	down	yes	EPHB2	protein_coding	chrNC_030809.1:5843727-6059977:+	gi|68533091|dbj|BAE06100.1|	5124	0	EPHB2 variant protein [Homo sapiens]	gi|548455575|ref|XM_005676882.1|	3892	0	PREDICTED: Capra hircus EPH receptor B2 (EPHB2), transcript variant X2, mRNA	P29323	1877	0	Ephrin type-B receptor 2	.	.	.	.	.	.	.	GO:0001525|angiogenesis;GO:0007411|axon guidance;GO:0007413|axonal fasciculation;GO:0048593|camera-type eye morphogenesis;GO:0021952|central nervous system projection neuron axonogenesis;GO:0071679|commissural neuron axon guidance;GO:0022038|corpus callosum development;GO:0060996|dendritic spine development;GO:0060997|dendritic spine morphogenesis;GO:0048013|ephrin receptor signaling pathway;GO:0…	GO:0030424|axon;GO:0005829|cytosol;GO:0030425|dendrite;GO:0005576|extracellular region;GO:0005887|integral component of plasma membrane;GO:0043025|neuronal cell body;GO:0005886|plasma membrane;	GO:0005524|ATP binding;GO:0008046|axon guidance receptor activity;GO:0004713|protein tyrosine kinase activity;GO:0005005|transmembrane-ephrin receptor activity;	K05111	EPHB2, ERK, DRT; Eph receptor B2 [EC:2.7.10.1]
gene25899	187	245	256	220.681	821	754	601	751.841	0.293521	-1.76846	2.66268e-08	8.48444e-06	down	yes	FLRT1	protein_coding	chrNC_030836.1:42744496-42870693:+	gi|528928146|ref|XP_005197392.1|	3078	0	PREDICTED: leucine-rich repeat transmembrane protein FLRT1 [Bos taurus]	gi|594053237|ref|XM_006050856.1|	2830	0	PREDICTED: Bubalus bubalis fibronectin leucine rich transmembrane protein 1 (FLRT1), mRNA	Q9NZU1	1152	0	Leucine-rich repeat transmembrane protein FLRT1	SPy1798	77.4	9e-13	COG4886	.	.	.	GO:0007155|cell adhesion;GO:0019221|cytokine-mediated signaling pathway;GO:0016358|dendrite development;GO:0008543|fibroblast growth factor receptor signaling pathway;GO:0046426|negative regulation of JAK-STAT cascade;GO:0006469|negative regulation of protein kinase activity;GO:1990138|neuron projection extension;GO:0051965|positive regulation of synapse assembly;	GO:0005911|cell-cell junction;GO:0005737|cytoplasm;GO:0031410|cytoplasmic vesicle;GO:0030659|cytoplasmic vesicle membrane;GO:0005789|endoplasmic reticulum membrane;GO:0005615|extracellular space;GO:0005925|focal adhesion;GO:0005887|integral component of plasma membrane;GO:0044306|neuron projection terminus;GO:0032809|neuronal cell body membrane;GO:0048471|perinuclear region of cytoplasm;GO:000588…	GO:0030674|protein binding, bridging;GO:0004860|protein kinase inhibitor activity;GO:0005057|receptor signaling protein activity;	K16362	FLRT; leucine-rich repeat transmembrane protein FLRT
gene26180	0	1	4	1.6081	0	6	10	5.471	0.293931	-1.76645	0.253756	0.783288	down	no	LOC108634234	lncRNA	chrNC_030836.1:50894639-50959909:-	gi|803191993|ref|XP_011957797.1|	193	1e-15	PREDICTED: LOW QUALITY PROTEIN: uncharacterized protein LOC105604192 [Ovis aries]	.	.	.	.	.	.	.	.	.	.	.	.	.	.	.	.	.	.	.	.
gene14802	356	291	250	287.666	1274	692	856	977.438	0.294307	-1.76461	1.06531e-07	2.73124e-05	down	yes	CREB3L1	protein_coding	chrNC_030822.1:6660220-6698323:-	gi|803223937|ref|XP_011972261.1|	2310	0	PREDICTED: cyclic AMP-responsive element-binding protein 3-like protein 1 isoform X3 [Ovis aries musimon]	gi|556768372|ref|XM_005979342.1|	2119	0	PREDICTED: Pantholops hodgsonii cAMP responsive element binding protein 3-like 1 (CREB3L1), mRNA	Q96BA8	835	0	Cyclic AMP-responsive element-binding protein 3-like protein 1	.	.	.	.	.	.	.	GO:0030968|endoplasmic reticulum unfolded protein response;GO:0070278|extracellular matrix constituent secretion;GO:0007275|multicellular organismal development;GO:1902236|negative regulation of endoplasmic reticulum stress-induced intrinsic apoptotic signaling pathway;GO:0001649|osteoblast differentiation;GO:1990440|positive regulation of transcription from RNA polymerase II promoter in response…	GO:0005783|endoplasmic reticulum;GO:0005789|endoplasmic reticulum membrane;GO:0016021|integral component of membrane;GO:0005634|nucleus;	GO:0035497|cAMP response element binding;GO:0003682|chromatin binding;GO:0043565|sequence-specific DNA binding;GO:0044212|transcription regulatory region DNA binding;GO:0001077|transcriptional activator activity, RNA polymerase II core promoter proximal region sequence-specific binding;	K09048	CREB3; cyclic AMP-responsive element-binding protein 3
gene9732	3	3	7	4.17586	17	18	6	14.1747	0.294599	-1.76317	0.0275177	0.294098	down	no	SCML4	protein_coding	chrNC_030816.1:29598903-29656925:+	gi|803098114|ref|XP_012038053.1|	1939	0	PREDICTED: sex comb on midleg-like protein 4 isoform X5 [Ovis aries]	gi|548479621|ref|XM_005684600.1|	1395	0	PREDICTED: Capra hircus sex comb on midleg-like 4 (Drosophila) (SCML4), mRNA	Q8N228	232	1e-70	Sex comb on midleg-like protein 4	.	.	.	.	.	.	.	GO:0006355|regulation of transcription, DNA-templated;GO:0006351|transcription, DNA-templated;	GO:0005634|nucleus;	.	K11466	SCML4; sex comb on midleg-like protein 4
gene1101	122	1027	1906	981.033	3720	2663	3245	3328.46	0.294741	-1.76248	0.000216329	0.0123148	down	yes	PADI1	protein_coding	chrNC_030809.1:771226-816327:+	gi|803288350|ref|XP_012003829.1|	3277	0	PREDICTED: protein-arginine deiminase type-1 isoform X2 [Ovis aries musimon]	gi|594086245|ref|XM_006066573.1|	2754	0	PREDICTED: Bubalus bubalis peptidyl arginine deiminase, type I (PADI1), mRNA	Q9ULC6	1052	0	Protein-arginine deiminase type-1	.	.	.	.	.	.	.	GO:0006325|chromatin organization;GO:0018101|protein citrullination;	GO:0005829|cytosol;GO:0070062|extracellular exosome;	GO:0005509|calcium ion binding;GO:0004668|protein-arginine deiminase activity;	K01481	E3.5.3.15; protein-arginine deiminase [EC:3.5.3.15]
gene16005	0	3	3	1.92384	3	8	8	6.52359	0.294906	-1.76167	0.0919527	0.532737	down	no	CCDC181	protein_coding	chrNC_030823.1:35592526-35607826:-	gi|548498144|ref|XP_005690675.1|	2336	0	PREDICTED: coiled-coil domain-containing protein 181 isoform X2 [Capra hircus]	gi|548498141|ref|XM_005690617.1|	1696	0	PREDICTED: Capra hircus coiled-coil domain containing 181 (CCDC181), transcript variant X1, mRNA	Q5TID7	743	0	Coiled-coil domain-containing protein 181	.	.	.	.	.	.	.	.	GO:0005654|nucleoplasm;	.	.	.
gene15983	2	3	2	2.24352	8	9	5	7.59643	0.295339	-1.75956	0.0761883	0.48594	down	no	PLD5	protein_coding	chrNC_030823.1:32961659-33377109:+	gi|426239605|ref|XP_004013710.1|	2868	0	PREDICTED: inactive phospholipase D5 isoform X1 [Ovis aries]	gi|329299096|ref|NM_001205378.1|	2326	0	Bos taurus phospholipase D family, member 5 (PLD5), mRNA	Q8N7P1	1065	0	Inactive phospholipase D5	.	.	.	.	.	.	.	.	GO:0016021|integral component of membrane;	GO:0003824|catalytic activity;	K16861	PLD5; inactive phospholipase D5
gene4622	0	7	6	4.1667	7	20	14	14.078	0.295972	-1.75646	0.0557929	0.420713	down	no	LOC106502017	lncRNA	chrNC_030811.1:90589041-90593254:-	.	.	.	.	gi|544420997|ref|XR_275537.1|	145	2e-68	PREDICTED: Macaca fascicularis uncharacterized LOC102144758 (LOC102144758), misc_RNA	.	.	.	.	.	.	.	.	.	.	.	.	.	.	.	.
gene4252	0	16	13	9.29369	31	39	21	31.3993	0.295984	-1.75641	0.036384	0.342713	down	no	KCND2	protein_coding	chrNC_030811.1:34909905-35466289:-	gi|40789029|dbj|BAA82996.2|	3063	0	KIAA1044 protein [Homo sapiens]	gi|548463756|ref|XM_005679386.1|	5306	0	PREDICTED: Capra hircus potassium voltage-gated channel, Shal-related subfamily, member 2 (KCND2), mRNA	Q9Z0V2	1177	0	Potassium voltage-gated channel subfamily D member 2	MA2034	97.4	2e-20	COG1226	.	.	.	GO:0001508|action potential;GO:0086001|cardiac muscle cell action potential;GO:0071456|cellular response to hypoxia;GO:0045475|locomotor rhythm;GO:0019228|neuronal action potential;GO:0071805|potassium ion transmembrane transport;GO:0051260|protein homooligomerization;GO:0019233|sensory perception of pain;	GO:0005901|caveola;GO:0030054|cell junction;GO:0030425|dendrite;GO:0043197|dendritic spine;GO:0005887|integral component of plasma membrane;GO:0031226|intrinsic component of plasma membrane;GO:0016020|membrane;GO:0043025|neuronal cell body;GO:0032809|neuronal cell body membrane;GO:0043204|perikaryon;GO:0044853|plasma membrane raft;GO:0045211|postsynaptic membrane;GO:0042383|sarcolemma;GO:0030315|…	GO:0005250|A-type (transient outward) potassium channel activity;GO:0046872|metal ion binding;GO:0005249|voltage-gated potassium channel activity;	K04892	KCND2; potassium voltage-gated channel Shal-related subfamily D member 2
gene28378	3	1	3	2.24875	5	7	10	7.57136	0.297007	-1.75143	0.0760885	0.485873	down	no	LOC108635135	pseudogene	chrNW_017207360.1:36-13809:-	gi|548449809|ref|XP_005675059.1|	2057	0	PREDICTED: golgin subfamily B member 1 isoform X1 [Capra hircus]	gi|548449814|ref|XM_005675005.1|	7114	0	PREDICTED: Capra hircus golgin B1 (GOLGB1), transcript variant X4, mRNA	Q14789	155	3e-36	Golgin subfamily B member 1	.	.	.	.	.	.	.	GO:0006888|ER to Golgi vesicle-mediated transport;GO:0007030|Golgi organization;	GO:0005801|cis-Golgi network;GO:0005793|endoplasmic reticulum-Golgi intermediate compartment;GO:0005794|Golgi apparatus;GO:0000139|Golgi membrane;GO:0005795|Golgi stack;GO:0016021|integral component of membrane;GO:0016020|membrane;	GO:0044822|poly(A) RNA binding;GO:0043565|sequence-specific DNA binding;GO:0003700|transcription factor activity, sequence-specific DNA binding;	.	.
gene18017	3	1	5	2.89329	16	3	9	9.73552	0.297189	-1.75055	0.0675133	0.460834	down	no	IRGC	protein_coding	chrNC_030825.1:52998862-53001676:+	gi|556727132|ref|XP_005959321.1|	2433	0	PREDICTED: interferon-inducible GTPase 5-like isoform X1 [Pantholops hodgsonii]	gi|594048359|ref|XM_006048516.1|	2430	0	PREDICTED: Bubalus bubalis interferon-inducible GTPase 5-like (LOC102411229), mRNA	Q32KW9	928	0	Interferon-inducible GTPase 5	.	.	.	.	.	.	.	.	GO:0016020|membrane;	GO:0005525|GTP binding;GO:0003924|GTPase activity;	.	.
gene18665	12	18	17	15.0725	47	54	46	50.7068	0.297248	-1.75026	0.00271897	0.0686824	down	no	CA10	protein_coding	chrNC_030826.1:310988-1145579:-	gi|118601814|ref|NP_001073077.1|	1764	0	carbonic anhydrase-related protein 10 precursor [Bos taurus]	gi|548506506|ref|XM_005693075.1|	2802	0	PREDICTED: Capra hircus carbonic anhydrase-related protein 10-like (LOC102174689), mRNA	A0JN41	684	0	Carbonic anhydrase-related protein 10	VCA0274	89.7	1e-18	COG3338	.	.	.	GO:0045292|mRNA cis splicing, via spliceosome;	GO:0016607|nuclear speck;GO:0005654|nucleoplasm;GO:0005886|plasma membrane;GO:0005681|spliceosomal complex;	GO:0003676|nucleic acid binding;GO:0070064|proline-rich region binding;GO:0008270|zinc ion binding;	.	.
gene8090	89	135	102	104.505	654	165	189	351.123	0.29763	-1.74841	6.54458e-05	0.00487365	down	yes	PRR36	protein_coding	chrNC_030814.1:93782184-93787176:+	gi|594044637|ref|XP_006046811.1|	1085	8e-129	PREDICTED: putative uncharacterized protein FLJ22184-like isoform X1 [Bubalus bubalis]	gi|594044636|ref|XM_006046749.1|	1915	0	PREDICTED: Bubalus bubalis putative uncharacterized protein FLJ22184-like (LOC102407069), transcript variant X1, mRNA	Q9H6K5	221	1e-60	Proline-rich protein 36	.	.	.	.	.	.	.	GO:0050650|chondroitin sulfate proteoglycan biosynthetic process;GO:0006024|glycosaminoglycan biosynthetic process;GO:0010909|positive regulation of heparan sulfate proteoglycan biosynthetic process;	GO:0005794|Golgi apparatus;GO:0000139|Golgi membrane;GO:0016021|integral component of membrane;	GO:0003993|acid phosphatase activity;GO:0016791|phosphatase activity;	.	.
gene23472	20	7	6	10.5862	33	31	39	35.5403	0.297864	-1.74727	0.0167052	0.222987	down	no	LOC102176755	protein_coding	chrNC_030832.1:2291194-2300709:+	gi|803280565|ref|XP_011999967.1|	863	2e-104	PREDICTED: fibroin heavy chain-like isoform X3 [Ovis aries musimon]	gi|594071943|ref|XM_006059756.1|	716	0	PREDICTED: Bubalus bubalis fibroin heavy chain-like (LOC102396178), mRNA	.	.	.	.	.	.	.	.	.	.	.	.	.	.	.	.
gene14351	26	58	60	46.1842	152	153	144	154.977	0.298006	-1.74658	0.000101255	0.00684389	down	yes	LOC102177047	protein_coding	chrNC_030821.1:77366133-77432750:-	gi|548532693|ref|XP_005701274.1|	1983	0	PREDICTED: ankyrin repeat domain-containing protein 26-like [Capra hircus]	gi|548532692|ref|XM_005701217.1|	1702	0	PREDICTED: Capra hircus ankyrin repeat domain-containing protein 26-like (LOC102177047), mRNA	Q9UPS8	243	1e-65	Ankyrin repeat domain-containing protein 26	.	.	.	.	.	.	.	.	GO:0005813|centrosome;	.	K16477	NINL, NLP; ninein-like protein
gene13365	17	164	267	143.821	398	453	547	481.865	0.298467	-1.74436	0.00150138	0.0449959	down	yes	TGM6	protein_coding	chrNC_030820.1:52042714-52078772:-	gi|548490165|ref|XP_005688280.1|	3558	0	PREDICTED: protein-glutamine gamma-glutamyltransferase 6 isoform X1 [Capra hircus]	gi|548490164|ref|XM_005688223.1|	3607	0	PREDICTED: Capra hircus transglutaminase 6 (TGM6), transcript variant X1, mRNA	O95932	1114	0	Protein-glutamine gamma-glutamyltransferase 6	.	.	.	.	.	.	.	GO:0018149|peptide cross-linking;	GO:0005737|cytoplasm;	GO:0046872|metal ion binding;GO:0003810|protein-glutamine gamma-glutamyltransferase activity;	K05624	TGM6; transglutaminase 6 [EC:2.3.2.13]
[truncated: 21,728 more rows]
