# Supplementary material for: Combination of Transcriptomics and Proteomics Reveals Differentially Expressed Genes and Proteins in the Skin of EDAR Gene-Targeted and Wildtype Cashmere Goats
Source: Animals (Basel). 2023 Apr 24;13(9):1452. doi: 10.3390/ani13091452 (PMC10177055; doi:10.3390/ani13091452)
Supplement: Supplementary file 1 [file animals-13-01452-s001.zip › Supplementary Table S4 .xlsx]

## Sheet: Supplementary Table S4
GO Term	GO Subterm	Up_Count	Up_Percent	Down_Count	Down_Percent
biological_process	cellular process	226	0.642045	170	0.566667
biological_process	single-organism process	187	0.53125	147	0.49
biological_process	biological regulation	180	0.511364	132	0.44
biological_process	metabolic process	127	0.360795	105	0.35
biological_process	response to stimulus	106	0.301136	51	0.17
biological_process	developmental process	75	0.213068	77	0.256667
biological_process	cellular component organization or biogenesis	64	0.181818	55	0.183333
biological_process	localization	62	0.176136	47	0.156667
biological_process	multicellular organismal process	52	0.147727	52	0.173333
biological_process	immune system process	40	0.113636	16	0.0533333
biological_process	locomotion	23	0.0653409	16	0.0533333
biological_process	multi-organism process	19	0.0539773	13	0.0433333
biological_process	biological adhesion	16	0.0454545	22	0.0733333
biological_process	reproductive process	12	0.0340909	7	0.0233333
biological_process	signaling	10	0.0284091	4	0.0133333
biological_process	behavior	10	0.0284091	12	0.04
biological_process	growth	6	0.0170455	3	0.01
biological_process	cell killing	4	0.0113636	1	0.00333333
biological_process	presynaptic process involved in chemical synaptic transmission	4	0.0113636	2	0.00666667
biological_process	rhythmic process	2	0.00568182	2	0.00666667
biological_process	detoxification	1	0.00284091	0	0
biological_process	reproduction	0	0	0	0
biological_process	cell aggregation	0	0	1	0.00333333
biological_process	biological phase	0	0	0	0
cellular_component	cell part	288	0.818182	243	0.81
cellular_component	organelle	155	0.440341	118	0.393333
cellular_component	membrane part	144	0.409091	106	0.353333
cellular_component	membrane	140	0.397727	94	0.313333
cellular_component	organelle part	125	0.355114	116	0.386667
cellular_component	extracellular region part	69	0.196023	68	0.226667
cellular_component	macromolecular complex	59	0.167614	45	0.15
cellular_component	extracellular region	47	0.133523	42	0.14
cellular_component	cell junction	22	0.0625	24	0.08
cellular_component	synapse part	16	0.0454545	12	0.04
cellular_component	membrane-enclosed lumen	13	0.0369318	14	0.0466667
cellular_component	supramolecular complex	7	0.0198864	42	0.14
cellular_component	cell	2	0.00568182	1	0.00333333
cellular_component	virion part	2	0.00568182	0	0
cellular_component	synapse	2	0.00568182	8	0.0266667
cellular_component	mitochondrion-associated adherens complex	0	0	0	0
cellular_component	viral occlusion body	0	0	0	0
cellular_component	nucleoid	0	0	0	0
cellular_component	symplast	0	0	0	0
cellular_component	other organism	0	0	0	0
cellular_component	virion	0	0	0	0
cellular_component	other organism part	0	0	0	0
molecular_function	binding	197	0.559659	153	0.51
molecular_function	catalytic	127	0.360795	86	0.286667
molecular_function	transporter	44	0.125	26	0.0866667
molecular_function	molecular transducer	28	0.0795455	22	0.0733333
molecular_function	molecular function regulator	27	0.0767045	18	0.06
molecular_function	signal transducer	26	0.0738636	24	0.08
molecular_function	structural molecule	23	0.0653409	32	0.106667
molecular_function	nucleic acid binding transcription factor	8	0.0227273	15	0.05
molecular_function	transcription factor activity, protein binding	5	0.0142045	1	0.00333333
molecular_function	antioxidant	4	0.0113636	0	0
molecular_function	electron carrier	4	0.0113636	0	0
molecular_function	chemoattractant	2	0.00568182	0	0
molecular_function	chemorepellent	1	0.00284091	0	0
molecular_function	translation regulator	1	0.00284091	0	0
molecular_function	metallochaperone	0	0	0	0
molecular_function	D-alanyl carrier	0	0	0	0
molecular_function	morphogen	0	0	0	0
molecular_function	nutrient reservoir	0	0	0	0
molecular_function	protein tag	0	0	0	0
