# Supplementary material for: Combination of Transcriptomics and Proteomics Reveals Differentially Expressed Genes and Proteins in the Skin of EDAR Gene-Targeted and Wildtype Cashmere Goats
Source: Animals (Basel). 2023 Apr 24;13(9):1452. doi: 10.3390/ani13091452 (PMC10177055; doi:10.3390/ani13091452)
Supplement: Supplementary file 1 [file animals-13-01452-s001.zip › Supplementary Table S5 .xlsx]

## Sheet: Diff distribution
Compared sample name	Up-regulated	Down-regulated
EDAR_01/WT_01	177	176
EDAR_02/WT_02	123	129
EDAR_03/WT_03	251	260
EDAR/WT	69	71

## Sheet: EDAR_01vsWT_01
Protein accession	Protein description	EDAR_01/WT_01 Ratio	Regulated Type	EDAR_01/WT_01 P value	Gene name	MW [kDa]	Score	Coverage [%]	Peptides	PSMs	Unique peptides	EDAR_01	EDAR_02	EDAR_03	WT_01	WT_02	WT_03	Subcellular localization	Biological Process	Cellular Component	Molecular Function	KEGG KO No.	KEGG Gene	KEGG pathway	IPR ID	Domain description
A0A060INS8	Cathepsin H OS=Capra hircus OX=9925 GN=CTSH PE=2 SV=1	0.559	Down	4.7215e-06	CTSH	37.387	55.604	12.8	4	5	4	0.716	0.718	0.855	1.28	1.182	1.639	extracellular	GO:0006508 proteolysis; GO:0008152 metabolic process; GO:0043170 macromolecule metabolic process; GO:0019538 protein metabolic process; GO:0044238 primary metabolic process; GO:0071704 organic substance metabolic process;		GO:0070011 peptidase activity, acting on L-amino acid peptides; GO:0008234 cysteine-type peptidase activity; GO:0008233 peptidase activity; GO:0016787 hydrolase activity; GO:0003824 catalytic activity;	K01366	CTSH; cathepsin H [EC:3.4.22.16]	chx04142 Lysosome - Capra hircus (goat); chx04210 Apoptosis - Capra hircus (goat);	IPR013201; IPR000668;	Cathepsin propeptide inhibitor domain (I29); Peptidase C1A, papain C-terminal;
A0A0A7CPQ3	Cellular retinoic acid binding protein 2 OS=Capra hircus OX=9925 GN=CRABP2 PE=2 SV=1	0.613	Down	0.0022619	CRABP2	15.721	83.632	45.7	7	9	6	0.819	0.913	0.863	1.337	1.132	1.324	cytoplasm	GO:0050794 regulation of cellular process; GO:0006810 transport; GO:0050789 regulation of biological process; GO:0010646 regulation of cell communication; GO:0048385 regulation of retinoic acid receptor signaling pathway; GO:0023051 regulation of signaling; GO:0048583 regulation of response to stimulus; GO:0051179 localization; GO:0009966 regulation of signal transduction; GO:0065007 biological r…	GO:0043226 organelle; GO:0043231 intracellular membrane-bounded organelle; GO:0043229 intracellular organelle; GO:0005634 nucleus; GO:0044464 cell part; GO:0005622 intracellular; GO:0005737 cytoplasm; GO:0044424 intracellular part; GO:0043227 membrane-bounded organelle; GO:0005623 cell;	GO:0031406 carboxylic acid binding; GO:0005488 binding; GO:0005501 retinoid binding; GO:0043167 ion binding; GO:0008289 lipid binding; GO:0043177 organic acid binding; GO:0019840 isoprenoid binding; GO:0043168 anion binding; GO:0033293 monocarboxylic acid binding; GO:0001972 retinoic acid binding; GO:0005215 transporter activity; GO:0036094 small molecule binding;	K17289	CRABP2; cellular retinoic acid-binding protein 2		IPR000463; IPR000566; IPR012674; IPR011038;	Cytosolic fatty-acid binding; Lipocalin/cytosolic fatty-acid binding domain; Calycin; Calycin-like;
A0A286S9Y9	Interferon gamma inducible protein 16-like protein transcript variant 1 OS=Capra hircus OX=9925 GN=IFI16l PE=2 SV=1	3.567	Up	0.030298	IFI16l	58.033	11.159	4.2	2	2	2	1.566	1.258	1.485	0.439	0.509	0.528	nucleus				K20914	IFI16; gamma-interferon-inducible protein 16	chx04621 NOD-like receptor signaling pathway - Capra hircus (goat);	IPR004021; IPR004020;	HIN-200/IF120x; DAPIN domain;
A0A452DKA9	---	0.203	Down	6.9141e-07	---	8.8953	43.309	28.2	3	4	3	0.274	1.881	0.856	1.348	1.158	0.348	extracellular			GO:0043169 cation binding; GO:0046872 metal ion binding; GO:0008270 zinc ion binding; GO:0046914 transition metal ion binding; GO:0005488 binding; GO:0043167 ion binding;	K14365	FHL1, SLIM1; four and a half LIM domains protein 1	chx04630 JAK-STAT signaling pathway - Capra hircus (goat);	IPR001781;	Zinc finger, LIM-type;
A0A452DKP1	lysosome-associated membrane glycoprotein 1 precursor [Gallus gallus]	1.611	Up	0.034	LAMP1	43.961	29.553	6.4	3	3	3	1.49	0.831	1.1	0.925	0.83	1.003	plasma membrane		GO:0016020 membrane;		K06528	LAMP1_2, CD107; lysosomal-associated membrane protein 1/2	chx04140 Autophagy - animal - Capra hircus (goat); chx04142 Lysosome - Capra hircus (goat); chx04145 Phagosome - Capra hircus (goat); chx05152 Tuberculosis - Capra hircus (goat);
A0A452DLI4	PREDICTED: LOW QUALITY PROTEIN: multimerin-1 [Bos indicus]	1.628	Up	0.0141043	EMILIN2	118.08	32.824	4	4	4	4	1.34	1.008	1.22	0.823	0.699	1.029	mitochondria			GO:0005515 protein binding; GO:0005488 binding;				IPR008983; IPR001073; IPR011489;	Tumour necrosis factor-like domain; C1q domain; EMI domain;
A0A452DMD5	EF-hand domain-containing protein D2 [Stylophora pistillata]	0.343	Down	0.00094327	EFHD1	26.491	22.343	21.6	4	5	3	0.407	0.823	0.916	1.187	1.324	1.465	cytoplasm			GO:0043169 cation binding; GO:0046872 metal ion binding; GO:0005509 calcium ion binding; GO:0005488 binding; GO:0043167 ion binding;				IPR011992; IPR002048;	EF-hand domain pair; EF-hand domain;
A0A452DMU5	"Testis-expressed sequence 264 protein, partial [Stegodyphus mimosarum]"	2.14	Up	0.0173033	TEX264	33.982	26.994	8.6	2	2	2	1.192	1.177	1.1	0.557	1.111	0.769	extracellular							IPR011256;	Regulatory factor, effector binding domain;
A0A452DND2	"Epithelial chloride channel protein, partial [Stegodyphus mimosarum]"	0.571	Down	3.6147e-05	LOC102185525	101.22	62.705	10.7	9	10	9	0.728	0.531	1.343	1.276	0.804	1.539	plasma membrane	GO:0006810 transport; GO:0006820 anion transport; GO:0006821 chloride transport; GO:0051179 localization; GO:0015698 inorganic anion transport; GO:0006811 ion transport; GO:0051234 establishment of localization;		GO:0022839 ion gated channel activity; GO:0015075 ion transmembrane transporter activity; GO:0022803 passive transmembrane transporter activity; GO:0061778 intracellular chloride channel activity; GO:0005253 anion channel activity; GO:0022892 substrate-specific transporter activity; GO:0005254 chloride channel activity; GO:0015267 channel activity; GO:0015103 inorganic anion transmembrane transpo…	K05030	CLCA3_4; calcium-activated chloride channel regulator 3/4	chx04924 Renin secretion - Capra hircus (goat); chx04972 Pancreatic secretion - Capra hircus (goat);	IPR002035;	von Willebrand factor, type A;
A0A452DNE9	---	0.401	Down	8.5624e-07	LOC102189464	28.391	37.33	20.9	6	7	6	1.019	0.308	0.421	2.543	0.925	1.789	extracellular
A0A452DNR6	serpin H1 precursor [Rattus norvegicus]	0.463	Down	1e-32	SERPINH1	46.506	174.73	37.1	15	22	15	0.807	0.74	0.787	1.743	1.03	1.419	extracellular			GO:0004867 serine-type endopeptidase inhibitor activity; GO:0030234 enzyme regulator activity; GO:0005488 binding; GO:0044877 macromolecular complex binding; GO:0030414 peptidase inhibitor activity; GO:0061134 peptidase regulator activity; GO:0005518 collagen binding; GO:0005515 protein binding; GO:0061135 endopeptidase regulator activity; GO:0098772 molecular function regulator; GO:0004857 enzym…	K09501	SERPINH1, HSP47; serpin peptidase inhibitor, clade H, member 1		IPR033830; IPR023796;	Serpin H1 inhibitory domain; Serpin domain;
A0A452DNW2	histone H1-delta-like [Stylophora pistillata]	1.578	Up	0.00162363	H1F0	20.981	46.089	27.3	6	8	6	1.163	0.896	1.358	0.737	0.853	1.107	nucleus	GO:0044085 cellular component biogenesis; GO:0016043 cellular component organization; GO:0034728 nucleosome organization; GO:0034622 cellular macromolecular complex assembly; GO:0006333 chromatin assembly or disassembly; GO:0043933 macromolecular complex subunit organization; GO:0065004 protein-DNA complex assembly; GO:0006323 DNA packaging; GO:0006334 nucleosome assembly; GO:0051276 chromosome o…	GO:0043229 intracellular organelle; GO:0043232 intracellular non-membrane-bounded organelle; GO:0044446 intracellular organelle part; GO:0032991 macromolecular complex; GO:0044424 intracellular part; GO:0005623 cell; GO:0044422 organelle part; GO:0044427 chromosomal part; GO:0000786 nucleosome; GO:0043228 non-membrane-bounded organelle; GO:0043231 intracellular membrane-bounded organelle; GO:0043…	GO:0097159 organic cyclic compound binding; GO:1901363 heterocyclic compound binding; GO:0003677 DNA binding; GO:0005488 binding; GO:0003676 nucleic acid binding;	K11275	H1_5; histone H1/5		IPR011991; IPR005818;	Winged helix-turn-helix DNA-binding domain; Linker histone H1/H5, domain H15;
A0A452DNY1	Enoyl-CoA hydratase domain-containing protein 1 [Zootermopsis nevadensis]	2.278	Up	1.04883e-12	ECHDC1	33.013	217.67	41.2	10	14	10	1.353	1.434	1.272	0.594	0.751	0.432	mitochondria	GO:0008152 metabolic process;		GO:0003824 catalytic activity;	K18426	ECHDC1; ethylmalonyl-CoA/methylmalonyl-CoA decarboxylase [EC:4.1.1.94 4.1.1.41]	chx00640 Propanoate metabolism - Capra hircus (goat); chx01100 Metabolic pathways - Capra hircus (goat);	IPR029045;	ClpP/crotonase-like domain;
A0A452DPJ6	phosphorylatable fast skeletal muscle myosin light chain [Capra hircus]	0.298	Down	1.9759e-11	MYLPF	18.896	78.392	50.3	9	9	9	0.931	0.198	1.418	3.128	0.303	0.876	cytoplasm			GO:0043169 cation binding; GO:0046872 metal ion binding; GO:0005509 calcium ion binding; GO:0005488 binding; GO:0043167 ion binding;	K12758	MYLPF; fast skeletal myosin light chain 2	chx04510 Focal adhesion - Capra hircus (goat); chx04670 Leukocyte transendothelial migration - Capra hircus (goat); chx04810 Regulation of actin cytoskeleton - Capra hircus (goat);	IPR011992; IPR002048;	EF-hand domain pair; EF-hand domain;
A0A452DQC0	drebrin-like protein B isoform X2 [Stylophora pistillata]	0.517	Down	0.0124232	DBN1	71.653	48.705	11.1	7	7	7	0.577	0.79	1.092	1.116	1.11	1.266	nucleus		GO:0005623 cell; GO:0005622 intracellular; GO:0044464 cell part;	GO:0003779 actin binding; GO:0005515 protein binding; GO:0008092 cytoskeletal protein binding; GO:0005488 binding;				IPR029006; IPR002108;	ADF-H/Gelsolin-like domain; Actin-depolymerising factor homology domain;
A0A452DR78	periostin precursor [Gallus gallus]	1.525	Up	3.1173e-08	TGFBI	74.351	208.8	28	18	21	18	1.677	0.782	0.801	1.1	0.752	1.213	plasma membrane			GO:0005515 protein binding; GO:0005488 binding;	K19519	TGFBI, BIGH3; transforming growth factor-beta-induced protein		IPR011489; IPR000782;	EMI domain; FAS1 domain;
A0A452DRA0	trichohyalin [Mus musculus]	0.412	Down	1.62448e-12	TCHH	188.23	286.27	22.8	26	35	26	0.345	1.42	0.963	0.837	1.55	0.656	mitochondria			GO:0043169 cation binding; GO:0046872 metal ion binding; GO:0005509 calcium ion binding; GO:0046914 transition metal ion binding; GO:0005488 binding; GO:0043167 ion binding;	K18626	TCHH; trichohyalin		IPR034325; IPR011992; IPR002048; IPR013787;	S-100; EF-hand domain pair; EF-hand domain; S100/CaBP-9k-type, calcium binding, subdomain;
A0A452DRB9	Hemicentin-1 [Stylophora pistillata]	0.56	Down	1.62448e-12	---	99.029	323.31	29.4	29	50	29	1.009	0.538	1.15	1.803	0.738	1.266	extracellular				K06238	COL6A; collagen, type VI, alpha	chx04151 PI3K-Akt signaling pathway - Capra hircus (goat); chx04510 Focal adhesion - Capra hircus (goat); chx04512 ECM-receptor interaction - Capra hircus (goat); chx04974 Protein digestion and absorption - Capra hircus (goat); chx05165 Human papillomavirus infection - Capra hircus (goat);	IPR002035;	von Willebrand factor, type A;
A0A452DRC0	"galactokinase 1, partial [Bos taurus]"	1.6	Up	0.0076003	GALK1	42.241	40.727	14.5	5	4	4	0.971	1.438	1.046	0.607	1.038	0.737	cytoplasm	GO:0016310 phosphorylation; GO:0044281 small molecule metabolic process; GO:0044699 single-organism process; GO:0005975 carbohydrate metabolic process; GO:0044238 primary metabolic process; GO:0044237 cellular metabolic process; GO:0006796 phosphate-containing compound metabolic process; GO:0071704 organic substance metabolic process; GO:0044723 single-organism carbohydrate metabolic process; GO:…	GO:0044424 intracellular part; GO:0005623 cell; GO:0044464 cell part; GO:0005622 intracellular; GO:0005737 cytoplasm;	GO:0005524 ATP binding; GO:1901265 nucleoside phosphate binding; GO:0016773 phosphotransferase activity, alcohol group as acceptor; GO:0001882 nucleoside binding; GO:0043167 ion binding; GO:0000166 nucleotide binding; GO:0097159 organic cyclic compound binding; GO:1901363 heterocyclic compound binding; GO:0032549 ribonucleoside binding; GO:0019200 carbohydrate kinase activity; GO:0097367 carbohyd…	K00849	galK; galactokinase [EC:2.7.1.6]	chx00052 Galactose metabolism - Capra hircus (goat); chx00520 Amino sugar and nucleotide sugar metabolism - Capra hircus (goat); chx01100 Metabolic pathways - Capra hircus (goat);	IPR019539; IPR020568; IPR006204; IPR014721; IPR013750;	Galactokinase galactose-binding domain; Ribosomal protein S5 domain 2-type fold; GHMP kinase N-terminal domain; Ribosomal protein S5 domain 2-type fold, subgroup; GHMP kinase, C-terminal domain;
A0A452DRL6	Protein transport protein Sec31A [Zootermopsis nevadensis]	0.643	Down	1.98059e-05	SEC31A	121.62	96.042	10.9	13	16	13	0.834	1.17	0.918	1.297	1.255	0.754	nucleus			GO:0005515 protein binding; GO:0005488 binding;	K14005	SEC31; protein transport protein SEC31	chx04141 Protein processing in endoplasmic reticulum - Capra hircus (goat);	IPR017986; IPR015943;	WD40-repeat-containing domain; WD40/YVTN repeat-like-containing domain;
A0A452DRQ8	ERO1-like protein beta [Stylophora pistillata]	1.571	Up	0.036721	ERO1A	52.257	24.87	10.5	4	4	4	1.334	0.953	1.083	0.849	0.888	0.984	extracellular	GO:0044699 single-organism process; GO:0008152 metabolic process; GO:0055114 oxidation-reduction process; GO:0044710 single-organism metabolic process;	GO:0043226 organelle; GO:0043231 intracellular membrane-bounded organelle; GO:0043229 intracellular organelle; GO:0005783 endoplasmic reticulum; GO:0044464 cell part; GO:0005622 intracellular; GO:0005737 cytoplasm; GO:0012505 endomembrane system; GO:0044424 intracellular part; GO:0043227 membrane-bounded organelle; GO:0005623 cell; GO:0044444 cytoplasmic part;	GO:0016864 intramolecular oxidoreductase activity, transposing S-S bonds; GO:0016853 isomerase activity; GO:0003824 catalytic activity; GO:0016667 oxidoreductase activity, acting on a sulfur group of donors; GO:0016671 oxidoreductase activity, acting on a sulfur group of donors, disulfide as acceptor; GO:0016860 intramolecular oxidoreductase activity; GO:0003756 protein disulfide isomerase activi…	K10950	ERO1L; ERO1-like protein alpha [EC:1.8.4.-]	chx04141 Protein processing in endoplasmic reticulum - Capra hircus (goat);
A0A452DS37	"Alpha-L-fucosidase, partial [Stegodyphus mimosarum]"	1.837	Up	0.037615	FUCA1	53.855	18.473	6.8	3	3	3	1.317	1.073	1.022	0.717	0.777	1.159	extracellular	GO:0044723 single-organism carbohydrate metabolic process; GO:0008152 metabolic process; GO:0044710 single-organism metabolic process; GO:0044281 small molecule metabolic process; GO:0005996 monosaccharide metabolic process; GO:0044699 single-organism process; GO:0044238 primary metabolic process; GO:0005975 carbohydrate metabolic process; GO:0006004 fucose metabolic process; GO:0019318 hexose me…		GO:0004553 hydrolase activity, hydrolyzing O-glycosyl compounds; GO:0016787 hydrolase activity; GO:0003824 catalytic activity; GO:0015928 fucosidase activity; GO:0004560 alpha-L-fucosidase activity; GO:0016798 hydrolase activity, acting on glycosyl bonds;	K01206	FUCA; alpha-L-fucosidase [EC:3.2.1.51]	chx00511 Other glycan degradation - Capra hircus (goat);	IPR013780; IPR017853; IPR013781; IPR031919;	Glycosyl hydrolase, all-beta; Glycoside hydrolase superfamily; Glycoside hydrolase, catalytic domain; Alpha-L-fucosidase, C-terminal;
A0A452DSA3	"Septin-2, partial [Zootermopsis nevadensis]"	1.924	Up	0.0109017	SEPT6	48.117	25.128	26.1	10	11	3	1.266	1.241	0.899	0.658	1.057	1.164	nucleus			GO:1901265 nucleoside phosphate binding; GO:0001882 nucleoside binding; GO:0043167 ion binding; GO:0000166 nucleotide binding; GO:0097159 organic cyclic compound binding; GO:1901363 heterocyclic compound binding; GO:0032549 ribonucleoside binding; GO:0097367 carbohydrate derivative binding; GO:0032553 ribonucleotide binding; GO:0005488 binding; GO:0032550 purine ribonucleoside binding; GO:0043168…	K16939	SEPT6_8_11; septin 6/8/11	chx05100 Bacterial invasion of epithelial cells - Capra hircus (goat);	IPR027417; IPR030379;	P-loop containing nucleoside triphosphate hydrolase; Septin-type guanine nucleotide-binding (G) domain;
A0A452DSU5	myosin light chain 4 [Ovis aries]	0.181	Down	2.9066e-06	MYL6B	23.361	35.461	24.6	5	5	4	0.875	0.248	0.43	4.833	0.604	0.482	cytoplasm			GO:0043169 cation binding; GO:0046872 metal ion binding; GO:0005509 calcium ion binding; GO:0005488 binding; GO:0043167 ion binding;	K12751	MYL6; myosin light chain 6	chx04270 Vascular smooth muscle contraction - Capra hircus (goat); chx04530 Tight junction - Capra hircus (goat); chx04921 Oxytocin signaling pathway - Capra hircus (goat);	IPR011992; IPR002048;	EF-hand domain pair; EF-hand domain;
A0A452DSV9	"calsequestrin-1-like, partial [Exaiptasia pallida]"	0.414	Down	0.0117222	CASQ1	43.59	14.652	6.3	2	2	2	1.476	0.267	0.926	3.562	0.378	0.595	extracellular			GO:0043169 cation binding; GO:0046872 metal ion binding; GO:0005509 calcium ion binding; GO:0005488 binding; GO:0043167 ion binding;				IPR012336;	Thioredoxin-like fold;
A0A452DT06	cadherin-2 precursor [Gallus gallus]	2.316	Up	8.26e-08	DSC1	93.823	122.86	19.5	14	17	14	1.649	0.896	1.266	0.712	0.588	0.819	endoplasmic reticulum	GO:0098609 cell-cell adhesion; GO:0007155 cell adhesion; GO:0022610 biological adhesion; GO:0007156 homophilic cell adhesion via plasma membrane adhesion molecules; GO:0098742 cell-cell adhesion via plasma-membrane adhesion molecules;	GO:0016020 membrane; GO:0005623 cell; GO:0044464 cell part; GO:0071944 cell periphery; GO:0005886 plasma membrane;	GO:0043169 cation binding; GO:0046872 metal ion binding; GO:0005509 calcium ion binding; GO:0005488 binding; GO:0043167 ion binding;	K07600	DSC1; desmocollin 1		IPR015919; IPR014868; IPR002126;	Cadherin-like; Cadherin prodomain; Cadherin;
A0A452DT18	Lipoma-preferred partner-like [Stylophora pistillata]	0.569	Down	0.000163393	ZYX	60.041	131.93	35.8	15	16	14	0.616	1.14	0.896	1.082	1.179	1.179	nucleus			GO:0043169 cation binding; GO:0046872 metal ion binding; GO:0008270 zinc ion binding; GO:0046914 transition metal ion binding; GO:0005488 binding; GO:0043167 ion binding;	K06273	ZYX; zyxin	chx04510 Focal adhesion - Capra hircus (goat);	IPR001781;	Zinc finger, LIM-type;
A0A452DU61	"heat shock protein beta-6, partial [Bos taurus]"	0.411	Down	0.033376	HSPB6	17.479	14.414	14.6	2	2	2	0.932	0.887	0.56	2.268	0.648	1.429	cytoplasm,nucleus			GO:0005212 structural constituent of eye lens; GO:0005198 structural molecule activity;	K09545	HSPB6; heat shock protein beta-6		IPR002068; IPR003090; IPR008978;	Alpha crystallin/Hsp20 domain; Alpha-crystallin, N-terminal; HSP20-like chaperone;
A0A452DUJ9	---	1.638	Up	0.021502	ZNF512	62.796	14.299	4.2	2	2	2	0.968	0.84	1.604	0.591	0.975	0.887	nucleus			GO:0046872 metal ion binding; GO:0043169 cation binding; GO:0005488 binding; GO:0043167 ion binding;				IPR015880; IPR007087;	Zinc finger, C2H2-like; Zinc finger, C2H2;
A0A452DUR7	Acylamino-acid-releasing enzyme [Stylophora pistillata]	0.54	Down	0.000197048	APEH	80.99	40.876	9.7	6	6	6	1.112	0.769	0.737	2.061	1.002	1.149	cytoplasm	GO:0006508 proteolysis; GO:0008152 metabolic process; GO:0043170 macromolecule metabolic process; GO:0019538 protein metabolic process; GO:0044238 primary metabolic process; GO:0071704 organic substance metabolic process;		GO:0004252 serine-type endopeptidase activity; GO:0004175 endopeptidase activity; GO:0008233 peptidase activity; GO:0003824 catalytic activity; GO:0017171 serine hydrolase activity; GO:0008236 serine-type peptidase activity; GO:0070011 peptidase activity, acting on L-amino acid peptides; GO:0016787 hydrolase activity;	K01303	APEH; acylaminoacyl-peptidase [EC:3.4.19.1]		IPR001375; IPR029058; IPR011042;	Peptidase S9, prolyl oligopeptidase, catalytic domain; Alpha/Beta hydrolase fold; Six-bladed beta-propeller, TolB-like;
A0A452DV27	ankyrin-3 isoform h [Mus musculus]	0.564	Down	4.7826e-06	ANK1	200.73	54.809	6	9	9	9	1.664	0.431	0.5	2.949	0.687	0.834	nucleus	GO:0050794 regulation of cellular process; GO:0044700 single organism signaling; GO:0051716 cellular response to stimulus; GO:0007165 signal transduction; GO:0050789 regulation of biological process; GO:0007154 cell communication; GO:0044699 single-organism process; GO:0023052 signaling; GO:0050896 response to stimulus; GO:0009987 cellular process; GO:0065007 biological regulation;		GO:0005515 protein binding; GO:0005488 binding;				IPR000906; IPR000488; IPR020683; IPR011029;	ZU5 domain; Death domain; Ankyrin repeat-containing domain; Death-like domain;
A0A452DVP7	"Plastin-2, partial [Stegodyphus mimosarum]"	1.6	Up	1.5796e-10	LCP1	70.178	180.43	33.8	20	26	14	1.342	1.117	1.018	0.839	0.793	1.084	cytoplasm			GO:0043169 cation binding; GO:0046872 metal ion binding; GO:0005515 protein binding; GO:0005509 calcium ion binding; GO:0005488 binding; GO:0043167 ion binding;	K17276	LCP1, PLS2; plastin-2		IPR002048; IPR011992; IPR001715;	EF-hand domain; EF-hand domain pair; Calponin homology domain;
A0A452DVR7	myoferlin-like isoform X3 [Stylophora pistillata]	0.519	Down	0.00047568	DYSF	229.24	39.957	2.4	4	4	4	0.911	0.891	0.97	1.754	0.865	1.01	cytoplasm		GO:0031224 intrinsic component of membrane; GO:0016020 membrane; GO:0016021 integral component of membrane; GO:0044425 membrane part;	GO:0005515 protein binding; GO:0005488 binding;	K18261	DYSF; dysferlin		IPR012561; IPR006614; IPR012968; IPR012560; IPR032362; IPR000008;	Ferlin B-domain; Peroxin/Ferlin domain; FerIin domain; Ferlin A-domain; Ferlin, C-terminal domain; C2 domain;
A0A452DVT7	"major histocompatibility complex, class I, A precursor [Bos taurus]"	1.918	Up	0.0087775	LOC102172138	40.62	32.462	9.7	3	4	2	1.728	0.749	1.136	0.901	0.664	0.909	extracellular	GO:0019882 antigen processing and presentation; GO:0002376 immune system process; GO:0006955 immune response; GO:0050896 response to stimulus;		GO:0005515 protein binding; GO:0005488 binding;				IPR007110; IPR013783; IPR010579; IPR011161; IPR011162; IPR001039; IPR003597;	Immunoglobulin-like domain; Immunoglobulin-like fold; MHC class I, alpha chain, C-terminal; MHC class I-like antigen recognition-like; MHC classes I/II-like antigen recognition protein; MHC class I alpha chain, alpha1 alpha2 domains; Immunoglobulin C1-set;
A0A452DWL1	vimentin [Gallus gallus]	0.491	Down	6.35511e-11	DES	53.531	323.31	47.4	23	33	20	0.355	1.825	0.937	0.723	1.288	0.538	mitochondria		GO:0043229 intracellular organelle; GO:0099513 polymeric cytoskeletal fiber; GO:0043232 intracellular non-membrane-bounded organelle; GO:0044430 cytoskeletal part; GO:0044446 intracellular organelle part; GO:0099512 supramolecular fiber; GO:0044424 intracellular part; GO:0005623 cell; GO:0099080 supramolecular complex; GO:0044422 organelle part; GO:0099081 supramolecular polymer; GO:0043228 non-m…	GO:0005198 structural molecule activity;	K07610	DES; desmin	chx05410 Hypertrophic cardiomyopathy (HCM) - Capra hircus (goat); chx05412 Arrhythmogenic right ventricular cardiomyopathy (ARVC) - Capra hircus (goat); chx05414 Dilated cardiomyopathy (DCM) - Capra hircus (goat);	IPR006821;	Intermediate filament head, DNA-binding domain;
A0A452DWX6	periostin precursor [Gallus gallus]	1.653	Up	0.0034172	POSTN	87.241	43.097	36.5	27	5	3	1.04	0.712	1.453	0.629	0.444	1.65	endoplasmic reticulum			GO:0005515 protein binding; GO:0005488 binding;				IPR011489; IPR000782;	EMI domain; FAS1 domain;
A0A452DWZ6	"Bleomycin hydrolase, partial [Stegodyphus mimosarum]"	1.602	Up	8.0599e-10	BLMH	53.227	116.1	29.9	14	17	14	1.168	0.836	1.208	0.729	0.898	1.041	cytoplasm	GO:0006508 proteolysis; GO:0008152 metabolic process; GO:0043170 macromolecule metabolic process; GO:0019538 protein metabolic process; GO:0044238 primary metabolic process; GO:0071704 organic substance metabolic process;		GO:0004175 endopeptidase activity; GO:0070011 peptidase activity, acting on L-amino acid peptides; GO:0008234 cysteine-type peptidase activity; GO:0016787 hydrolase activity; GO:0008233 peptidase activity; GO:0004197 cysteine-type endopeptidase activity; GO:0003824 catalytic activity;	K01372	BLMH, pepC; bleomycin hydrolase [EC:3.4.22.40]
A0A452DX80	---	0.579	Down	6.4621e-05	GTF2I	110.09	80.677	13.3	12	13	12	0.699	0.755	1.136	1.207	1.194	1.121	nucleus				K03121	TFII-I, GTF2I; transcription initiation factor TFII-I	chx03022 Basal transcription factors - Capra hircus (goat); chx04022 cGMP-PKG signaling pathway - Capra hircus (goat);
A0A452DXE2	RecName: Full=Complement C3; Contains: RecName: Full=Complement C3 beta chain; Contains:RecName: Full=C3-beta-c; Short=C3bc; Contains: RecName: Full=Complement C3 alpha chain; Contains: RecName: Full=C3a anaphylatoxin;Contains: RecName: Full=Acylation stimulating protein;Short=ASP; AltName: Full=C3adesArg; Contains: RecName:Full=Complement C3b alpha' chain; Contains: RecName: Full=Complement C3c …	0.473	Down	1e-32	C3	187.2	323.31	37	65	39	19	0.985	0.412	0.474	2.081	1.113	1.673	plasma membrane	GO:0002253 activation of immune response; GO:0006950 response to stress; GO:0002252 immune effector process; GO:0072376 protein activation cascade; GO:0006959 humoral immune response; GO:0002376 immune system process; GO:0044238 primary metabolic process; GO:0050896 response to stimulus; GO:0048518 positive regulation of biological process; GO:0050776 regulation of immune response; GO:0071704 org…	GO:0005615 extracellular space; GO:0044421 extracellular region part; GO:0005576 extracellular region;	GO:0030234 enzyme regulator activity; GO:0005488 binding; GO:0030414 peptidase inhibitor activity; GO:0061134 peptidase regulator activity; GO:0005515 protein binding; GO:0061135 endopeptidase regulator activity; GO:0004857 enzyme inhibitor activity; GO:0098772 molecular function regulator; GO:0004866 endopeptidase inhibitor activity;				IPR008993; IPR001599; IPR000020; IPR011626; IPR002890; IPR011625; IPR009048; IPR001134; IPR001840; IPR008930; IPR018933; IPR019565; IPR018081;	Tissue inhibitor of metalloproteinases-like, OB-fold; Alpha-2-macroglobulin; Anaphylatoxin/fibulin; Alpha-macroglobulin complement component; Alpha-2-macroglobulin, N-terminal; Alpha-2-macroglobulin, N-terminal 2; Alpha-macroglobulin, receptor-binding; Netrin domain; Anaphylatoxin, complement system domain; Terpenoid cyclases/protein prenyltransferase alpha-alpha toroid; Netrin module, non-TIMP t…
A0A452DXK1	---	0.088	Down	1.0431e-06	LOC102177561	14.223	40.975	49.2	5	6	5	0.246	0.397	0.99	2.781	1.237	1.111	extracellular		GO:0043229 intracellular organelle; GO:0099513 polymeric cytoskeletal fiber; GO:0043232 intracellular non-membrane-bounded organelle; GO:0044430 cytoskeletal part; GO:0044446 intracellular organelle part; GO:0099512 supramolecular fiber; GO:0044424 intracellular part; GO:0005623 cell; GO:0099080 supramolecular complex; GO:0044422 organelle part; GO:0045095 keratin filament; GO:0099081 supramolecu…
A0A452DY24	animal blastomere protein [Cynops pyrrhogaster]	0.666	Down	2.9122e-10	PRDX2	21.786	232.83	59.1	12	20	12	1.182	0.72	0.829	1.775	0.852	1.131	cytoplasm	GO:0050794 regulation of cellular process; GO:0042592 homeostatic process; GO:0065008 regulation of biological quality; GO:0008152 metabolic process; GO:0050789 regulation of biological process; GO:0055114 oxidation-reduction process; GO:0044710 single-organism metabolic process; GO:0045454 cell redox homeostasis; GO:0044763 single-organism cellular process; GO:0019725 cellular homeostasis; GO:00…		GO:0016209 antioxidant activity; GO:0003824 catalytic activity; GO:0051920 peroxiredoxin activity; GO:0016684 oxidoreductase activity, acting on peroxide as acceptor; GO:0016491 oxidoreductase activity;	K03386	PRDX2_4, ahpC; peroxiredoxin (alkyl hydroperoxide reductase subunit C) [EC:1.11.1.15]		IPR019479; IPR000866; IPR013766; IPR012336;	Peroxiredoxin, C-terminal; Alkyl hydroperoxide reductase subunit C/ Thiol specific antioxidant; Thioredoxin domain; Thioredoxin-like fold;
A0A452DYC3	"Prolyl 3-hydroxylase 1, partial [Zootermopsis nevadensis]"	0.539	Down	0.00069535	P3H1	81.427	19.933	4.5	3	3	3	0.924	0.566	0.591	1.715	1.032	1.342	cytoplasm	GO:0044699 single-organism process; GO:0008152 metabolic process; GO:0055114 oxidation-reduction process; GO:0044710 single-organism metabolic process;		GO:0019842 vitamin binding; GO:0005506 iron ion binding; GO:0031418 L-ascorbic acid binding; GO:0043167 ion binding; GO:0043177 organic acid binding; GO:0016705 oxidoreductase activity, acting on paired donors, with incorporation or reduction of molecular oxygen; GO:0005515 protein binding; GO:0048029 monosaccharide binding; GO:0016491 oxidoreductase activity; GO:0031406 carboxylic acid binding; …	K08134	LEPRE; leucine proline-enriched proteoglycan (leprecan)		IPR006620; IPR005123; IPR011990;	Prolyl 4-hydroxylase, alpha subunit; Oxoglutarate/iron-dependent dioxygenase; Tetratricopeptide-like helical domain;
A0A452DYG7	---	0.589	Down	0.0035636	LOC102171351	17.361	90.712	17.4	3	7	3	1.037	0.633	0.45	1.76	1.017	1.777	cytoplasm			GO:0008289 lipid binding; GO:0005488 binding;				IPR017943; IPR017942;	Bactericidal permeability-increasing protein, alpha/beta domain; Lipid-binding serum glycoprotein, N-terminal;
A0A452DYJ2	"Microtubule-actin cross-linking factor 1, isoform 4, partial [Stegodyphus mimosarum]"	0.66	Down	3.33067e-15	MACF1	614.33	323.31	11.4	55	58	54	0.649	1.185	1.032	0.984	1.348	0.716	cytoplasm			GO:0008092 cytoskeletal protein binding; GO:0008017 microtubule binding; GO:0005488 binding; GO:0043167 ion binding; GO:0015631 tubulin binding; GO:0046872 metal ion binding; GO:0043169 cation binding; GO:0005515 protein binding; GO:0005509 calcium ion binding;	K19827	MACF1; microtuble-actin crosslinking factor 1		IPR003108; IPR011992; IPR002048; IPR001715;	Gas2-related domain; EF-hand domain pair; EF-hand domain; Calponin homology domain;
A0A452DYL7	---	2.433	Up	0.0023588	LRRN4CL	24.793	26.698	14.2	2	2	2	0.866	0.971	0.784	0.356	1.649	1.349	extracellular			GO:0005515 protein binding; GO:0005488 binding;	K05113	EPHB4, HTK; Eph receptor B4 [EC:2.7.10.1]	chx04360 Axon guidance - Capra hircus (goat);	IPR013783; IPR003961;	Immunoglobulin-like fold; Fibronectin type III;
A0A452DZ70	"Fructose-bisphosphate aldolase, muscle type [Stylophora pistillata]"	2.455	Up	0.00055921	ALDOC	53.853	96.487	23.9	11	15	5	1.257	1.259	1.082	0.512	0.83	0.926	nucleus	GO:0006757 ATP generation from ADP; GO:0009116 nucleoside metabolic process; GO:0042278 purine nucleoside metabolic process; GO:0006165 nucleoside diphosphate phosphorylation; GO:0046031 ADP metabolic process; GO:0019362 pyridine nucleotide metabolic process; GO:0006096 glycolytic process; GO:0009167 purine ribonucleoside monophosphate metabolic process; GO:0009117 nucleotide metabolic process; G…		GO:0016829 lyase activity; GO:0004332 fructose-bisphosphate aldolase activity; GO:0016832 aldehyde-lyase activity; GO:0003824 catalytic activity; GO:0016830 carbon-carbon lyase activity;	K01623	ALDO; fructose-bisphosphate aldolase, class I [EC:4.1.2.13]	chx00010 Glycolysis / Gluconeogenesis - Capra hircus (goat); chx00030 Pentose phosphate pathway - Capra hircus (goat); chx00051 Fructose and mannose metabolism - Capra hircus (goat); chx01100 Metabolic pathways - Capra hircus (goat); chx01200 Carbon metabolism - Capra hircus (goat); chx01230 Biosynthesis of amino acids - Capra hircus (goat);	IPR013785;	Aldolase-type TIM barrel;
A0A452DZD6	"immunoglobulin lambda light chain constant region 3 allotypic variant IGLC3a, partial [Bos taurus]"	1.706	Up	1.68665e-12	---	11.298	269.09	69.8	12	36	12	1.726	0.785	0.925	1.012	0.701	1.097	extracellular			GO:0005515 protein binding; GO:0005488 binding;				IPR007110; IPR013783; IPR003597;	Immunoglobulin-like domain; Immunoglobulin-like fold; Immunoglobulin C1-set;
A0A452E082	S-adenosylmethionine synthase isoform type-1 [Stylophora pistillata]	0.523	Down	0.00011676	MAT1A	43.828	26.548	16.7	6	6	4	0.874	0.996	0.925	1.67	0.825	1.074	cytoplasm	GO:0051188 cofactor biosynthetic process; GO:0006790 sulfur compound metabolic process; GO:0046500 S-adenosylmethionine metabolic process; GO:0009058 biosynthetic process; GO:0006732 coenzyme metabolic process; GO:1901576 organic substance biosynthetic process; GO:0044237 cellular metabolic process; GO:0044272 sulfur compound biosynthetic process; GO:0044249 cellular biosynthetic process; GO:0051…		GO:0005524 ATP binding; GO:1901265 nucleoside phosphate binding; GO:0001882 nucleoside binding; GO:0043167 ion binding; GO:0000166 nucleotide binding; GO:0004478 methionine adenosyltransferase activity; GO:0097159 organic cyclic compound binding; GO:1901363 heterocyclic compound binding; GO:0032549 ribonucleoside binding; GO:0097367 carbohydrate derivative binding; GO:0003824 catalytic activity; …	K00789	metK; S-adenosylmethionine synthetase [EC:2.5.1.6]	chx00270 Cysteine and methionine metabolism - Capra hircus (goat); chx01100 Metabolic pathways - Capra hircus (goat); chx01230 Biosynthesis of amino acids - Capra hircus (goat);	IPR022636; IPR022628; IPR022630; IPR022629;	S-adenosylmethionine synthetase superfamily; S-adenosylmethionine synthetase, N-terminal; S-adenosylmethionine synthetase, C-terminal; S-adenosylmethionine synthetase, central domain;
A0A452E0A4	tropomyosin alpha-3 chain isoform c [Gallus gallus]	1.673	Up	1.6027e-06	TPM4	28.521	197.95	55.6	20	18	5	1.094	0.965	1.281	0.654	0.73	1.229	cytoplasm
A0A452E0A7	glutathione S-transferase Mu 1 [Bos taurus]	2.545	Up	1.15463e-14	GSTM3	26.834	110.65	58.2	13	27	10	1.909	1.153	1.003	0.75	0.592	0.688	cytoplasm	GO:0008152 metabolic process;		GO:0004364 glutathione transferase activity; GO:0016765 transferase activity, transferring alkyl or aryl (other than methyl) groups; GO:0005515 protein binding; GO:0003824 catalytic activity; GO:0016740 transferase activity; GO:0005488 binding;	K00799	GST, gst; glutathione S-transferase [EC:2.5.1.18]	chx00480 Glutathione metabolism - Capra hircus (goat); chx00980 Metabolism of xenobiotics by cytochrome P450 - Capra hircus (goat); chx00982 Drug metabolism - cytochrome P450 - Capra hircus (goat); chx00983 Drug metabolism - other enzymes - Capra hircus (goat); chx01100 Metabolic pathways - Capra hircus (goat); chx01524 Platinum drug resistance - Capra hircus (goat); chx05200 Pathways in cancer -…	IPR004046; IPR010987; IPR004045; IPR012336;	Glutathione S-transferase, C-terminal; Glutathione S-transferase, C-terminal-like; Glutathione S-transferase, N-terminal; Thioredoxin-like fold;
A0A452E0K3	plasma kallikrein-like isoform X2 [Stylophora pistillata]	1.916	Up	0.00078466	KLK6	27.013	43.705	31.1	5	6	5	1.37	0.629	0.397	0.715	1.269	1.793	extracellular	GO:0006508 proteolysis; GO:0008152 metabolic process; GO:0043170 macromolecule metabolic process; GO:0019538 protein metabolic process; GO:0044238 primary metabolic process; GO:0071704 organic substance metabolic process;		GO:0004252 serine-type endopeptidase activity; GO:0004175 endopeptidase activity; GO:0008233 peptidase activity; GO:0003824 catalytic activity; GO:0017171 serine hydrolase activity; GO:0008236 serine-type peptidase activity; GO:0070011 peptidase activity, acting on L-amino acid peptides; GO:0016787 hydrolase activity;	K08667	KLK6, PRSS9; kallikrein 6 [EC:3.4.21.-]		IPR009003; IPR001254;	Peptidase S1, PA clan; Serine proteases, trypsin domain;
A0A452E104	phosphoglycerate kinase 1 [Sus scrofa]	1.566	Up	4.4298e-11	PGK1	44.565	323.31	67.4	26	46	17	1.392	1.099	0.954	0.889	0.708	0.949	cytoplasm	GO:0006757 ATP generation from ADP; GO:0009116 nucleoside metabolic process; GO:0042278 purine nucleoside metabolic process; GO:0006165 nucleoside diphosphate phosphorylation; GO:0046031 ADP metabolic process; GO:0019362 pyridine nucleotide metabolic process; GO:0006096 glycolytic process; GO:0009167 purine ribonucleoside monophosphate metabolic process; GO:0009117 nucleotide metabolic process; G…		GO:0016774 phosphotransferase activity, carboxyl group as acceptor; GO:0016301 kinase activity; GO:0003824 catalytic activity; GO:0016740 transferase activity; GO:0004618 phosphoglycerate kinase activity; GO:0016772 transferase activity, transferring phosphorus-containing groups;	K00927	PGK, pgk; phosphoglycerate kinase [EC:2.7.2.3]	chx00010 Glycolysis / Gluconeogenesis - Capra hircus (goat); chx01100 Metabolic pathways - Capra hircus (goat); chx01200 Carbon metabolism - Capra hircus (goat); chx01230 Biosynthesis of amino acids - Capra hircus (goat);	IPR015824; IPR015901;	Phosphoglycerate kinase, N-terminal; Phosphoglycerate kinase, C-terminal;
A0A452E115	band 3 anion transport protein [Danio rerio]	0.441	Down	1e-32	SLC4A1	109.01	229.99	23.4	20	27	20	1.439	0.354	0.513	3.26	0.782	0.828	plasma membrane	GO:0006820 anion transport; GO:0006810 transport; GO:0051179 localization; GO:0006811 ion transport; GO:0051234 establishment of localization;	GO:0031224 intrinsic component of membrane; GO:0016020 membrane; GO:0016021 integral component of membrane; GO:0044425 membrane part;	GO:0022804 active transmembrane transporter activity; GO:0015291 secondary active transmembrane transporter activity; GO:0005452 inorganic anion exchanger activity; GO:0015075 ion transmembrane transporter activity; GO:0022892 substrate-specific transporter activity; GO:0015103 inorganic anion transmembrane transporter activity; GO:0008509 anion transmembrane transporter activity; GO:0022891 subs…	K06573	SLC4A1, AE1, CD233; solute carrier family 4 (anion exchanger), member 1	chx04966 Collecting duct acid secretion - Capra hircus (goat);	IPR011531; IPR013769; IPR016152;	Bicarbonate transporter, C-terminal; Band 3 cytoplasmic domain; Phosphotransferase/anion transporter;
A0A452E166	signal transducer and activator of transcription 1 [Sus scrofa]	1.579	Up	4.3942e-05	STAT1	87.11	105.73	21.5	14	14	14	1.224	1.311	1.073	0.775	0.91	0.659	cytoplasm,nucleus	GO:0050794 regulation of cellular process; GO:0044700 single organism signaling; GO:0010468 regulation of gene expression; GO:0051716 cellular response to stimulus; GO:0006355 regulation of transcription, DNA-templated; GO:0031326 regulation of cellular biosynthetic process; GO:0080090 regulation of primary metabolic process; GO:0060255 regulation of macromolecule metabolic process; GO:0019219 re…		GO:0097159 organic cyclic compound binding; GO:1901363 heterocyclic compound binding; GO:0003677 DNA binding; GO:0005488 binding; GO:0001071 nucleic acid binding transcription factor activity; GO:0003676 nucleic acid binding; GO:0003700 transcription factor activity, sequence-specific DNA binding;	K11220	STAT1; signal transducer and activator of transcription 1	chx04062 Chemokine signaling pathway - Capra hircus (goat); chx04217 Necroptosis - Capra hircus (goat); chx04380 Osteoclast differentiation - Capra hircus (goat); chx04620 Toll-like receptor signaling pathway - Capra hircus (goat); chx04621 NOD-like receptor signaling pathway - Capra hircus (goat); chx04625 C-type lectin receptor signaling pathway - Capra hircus (goat); chx04630 JAK-STAT signalin…	IPR022752; IPR000980; IPR013801; IPR012345; IPR008967; IPR011992; IPR013800; IPR013799; IPR015988;	Signal transducer and activation of transcription 1, TAZ2 binding domain, C-terminal; SH2 domain; STAT transcription factor, DNA-binding; STAT transcription factor, DNA-binding, subdomain; p53-like transcription factor, DNA-binding; EF-hand domain pair; STAT transcription factor, all-alpha domain; STAT transcription factor, protein interaction; STAT transcription factor, coiled coil;
A0A452E1U2	Calmodulin [Stylophora pistillata]	2.208	Up	1.3505e-09	CALML5	16.904	88.786	41.6	6	9	6	1.985	0.747	0.863	0.899	0.695	0.981	cytoplasm			GO:0043169 cation binding; GO:0046872 metal ion binding; GO:0005509 calcium ion binding; GO:0005488 binding; GO:0043167 ion binding;	K02183	CALM; calmodulin	chx04014 Ras signaling pathway - Capra hircus (goat); chx04015 Rap1 signaling pathway - Capra hircus (goat); chx04020 Calcium signaling pathway - Capra hircus (goat); chx04022 cGMP-PKG signaling pathway - Capra hircus (goat); chx04024 cAMP signaling pathway - Capra hircus (goat); chx04070 Phosphatidylinositol signaling system - Capra hircus (goat); chx04114 Oocyte meiosis - Capra hircus (goat); c…	IPR002048; IPR011992;	EF-hand domain; EF-hand domain pair;
A0A452E1U9	Guanidinoacetate N-methyltransferase A [Stylophora pistillata]	0.636	Down	0.034338	GAMT	26.651	23.824	17.8	3	3	3	0.814	1.034	0.824	1.279	1.232	1.089	cytoplasm			GO:0016741 transferase activity, transferring one-carbon groups; GO:0008757 S-adenosylmethionine-dependent methyltransferase activity; GO:0008168 methyltransferase activity; GO:0030731 guanidinoacetate N-methyltransferase activity; GO:0003824 catalytic activity; GO:0016740 transferase activity;	K00542	GAMT; guanidinoacetate N-methyltransferase [EC:2.1.1.2]	chx00260 Glycine, serine and threonine metabolism - Capra hircus (goat); chx00330 Arginine and proline metabolism - Capra hircus (goat); chx01100 Metabolic pathways - Capra hircus (goat);	IPR026480; IPR029063;	Arginine N-methyltransferase 2-like domain; S-adenosyl-L-methionine-dependent methyltransferase;
A0A452E1V5	"Ataxin-2, partial [Stegodyphus mimosarum]"	0.635	Down	0.00055904	ATXN2L	110.23	40.054	5.8	6	6	6	0.84	0.959	0.757	1.323	1.152	1.294	nucleus							IPR009604; IPR025852; IPR009818;	LsmAD domain; Ataxin 2, SM domain; Ataxin-2, C-terminal;
A0A452E243	---	0.655	Down	0.00139893	LOC102169690	30.665	22.538	10.8	3	3	3	1.031	0.64	0.701	1.574	1.042	1.53	extracellular							IPR000436;	Sushi/SCR/CCP domain;
A0A452E2A2	RecName: Full=Aminopeptidase N; Short=AP-N; Short=pAPN; AltName: Full=Alanyl aminopeptidase;AltName: Full=Aminopeptidase M; Short=AP-M; AltName: Full=Microsomal aminopeptidase; AltName: Full=gp130; AltName:CD_antigen=CD13	1.638	Up	0.0026389	ANPEP	109.6	237.61	23.8	22	27	22	1.255	0.765	1.35	0.766	0.751	1.064	extracellular			GO:0008233 peptidase activity; GO:0046914 transition metal ion binding; GO:0003824 catalytic activity; GO:0005488 binding; GO:0043167 ion binding; GO:0070011 peptidase activity, acting on L-amino acid peptides; GO:0046872 metal ion binding; GO:0043169 cation binding; GO:0016787 hydrolase activity; GO:0008237 metallopeptidase activity; GO:0008270 zinc ion binding;	K11140	ANPEP, CD13; aminopeptidase N [EC:3.4.11.2]	chx00480 Glutathione metabolism - Capra hircus (goat); chx01100 Metabolic pathways - Capra hircus (goat); chx04614 Renin-angiotensin system - Capra hircus (goat); chx04640 Hematopoietic cell lineage - Capra hircus (goat);	IPR014782; IPR024571;	Peptidase M1, membrane alanine aminopeptidase, N-terminal; ERAP1-like C-terminal domain;
A0A452E2C0	transthyretin precursor [Danio rerio]	0.399	Down	0.006661	TTR	13.633	42.732	28.3	4	4	4	0.742	0.35	0.429	1.858	0.679	2.347	cytoplasm				K20731	TTR; transthyretin	chx04918 Thyroid hormone synthesis - Capra hircus (goat);	IPR023416;	Transthyretin/hydroxyisourate hydrolase, superfamily;
A0A452E2F6	alpha-1-acid glycoprotein precursor [Bos taurus]	3	Up	8.75966e-13	AGP	23.131	148.58	39.1	12	14	12	1.944	1.186	1.127	0.648	0.468	0.654	extracellular	GO:0002682 regulation of immune system process; GO:0050789 regulation of biological process; GO:0065007 biological regulation;	GO:0005615 extracellular space; GO:0044421 extracellular region part; GO:0005576 extracellular region;		K17308	ORM1, AGP1; alpha-1-acid glycoprotein 1		IPR012674; IPR000566; IPR011038;	Calycin; Lipocalin/cytosolic fatty-acid binding domain; Calycin-like;
A0A452E2L4	TAP binding protein OS=Capra hircus OX=9925 GN=TAPBP PE=4 SV=1	2.22	Up	0.032475	TAPBP	49.248	15.851	5.7	2	2	2	1.374	1.04	1.249	0.619	0.81	0.871	extracellular	GO:0019882 antigen processing and presentation; GO:0019883 antigen processing and presentation of endogenous antigen; GO:0019885 antigen processing and presentation of endogenous peptide antigen via MHC class I; GO:0048002 antigen processing and presentation of peptide antigen; GO:0002474 antigen processing and presentation of peptide antigen via MHC class I; GO:0002376 immune system process; GO:…	GO:0016020 membrane;	GO:0005515 protein binding; GO:0005488 binding;	K08058	TAPBP; TAP binding protein (tapasin)	chx04612 Antigen processing and presentation - Capra hircus (goat); chx05163 Human cytomegalovirus infection - Capra hircus (goat); chx05168 Herpes simplex virus 1 infection - Capra hircus (goat); chx05169 Epstein-Barr virus infection - Capra hircus (goat); chx05170 Human immunodeficiency virus 1 infection - Capra hircus (goat);	IPR007110; IPR013783; IPR003597;	Immunoglobulin-like domain; Immunoglobulin-like fold; Immunoglobulin C1-set;
A0A452E2N4	MOGAT3-like protein variant [Ovis aries]	3.112	Up	0.000144402	LOC108633884	37.476	32.038	9.8	4	4	4	1.522	1.225	1.256	0.489	0.844	0.469	plasma membrane			GO:0016746 transferase activity, transferring acyl groups; GO:0016747 transferase activity, transferring acyl groups other than amino-acyl groups; GO:0003824 catalytic activity; GO:0016740 transferase activity;
A0A452E2R9	---	0.245	Down	5.4601e-08	TCHHL1	95.5	66.981	13	10	12	10	0.345	0.967	0.699	1.411	1.623	1.217	nucleus			GO:0043169 cation binding; GO:0046872 metal ion binding; GO:0046914 transition metal ion binding; GO:0005488 binding; GO:0043167 ion binding;				IPR034325; IPR011992; IPR013787;	S-100; EF-hand domain pair; S100/CaBP-9k-type, calcium binding, subdomain;
A0A452E2U2	protein-arginine deiminase type-2 [Mus musculus]	0.338	Down	1.7727e-08	PADI3	74.763	80.658	18.5	11	11	10	0.471	0.873	0.646	1.393	1.433	1.506	extracellular	GO:0018193 peptidyl-amino acid modification; GO:0008152 metabolic process; GO:0044267 cellular protein metabolic process; GO:0018101 protein citrullination; GO:0044260 cellular macromolecule metabolic process; GO:0006464 cellular protein modification process; GO:0043170 macromolecule metabolic process; GO:0019538 protein metabolic process; GO:0043412 macromolecule modification; GO:0036211 protein…	GO:0044424 intracellular part; GO:0005623 cell; GO:0044464 cell part; GO:0005622 intracellular; GO:0005737 cytoplasm;	GO:0003824 catalytic activity; GO:0004668 protein-arginine deiminase activity; GO:0005488 binding; GO:0016813 hydrolase activity, acting on carbon-nitrogen (but not peptide) bonds, in linear amidines; GO:0043167 ion binding; GO:0046872 metal ion binding; GO:0043169 cation binding; GO:0016787 hydrolase activity; GO:0005509 calcium ion binding; GO:0016810 hydrolase activity, acting on carbon-nitrog…	K01481	E3.5.3.15; protein-arginine deiminase [EC:3.5.3.15]		IPR013733; IPR013530; IPR013732; IPR008972;	Protein-arginine deiminase (PAD), central domain; Protein-arginine deiminase, C-terminal; Protein-arginine deiminase (PAD) N-terminal; Cupredoxin;
A0A452E3Q3	"Purine nucleoside phosphorylase, partial [Stegodyphus mimosarum]"	1.727	Up	0.026617	LOC102176691	32.133	51.124	31.1	6	8	6	1.181	1.125	1.044	0.684	0.717	0.946	cytoplasm	GO:0009116 nucleoside metabolic process; GO:0006725 cellular aromatic compound metabolic process; GO:0044281 small molecule metabolic process; GO:0044763 single-organism cellular process; GO:0044699 single-organism process; GO:1901360 organic cyclic compound metabolic process; GO:0006807 nitrogen compound metabolic process; GO:0044238 primary metabolic process; GO:0044237 cellular metabolic proce…		GO:0004731 purine-nucleoside phosphorylase activity; GO:0016763 transferase activity, transferring pentosyl groups; GO:0016757 transferase activity, transferring glycosyl groups; GO:0003824 catalytic activity; GO:0016740 transferase activity;	K03783	punA, PNP; purine-nucleoside phosphorylase [EC:2.4.2.1]	chx00230 Purine metabolism - Capra hircus (goat); chx00240 Pyrimidine metabolism - Capra hircus (goat); chx00760 Nicotinate and nicotinamide metabolism - Capra hircus (goat); chx01100 Metabolic pathways - Capra hircus (goat);	IPR000845;	Nucleoside phosphorylase domain;
A0A452E4V7	leukocyte elastase inhibitor-like [Stylophora pistillata]	0.594	Down	3.33067e-16	SERPINC1	52.048	185.51	39	19	25	19	0.938	0.627	0.561	1.578	1.084	1.626	extracellular	GO:0050818 regulation of coagulation; GO:0065008 regulation of biological quality; GO:0050789 regulation of biological process; GO:0050878 regulation of body fluid levels; GO:0061041 regulation of wound healing; GO:0048583 regulation of response to stimulus; GO:1900046 regulation of hemostasis; GO:0030193 regulation of blood coagulation; GO:0032101 regulation of response to external stimulus; GO:…		GO:0004867 serine-type endopeptidase inhibitor activity; GO:0030234 enzyme regulator activity; GO:0030414 peptidase inhibitor activity; GO:0061134 peptidase regulator activity; GO:0061135 endopeptidase regulator activity; GO:0098772 molecular function regulator; GO:0004857 enzyme inhibitor activity; GO:0004866 endopeptidase inhibitor activity;	K03911	SERPINC1, AT3; antithrombin III	chx04610 Complement and coagulation cascades - Capra hircus (goat);	IPR033829; IPR023796;	Antithrombin serpin domain; Serpin domain;
A0A452E5C4	RecName: Full=Cleavage and polyadenylation specificity factor subunit 6; AltName: Full=Cleavage and polyadenylation specificity factor 68 kDa subunit;Short=CPSF 68 kDa subunit; AltName: Full=Cleavage factor Im complex 68 kDa subunit; Short=CFIm68; AltName: Full=Pre-mRNA cleavage factor Im 68 kDa subunit; AltName: Full=Protein HPBRII-4/7	0.614	Down	0.0021623	CPSF6	59.209	34.714	9.4	4	5	4	0.81	0.874	0.953	1.32	1.171	1.138	nucleus			GO:0097159 organic cyclic compound binding; GO:1901363 heterocyclic compound binding; GO:1901265 nucleoside phosphate binding; GO:0005488 binding; GO:0003676 nucleic acid binding; GO:0000166 nucleotide binding; GO:0036094 small molecule binding;	K14398	CPSF6_7; cleavage and polyadenylation specificity factor subunit 6/7	chx03015 mRNA surveillance pathway - Capra hircus (goat);	IPR000504; IPR012677;	RNA recognition motif domain; Nucleotide-binding alpha-beta plait domain;
A0A452E5E0	cystathionine beta-synthase [Bos taurus]	0.57	Down	1.7226e-05	CBS	63.612	117.34	19.5	11	13	11	0.565	0.832	0.784	0.992	1.515	1.369	plasma membrane	GO:0000097 sulfur amino acid biosynthetic process; GO:0016053 organic acid biosynthetic process; GO:0044699 single-organism process; GO:0009058 biosynthetic process; GO:1901566 organonitrogen compound biosynthetic process; GO:0044237 cellular metabolic process; GO:0044272 sulfur compound biosynthetic process; GO:0000096 sulfur amino acid metabolic process; GO:0071704 organic substance metabolic p…	GO:0044424 intracellular part; GO:0005623 cell; GO:0044464 cell part; GO:0005622 intracellular; GO:0005737 cytoplasm;	GO:0016829 lyase activity; GO:0016836 hydro-lyase activity; GO:0004122 cystathionine beta-synthase activity; GO:0003824 catalytic activity; GO:0016835 carbon-oxygen lyase activity;	K01697	CBS; cystathionine beta-synthase [EC:4.2.1.22]	chx00260 Glycine, serine and threonine metabolism - Capra hircus (goat); chx00270 Cysteine and methionine metabolism - Capra hircus (goat); chx01100 Metabolic pathways - Capra hircus (goat); chx01230 Biosynthesis of amino acids - Capra hircus (goat);	IPR001926; IPR000644;	Tryptophan synthase beta subunit-like PLP-dependent enzyme; CBS domain;
A0A452E5S9	---	0.615	Down	0.00151761	ECM1	58.509	84.927	20.4	9	9	9	0.994	0.694	0.839	1.616	0.755	1.492	extracellular	GO:0050794 regulation of cellular process; GO:0044700 single organism signaling; GO:0051716 cellular response to stimulus; GO:0007165 signal transduction; GO:0050789 regulation of biological process; GO:0007154 cell communication; GO:0044699 single-organism process; GO:0023052 signaling; GO:0050896 response to stimulus; GO:0009987 cellular process; GO:0065007 biological regulation;	GO:0005615 extracellular space; GO:0044421 extracellular region part; GO:0005576 extracellular region;					IPR020858;	Serum albumin-like;
A0A452E5Y1	Collagen alpha-3(VI) chain [Stylophora pistillata]	2.806	Up	1e-32	COL6A5	241.5	319.81	17	36	46	34	1.271	0.583	2.439	0.453	0.206	0.644	extracellular				K06238	COL6A; collagen, type VI, alpha	chx04151 PI3K-Akt signaling pathway - Capra hircus (goat); chx04510 Focal adhesion - Capra hircus (goat); chx04512 ECM-receptor interaction - Capra hircus (goat); chx04974 Protein digestion and absorption - Capra hircus (goat); chx05165 Human papillomavirus infection - Capra hircus (goat);	IPR002035;	von Willebrand factor, type A;
A0A452E602	TP53-regulated inhibitor of apoptosis 1-B [Stylophora pistillata]	1.61	Up	0.0153022	---	8.7288	14.432	26.3	2	2	2	1.309	0.99	0.881	0.813	0.874	1.295	extracellular				K11129	NHP2, NOLA2; H/ACA ribonucleoprotein complex subunit 2	chx03008 Ribosome biogenesis in eukaryotes - Capra hircus (goat);
A0A452E6D4	complement C3 [Gallus gallus]	0.581	Down	1.4358e-10	C5	188.67	182.37	14.4	26	12	11	1.094	0.491	0.577	1.884	1.081	1.425	extracellular	GO:0002253 activation of immune response; GO:0006950 response to stress; GO:0002252 immune effector process; GO:0072376 protein activation cascade; GO:0006959 humoral immune response; GO:0002376 immune system process; GO:0044238 primary metabolic process; GO:0050896 response to stimulus; GO:0048518 positive regulation of biological process; GO:0050776 regulation of immune response; GO:0071704 org…	GO:0005615 extracellular space; GO:0044421 extracellular region part; GO:0005576 extracellular region;	GO:0030234 enzyme regulator activity; GO:0005488 binding; GO:0030414 peptidase inhibitor activity; GO:0061134 peptidase regulator activity; GO:0005515 protein binding; GO:0061135 endopeptidase regulator activity; GO:0004857 enzyme inhibitor activity; GO:0098772 molecular function regulator; GO:0004866 endopeptidase inhibitor activity;	K03994	C5; complement component 5	chx04080 Neuroactive ligand-receptor interaction - Capra hircus (goat); chx04610 Complement and coagulation cascades - Capra hircus (goat); chx05020 Prion diseases - Capra hircus (goat); chx05133 Pertussis - Capra hircus (goat); chx05150 Staphylococcus aureus infection - Capra hircus (goat); chx05168 Herpes simplex virus 1 infection - Capra hircus (goat); chx05322 Systemic lupus erythematosus - C…	IPR008993; IPR001599; IPR011626; IPR000020; IPR002890; IPR011625; IPR009048; IPR001134; IPR001840; IPR018933; IPR008930; IPR018081;	Tissue inhibitor of metalloproteinases-like, OB-fold; Alpha-2-macroglobulin; Alpha-macroglobulin complement component; Anaphylatoxin/fibulin; Alpha-2-macroglobulin, N-terminal; Alpha-2-macroglobulin, N-terminal 2; Alpha-macroglobulin, receptor-binding; Netrin domain; Anaphylatoxin, complement system domain; Netrin module, non-TIMP type; Terpenoid cyclases/protein prenyltransferase alpha-alpha tor…
A0A452E6R8	monoglyceride lipase [Danio rerio]	1.955	Up	0.0147788	MGLL	34.333	42.796	26.2	6	8	6	1.312	1.229	1.108	0.671	0.733	0.745	cytoplasm				K01054	MGLL; acylglycerol lipase [EC:3.1.1.23]	chx00561 Glycerolipid metabolism - Capra hircus (goat); chx01100 Metabolic pathways - Capra hircus (goat); chx04714 Thermogenesis - Capra hircus (goat); chx04723 Retrograde endocannabinoid signaling - Capra hircus (goat); chx04923 Regulation of lipolysis in adipocytes - Capra hircus (goat);	IPR029058; IPR000073; IPR022742;	Alpha/Beta hydrolase fold; Alpha/beta hydrolase fold-1; Serine aminopeptidase, S33;
A0A452E6T2	---	0.466	Down	0.0089199	PHYHIP	37.516	31.275	13	4	4	4	0.615	0.934	0.673	1.32	1.209	1.447	cytoplasm,nucleus			GO:0005515 protein binding; GO:0005488 binding;				IPR013783; IPR003961;	Immunoglobulin-like fold; Fibronectin type III;
A0A452E7A0	Plasminogen OS=Capra hircus OX=9925 GN=PLG PE=4 SV=1	0.602	Down	1.62448e-12	PLG	91.19	323.31	40.8	36	43	36	0.987	0.537	0.682	1.639	0.952	1.725	extracellular	GO:0006508 proteolysis; GO:0008152 metabolic process; GO:0043170 macromolecule metabolic process; GO:0019538 protein metabolic process; GO:0044238 primary metabolic process; GO:0071704 organic substance metabolic process;		GO:0004252 serine-type endopeptidase activity; GO:0004175 endopeptidase activity; GO:0008233 peptidase activity; GO:0003824 catalytic activity; GO:0017171 serine hydrolase activity; GO:0008236 serine-type peptidase activity; GO:0070011 peptidase activity, acting on L-amino acid peptides; GO:0016787 hydrolase activity;	K01315	PLG; plasminogen [EC:3.4.21.7]	chx04080 Neuroactive ligand-receptor interaction - Capra hircus (goat); chx04610 Complement and coagulation cascades - Capra hircus (goat); chx05150 Staphylococcus aureus infection - Capra hircus (goat); chx05164 Influenza A - Capra hircus (goat);	IPR009003; IPR003609; IPR000001; IPR001254; IPR013806;	Peptidase S1, PA clan; PAN/Apple domain; Kringle; Serine proteases, trypsin domain; Kringle-like fold;
A0A452E7C1	"spectrin beta chain, non-erythrocytic 2 [Homo sapiens]"	0.506	Down	1.8603e-10	SPTB	243.92	126.38	11.6	21	25	16	1.364	0.41	0.566	2.698	0.873	0.834	nucleus		GO:0043229 intracellular organelle; GO:0005938 cell cortex; GO:0043232 intracellular non-membrane-bounded organelle; GO:0044430 cytoskeletal part; GO:0071944 cell periphery; GO:0044446 intracellular organelle part; GO:0005737 cytoplasm; GO:0099568 cytoplasmic region; GO:0030863 cortical cytoskeleton; GO:0044424 intracellular part; GO:0030864 cortical actin cytoskeleton; GO:0005623 cell; GO:001562…	GO:0003779 actin binding; GO:0005515 protein binding; GO:0008092 cytoskeletal protein binding; GO:0005200 structural constituent of cytoskeleton; GO:0005198 structural molecule activity; GO:0005488 binding;	K06115	SPTB; spectrin beta		IPR001715;	Calponin homology domain;
A0A452E7P1	Alcohol dehydrogenase class-3 [Zootermopsis nevadensis]	2.32	Up	4.9469e-08	LOC102181374	39.821	60.349	24	8	9	8	2.051	0.915	0.626	0.884	0.861	0.984	cytoplasm	GO:0044699 single-organism process; GO:0008152 metabolic process; GO:0055114 oxidation-reduction process; GO:0044710 single-organism metabolic process;		GO:0046914 transition metal ion binding; GO:0003824 catalytic activity; GO:0005488 binding; GO:0043167 ion binding; GO:0046872 metal ion binding; GO:0043169 cation binding; GO:0008270 zinc ion binding; GO:0016491 oxidoreductase activity;				IPR011032; IPR020843; IPR016040; IPR013154; IPR013149;	GroES-like; Polyketide synthase, enoylreductase domain; NAD(P)-binding domain; Alcohol dehydrogenase, N-terminal; Alcohol dehydrogenase, C-terminal;
A0A452E7R0	24-hydroxycholesterol 7-alpha-hydroxylase [Stylophora pistillata]	0.344	Down	8.8395e-08	PTGIS	57.014	49.126	15.7	7	7	7	0.686	0.655	0.648	1.995	1.191	1.431	nucleus	GO:0033559 unsaturated fatty acid metabolic process; GO:0016053 organic acid biosynthetic process; GO:0044699 single-organism process; GO:1901568 fatty acid derivative metabolic process; GO:0044255 cellular lipid metabolic process; GO:0009058 biosynthetic process; GO:0044237 cellular metabolic process; GO:0001516 prostaglandin biosynthetic process; GO:0071704 organic substance metabolic process; …		GO:0005506 iron ion binding; GO:0008116 prostaglandin-I synthase activity; GO:0043167 ion binding; GO:0016705 oxidoreductase activity, acting on paired donors, with incorporation or reduction of molecular oxygen; GO:0016491 oxidoreductase activity; GO:1901363 heterocyclic compound binding; GO:0097159 organic cyclic compound binding; GO:0020037 heme binding; GO:0016853 isomerase activity; GO:00469…	K01831	PTGIS, CYP8A; prostacyclin synthase [EC:5.3.99.4]	chx00590 Arachidonic acid metabolism - Capra hircus (goat); chx01100 Metabolic pathways - Capra hircus (goat);
A0A452E7W8	paraoxonase 1 [Sus scrofa]	0.586	Down	0.00101706	PON3	39.853	39.93	19.8	5	5	5	0.723	0.958	0.904	1.233	1.203	1.131	extracellular			GO:0016787 hydrolase activity; GO:0052689 carboxylic ester hydrolase activity; GO:0004064 arylesterase activity; GO:0003824 catalytic activity; GO:0016788 hydrolase activity, acting on ester bonds;	K01045	PON; arylesterase / paraoxonase [EC:3.1.1.2 3.1.8.1]		IPR011042;	Six-bladed beta-propeller, TolB-like;
A0A452E7X3	---	0.499	Down	0.003177	FAM180B	24.584	24.816	14.1	3	3	3	0.958	0.25	0.775	1.919	0.905	1.619	mitochondria
A0A452E819	---	0.648	Down	6.66134e-15	KNG1	68.841	169.58	26.8	18	23	18	1.165	0.53	0.573	1.797	1.061	1.623	extracellular			GO:0061135 endopeptidase regulator activity; GO:0004857 enzyme inhibitor activity; GO:0098772 molecular function regulator; GO:0030234 enzyme regulator activity; GO:0004866 endopeptidase inhibitor activity; GO:0004869 cysteine-type endopeptidase inhibitor activity; GO:0030414 peptidase inhibitor activity; GO:0061134 peptidase regulator activity;	K03898	KNG; kininogen	chx04022 cGMP-PKG signaling pathway - Capra hircus (goat); chx04071 Sphingolipid signaling pathway - Capra hircus (goat); chx04080 Neuroactive ligand-receptor interaction - Capra hircus (goat); chx04610 Complement and coagulation cascades - Capra hircus (goat); chx04750 Inflammatory mediator regulation of TRP channels - Capra hircus (goat); chx04810 Regulation of actin cytoskeleton - Capra hircus…	IPR000010; IPR027358;	Cystatin domain; Kininogen-type cystatin domain;
A0A452E834	Spectrin alpha chain [Zootermopsis nevadensis]	0.477	Down	1.3905e-10	SPTA1	279.71	150.82	10	22	22	22	1.49	0.386	0.56	3.122	0.836	0.828	nucleus			GO:0043169 cation binding; GO:0046872 metal ion binding; GO:0005515 protein binding; GO:0005509 calcium ion binding; GO:0005488 binding; GO:0043167 ion binding;	K06114	SPTA; spectrin alpha	chx04210 Apoptosis - Capra hircus (goat);	IPR014837; IPR013315; IPR001452; IPR011992; IPR002048;	EF-hand, Ca insensitive; Spectrin alpha chain, SH3 domain; SH3 domain; EF-hand domain pair; EF-hand domain;
A0A452E8I4	Long-chain-fatty-acid--CoA ligase ACSBG2 [Stylophora pistillata]	0.65	Down	0.021919	ACSBG1	84.738	39.647	7.9	5	5	5	0.907	0.943	1.043	1.395	1.186	0.701	mitochondria	GO:0008152 metabolic process;		GO:0003824 catalytic activity;	K15013	ACSBG; long-chain-fatty-acid--CoA ligase ACSBG [EC:6.2.1.3]	chx00061 Fatty acid biosynthesis - Capra hircus (goat); chx00071 Fatty acid degradation - Capra hircus (goat); chx01100 Metabolic pathways - Capra hircus (goat); chx01212 Fatty acid metabolism - Capra hircus (goat); chx03320 PPAR signaling pathway - Capra hircus (goat); chx04920 Adipocytokine signaling pathway - Capra hircus (goat);	IPR000873;	AMP-dependent synthetase/ligase;
A0A452E8M2	Catenin delta-2 [Zootermopsis nevadensis]	0.664	Down	0.00097691	PKP3	46.162	27.368	8.5	4	4	4	0.712	1.115	1.16	1.073	1.324	0.572	cytoplasm			GO:0005515 protein binding; GO:0005488 binding;				IPR011989; IPR016024;	Armadillo-like helical; Armadillo-type fold;
A0A452E8Q8	60S ribosomal protein L19 [Bos taurus]	0.643	Down	0.0117383	---	23.201	72.155	26.7	7	8	7	0.889	0.782	0.928	1.383	1.098	1.141	cytoplasm,nucleus	GO:0006518 peptide metabolic process; GO:0043043 peptide biosynthetic process; GO:0044267 cellular protein metabolic process; GO:0006807 nitrogen compound metabolic process; GO:0009058 biosynthetic process; GO:0043603 cellular amide metabolic process; GO:0044238 primary metabolic process; GO:1901566 organonitrogen compound biosynthetic process; GO:1901576 organic substance biosynthetic process; G…	GO:0005840 ribosome; GO:0043229 intracellular organelle; GO:0043232 intracellular non-membrane-bounded organelle; GO:0022625 cytosolic large ribosomal subunit; GO:0044446 intracellular organelle part; GO:0005737 cytoplasm; GO:0032991 macromolecular complex; GO:0044424 intracellular part; GO:0005829 cytosol; GO:0005623 cell; GO:0044422 organelle part; GO:0043228 non-membrane-bounded organelle; GO:…	GO:0003735 structural constituent of ribosome; GO:0005198 structural molecule activity;	K02885	RP-L19e, RPL19; large subunit ribosomal protein L19e	chx03010 Ribosome - Capra hircus (goat);	IPR000196; IPR015974; IPR015972; IPR033935;	Ribosomal protein L19/L19e; Ribosomal protein L19/L19e, domain 3; Ribosomal protein L19/L19e, domain 1; Ribosomal protein L19, eukaryotic;
A0A452E8V0	"Cathepsin L, partial [Stegodyphus mimosarum]"	1.734	Up	0.00068122	CTSK	37.16	18.207	10.3	4	4	3	1.606	0.757	1.479	0.926	0.576	0.834	extracellular	GO:0006508 proteolysis; GO:0008152 metabolic process; GO:0043170 macromolecule metabolic process; GO:0019538 protein metabolic process; GO:0044238 primary metabolic process; GO:0071704 organic substance metabolic process;		GO:0070011 peptidase activity, acting on L-amino acid peptides; GO:0008234 cysteine-type peptidase activity; GO:0016787 hydrolase activity; GO:0008233 peptidase activity; GO:0003824 catalytic activity;	K01371	CTSK; cathepsin K [EC:3.4.22.38]	chx04142 Lysosome - Capra hircus (goat); chx04210 Apoptosis - Capra hircus (goat); chx04380 Osteoclast differentiation - Capra hircus (goat); chx04620 Toll-like receptor signaling pathway - Capra hircus (goat); chx05323 Rheumatoid arthritis - Capra hircus (goat);	IPR013201; IPR000668;	Cathepsin propeptide inhibitor domain (I29); Peptidase C1A, papain C-terminal;
A0A452E9B5	Na(+)/H(+) exchange regulatory cofactor NHE-RF2 [Zootermopsis nevadensis]	0.622	Down	8.3448e-07	PDZK1	57.042	54.102	17.7	7	7	7	0.814	0.941	0.768	1.309	1.139	1.264	cytoplasm			GO:0005515 protein binding; GO:0005488 binding;				IPR001478;	PDZ domain;
A0A452E9U4	Epidermal retinol dehydrogenase 2 [Stylophora pistillata]	1.65	Up	0.0186212	HSD17B11	33.183	31.27	19.3	5	5	5	1.434	0.861	1.038	0.869	0.97	0.918	endoplasmic reticulum							IPR016040;	NAD(P)-binding domain;
A0A452E9U9	"Dystonin, partial [Stegodyphus mimosarum]"	0.603	Down	1e-32	PPL	202.03	323.31	25.1	45	49	45	0.869	0.858	0.962	1.441	0.969	1.085	nucleus		GO:0005856 cytoskeleton; GO:0043226 organelle; GO:0043229 intracellular organelle; GO:0043232 intracellular non-membrane-bounded organelle; GO:0044464 cell part; GO:0005622 intracellular; GO:0044424 intracellular part; GO:0005623 cell; GO:0043228 non-membrane-bounded organelle;		K10386	PPL; periplakin
A0A452EAY8	Fatty acid 2-hydroxylase [Stylophora pistillata]	3.021	Up	2.2577e-05	FA2H	42.063	18.774	8.3	3	5	3	1.746	1.023	1.03	0.578	0.852	0.81	plasma membrane	GO:0044711 single-organism biosynthetic process; GO:0016053 organic acid biosynthetic process; GO:0055114 oxidation-reduction process; GO:0044281 small molecule metabolic process; GO:0044763 single-organism cellular process; GO:0044699 single-organism process; GO:0009058 biosynthetic process; GO:0044255 cellular lipid metabolic process; GO:0006631 fatty acid metabolic process; GO:0044238 primary …	GO:0031224 intrinsic component of membrane; GO:0016020 membrane; GO:0016021 integral component of membrane; GO:0044425 membrane part;	GO:0005506 iron ion binding; GO:0046914 transition metal ion binding; GO:0003824 catalytic activity; GO:0005488 binding; GO:0043167 ion binding; GO:0046872 metal ion binding; GO:0043169 cation binding; GO:0080132 fatty acid alpha-hydroxylase activity; GO:0016491 oxidoreductase activity;	K19703	FA2H, SCS7; 4-hydroxysphinganine ceramide fatty acyl 2-hydroxylase [EC:1.14.18.6]		IPR001199; IPR006694;	Cytochrome b5-like heme/steroid binding domain; Fatty acid hydroxylase;
A0A452EAY9	tropomyosin alpha-3 chain isoform b [Gallus gallus]	0.433	Down	0.0076164	---	28.236	34.818	43.1	15	14	4	0.473	0.606	0.88	1.092	1.141	2.001	cytoplasm
A0A452EC11	Peptidylprolyl isomerase domain and WD repeat-containing protein 1 [Zootermopsis nevadensis]	1.565	Up	0.038118	PPWD1	82.259	11.664	2.6	2	2	2	1.246	0.845	1.059	0.796	0.973	1.211	cytoplasm	GO:0044267 cellular protein metabolic process; GO:0044238 primary metabolic process; GO:0018208 peptidyl-proline modification; GO:0000413 protein peptidyl-prolyl isomerization; GO:0044237 cellular metabolic process; GO:0071704 organic substance metabolic process; GO:0006457 protein folding; GO:0018193 peptidyl-amino acid modification; GO:0008152 metabolic process; GO:0044260 cellular macromolecul…		GO:0003755 peptidyl-prolyl cis-trans isomerase activity; GO:0005515 protein binding; GO:0016853 isomerase activity; GO:0003824 catalytic activity; GO:0016859 cis-trans isomerase activity; GO:0005488 binding;	K12736	PPWD1; peptidylprolyl isomerase domain and WD repeat-containing protein 1 [EC:5.2.1.8]		IPR002130; IPR017986; IPR015943; IPR029000;	Cyclophilin-type peptidyl-prolyl cis-trans isomerase domain; WD40-repeat-containing domain; WD40/YVTN repeat-like-containing domain; Cyclophilin-like domain;
A0A452EC23	cytochrome P450 1A1 [Sus scrofa]	0.445	Down	0.000104382	CYP1B1	60.299	20.619	6.1	3	3	3	0.636	1.032	1.091	1.428	1.169	0.87	plasma membrane	GO:0044699 single-organism process; GO:0008152 metabolic process; GO:0055114 oxidation-reduction process; GO:0044710 single-organism metabolic process;		GO:0097159 organic cyclic compound binding; GO:1901363 heterocyclic compound binding; GO:0020037 heme binding; GO:0005506 iron ion binding; GO:0046914 transition metal ion binding; GO:0003824 catalytic activity; GO:0005488 binding; GO:0043167 ion binding; GO:0043169 cation binding; GO:0046872 metal ion binding; GO:0016705 oxidoreductase activity, acting on paired donors, with incorporation or red…	K07410	CYP1B1; cytochrome P450 family 1 subfamily B polypeptide 1 [EC:1.14.14.1]	chx00140 Steroid hormone biosynthesis - Capra hircus (goat); chx00380 Tryptophan metabolism - Capra hircus (goat); chx00980 Metabolism of xenobiotics by cytochrome P450 - Capra hircus (goat); chx04913 Ovarian steroidogenesis - Capra hircus (goat); chx05204 Chemical carcinogenesis - Capra hircus (goat); chx05206 MicroRNAs in cancer - Capra hircus (goat);
A0A452EC85	"sushi, von Willebrand factor type A, EGF and pentraxin domain-containing protein 1-like[Stylophora pistillata]"	4.438	Up	1.7495e-06	PTX3	41.696	56.824	16.8	5	6	5	1.633	1.494	1.322	0.368	0.3	0.662	extracellular							IPR013320; IPR006558;	Concanavalin A-like lectin/glucanase domain; LamG-like jellyroll fold;
A0A452ECI1	"NAD kinase domain-containing protein 1, partial [Stegodyphus mimosarum]"	3.287	Up	0.00110323	NADK2	49.577	39.053	15.2	5	5	5	1.535	1.152	0.811	0.467	0.881	1.125	mitochondria	GO:0051188 cofactor biosynthetic process; GO:0006739 NADP metabolic process; GO:0019362 pyridine nucleotide metabolic process; GO:0009165 nucleotide biosynthetic process; GO:0006725 cellular aromatic compound metabolic process; GO:0006741 NADP biosynthetic process; GO:0046496 nicotinamide nucleotide metabolic process; GO:0009117 nucleotide metabolic process; GO:0044699 single-organism process; GO…		GO:0003951 NAD+ kinase activity; GO:0016301 kinase activity; GO:0016773 phosphotransferase activity, alcohol group as acceptor; GO:0003824 catalytic activity; GO:0016740 transferase activity; GO:0016772 transferase activity, transferring phosphorus-containing groups;	K00858	ppnK, NADK; NAD+ kinase [EC:2.7.1.23]	chx00760 Nicotinate and nicotinamide metabolism - Capra hircus (goat); chx01100 Metabolic pathways - Capra hircus (goat);	IPR017438; IPR016064; IPR017437;	Inorganic polyphosphate/ATP-NAD kinase, domain 1; NAD kinase/diacylglycerol kinase-like domain; ATP-NAD kinase, PpnK-type, all-beta;
A0A452ECP7	carbonic anhydrase 3 [Sus scrofa]	0.054	Down	4.0904e-08	CA3	29.459	75.695	33.8	7	10	7	0.292	0.14	0.333	5.369	0.51	1.09	cytoplasm	GO:0008152 metabolic process; GO:0006730 one-carbon metabolic process; GO:0044710 single-organism metabolic process; GO:0044281 small molecule metabolic process; GO:0044763 single-organism cellular process; GO:0044699 single-organism process; GO:0009987 cellular process; GO:0044237 cellular metabolic process;		GO:0046914 transition metal ion binding; GO:0003824 catalytic activity; GO:0005488 binding; GO:0043167 ion binding; GO:0016829 lyase activity; GO:0046872 metal ion binding; GO:0043169 cation binding; GO:0016836 hydro-lyase activity; GO:0008270 zinc ion binding; GO:0004089 carbonate dehydratase activity; GO:0016835 carbon-oxygen lyase activity;	K01672	CA; carbonic anhydrase [EC:4.2.1.1]	chx00910 Nitrogen metabolism - Capra hircus (goat); chx01100 Metabolic pathways - Capra hircus (goat);	IPR001148;	Alpha carbonic anhydrase;
A0A452EDK1	lysosome-associated membrane glycoprotein 1 precursor [Gallus gallus]	1.765	Up	0.026222	LAMP2	54.144	13.363	3.8	2	2	2	1.294	0.89	1.049	0.733	0.855	1.296	plasma membrane		GO:0016020 membrane;		K06528	LAMP1_2, CD107; lysosomal-associated membrane protein 1/2	chx04140 Autophagy - animal - Capra hircus (goat); chx04142 Lysosome - Capra hircus (goat); chx04145 Phagosome - Capra hircus (goat); chx05152 Tuberculosis - Capra hircus (goat);
A0A452EDL5	PON1 [Bos taurus]	0.577	Down	0.0035184	PON1	38.839	48.268	19.9	6	6	6	1.169	0.486	0.576	2.025	0.955	1.538	extracellular		GO:0005576 extracellular region;	GO:0016787 hydrolase activity; GO:0052689 carboxylic ester hydrolase activity; GO:0004064 arylesterase activity; GO:0003824 catalytic activity; GO:0016788 hydrolase activity, acting on ester bonds;	K01045	PON; arylesterase / paraoxonase [EC:3.1.1.2 3.1.8.1]		IPR011042;	Six-bladed beta-propeller, TolB-like;
A0A452EDW0	pre-B-cell leukemia transcription factor interacting protein 1 [Bos taurus]	0.664	Down	0.0058574	PBXIP1	78.028	36.038	7.2	5	6	5	0.723	1.098	0.801	1.089	1.46	0.944	plasma membrane
A0A452EDZ4	protein S100-A12 [Sus scrofa]	16.936	Up	4.0433e-09	S100A12	10.89	39.098	62	6	8	6	4.793	0.459	0.251	0.283	0.197	0.653	cytoplasm			GO:0043169 cation binding; GO:0046872 metal ion binding; GO:0005509 calcium ion binding; GO:0005488 binding; GO:0043167 ion binding;				IPR002048; IPR011992; IPR013787;	EF-hand domain; EF-hand domain pair; S100/CaBP-9k-type, calcium binding, subdomain;
A0A452EEM4	PREDICTED: peptidoglycan recognition protein 1 [Bos indicus]	3.432	Up	0.00101923	PGLYRP1	21.05	46.275	22.6	3	3	3	2.2	0.541	0.892	0.641	0.842	1.256	extracellular	GO:0009253 peptidoglycan catabolic process; GO:0000270 peptidoglycan metabolic process; GO:0006026 aminoglycan catabolic process; GO:1901136 carbohydrate derivative catabolic process; GO:0006807 nitrogen compound metabolic process; GO:0006027 glycosaminoglycan catabolic process; GO:0071704 organic substance metabolic process; GO:0030203 glycosaminoglycan metabolic process; GO:1901575 organic subs…		GO:0046914 transition metal ion binding; GO:0003824 catalytic activity; GO:0005488 binding; GO:0043167 ion binding; GO:0046872 metal ion binding; GO:0043169 cation binding; GO:0016787 hydrolase activity; GO:0008745 N-acetylmuramoyl-L-alanine amidase activity; GO:0008270 zinc ion binding; GO:0016811 hydrolase activity, acting on carbon-nitrogen (but not peptide) bonds, in linear amides; GO:0061783…	K01446	PGRP; peptidoglycan recognition protein		IPR002502; IPR006619;	N-acetylmuramoyl-L-alanine amidase domain; Peptidoglycan recognition protein family domain, metazoa/bacteria;
A0A452EFB7	---	8.008	Up	0.00039938	SPINK9	9.3628	20.673	32.9	3	3	3	3.083	1.12	0.944	0.385	0.157	0.413	cytoplasm			GO:0005515 protein binding; GO:0005488 binding;				IPR002350;	Kazal domain;
A0A452EFS9	RecName: Full=60S ribosomal protein L34	0.591	Down	0.0025216	LOC102186381	13.293	35.031	35.9	5	5	5	0.876	0.641	1.052	1.481	1.032	1.369	nucleus	GO:0006518 peptide metabolic process; GO:0043043 peptide biosynthetic process; GO:0044267 cellular protein metabolic process; GO:0006807 nitrogen compound metabolic process; GO:0009058 biosynthetic process; GO:0043603 cellular amide metabolic process; GO:0044238 primary metabolic process; GO:1901566 organonitrogen compound biosynthetic process; GO:1901576 organic substance biosynthetic process; G…	GO:0005840 ribosome; GO:0043226 organelle; GO:0043229 intracellular organelle; GO:0043232 intracellular non-membrane-bounded organelle; GO:0044464 cell part; GO:0005622 intracellular; GO:0005737 cytoplasm; GO:0032991 macromolecular complex; GO:0044424 intracellular part; GO:1990904 ribonucleoprotein complex; GO:0005623 cell; GO:0030529 intracellular ribonucleoprotein complex; GO:0044444 cytoplasm…	GO:0003735 structural constituent of ribosome; GO:0005198 structural molecule activity;	K02915	RP-L34e, RPL34; large subunit ribosomal protein L34e	chx03010 Ribosome - Capra hircus (goat);
A0A452EGJ1	glutamate--cysteine ligase catalytic subunit [Danio rerio]	0.653	Down	0.0031951	GCLC	71.004	73.128	16	9	9	9	0.77	0.977	0.851	1.179	1.346	1.012	cytoplasm	GO:0006790 sulfur compound metabolic process; GO:0006518 peptide metabolic process; GO:0043043 peptide biosynthetic process; GO:0042398 cellular modified amino acid biosynthetic process; GO:0006807 nitrogen compound metabolic process; GO:0009058 biosynthetic process; GO:0043603 cellular amide metabolic process; GO:1901566 organonitrogen compound biosynthetic process; GO:1901576 organic substance …		GO:0016879 ligase activity, forming carbon-nitrogen bonds; GO:0004357 glutamate-cysteine ligase activity; GO:0016881 acid-amino acid ligase activity; GO:0003824 catalytic activity; GO:0016874 ligase activity;	K11204	GCLC; glutamate--cysteine ligase catalytic subunit [EC:6.3.2.2]	chx00270 Cysteine and methionine metabolism - Capra hircus (goat); chx00480 Glutathione metabolism - Capra hircus (goat); chx01100 Metabolic pathways - Capra hircus (goat); chx04216 Ferroptosis - Capra hircus (goat);
A0A452EGP7	"Serine hydroxymethyltransferase, cytosolic [Zootermopsis nevadensis]"	0.644	Down	0.00108226	SHMT1	52.73	48.091	13.7	6	6	6	0.746	0.941	1.043	1.158	1.244	0.973	cytoplasm	GO:0044281 small molecule metabolic process; GO:0044763 single-organism cellular process; GO:0006807 nitrogen compound metabolic process; GO:0044699 single-organism process; GO:0044238 primary metabolic process; GO:0006544 glycine metabolic process; GO:1901605 alpha-amino acid metabolic process; GO:0044237 cellular metabolic process; GO:0071704 organic substance metabolic process; GO:0008152 meta…		GO:0097159 organic cyclic compound binding; GO:1901363 heterocyclic compound binding; GO:0003824 catalytic activity; GO:0005488 binding; GO:0043167 ion binding; GO:0004372 glycine hydroxymethyltransferase activity; GO:0016741 transferase activity, transferring one-carbon groups; GO:0043168 anion binding; GO:0016742 hydroxymethyl-, formyl- and related transferase activity; GO:0048037 cofactor bind…	K00600	glyA, SHMT; glycine hydroxymethyltransferase [EC:2.1.2.1]	chx00260 Glycine, serine and threonine metabolism - Capra hircus (goat); chx00630 Glyoxylate and dicarboxylate metabolism - Capra hircus (goat); chx00670 One carbon pool by folate - Capra hircus (goat); chx01100 Metabolic pathways - Capra hircus (goat); chx01200 Carbon metabolism - Capra hircus (goat); chx01230 Biosynthesis of amino acids - Capra hircus (goat); chx01523 Antifolate resistance - Ca…	IPR015424; IPR015422; IPR015421;	Pyridoxal phosphate-dependent transferase; Pyridoxal phosphate-dependent transferase, major region, subdomain 2; Pyridoxal phosphate-dependent transferase, major region, subdomain 1;
A0A452EGT7	---	1.503	Up	4.9966e-06	AKAP12	177.24	196.31	15.8	23	26	23	1.084	1.269	1.056	0.721	0.971	0.884	cytoplasm,nucleus	GO:0050794 regulation of cellular process; GO:0044700 single organism signaling; GO:0051716 cellular response to stimulus; GO:0046907 intracellular transport; GO:0044699 single-organism process; GO:0071702 organic substance transport; GO:0023052 signaling; GO:0050896 response to stimulus; GO:0015031 protein transport; GO:0051234 establishment of localization; GO:0051641 cellular localization; GO:…			K16528	AKAP12; A-kinase anchor protein 12		IPR001573;	Protein kinase A anchoring, WSK motif;
A0A452EH23	Calsyntenin-1 [Zootermopsis nevadensis]	0.538	Down	0.0023221	CLSTN1	106.36	27.41	4.5	4	4	4	0.763	0.841	0.799	1.419	1.21	1.256	plasma membrane	GO:0098609 cell-cell adhesion; GO:0022610 biological adhesion; GO:0007155 cell adhesion; GO:0007156 homophilic cell adhesion via plasma membrane adhesion molecules; GO:0098742 cell-cell adhesion via plasma-membrane adhesion molecules;	GO:0016020 membrane;	GO:0043169 cation binding; GO:0046872 metal ion binding; GO:0005509 calcium ion binding; GO:0005488 binding; GO:0043167 ion binding;	K22660			IPR015919; IPR013320; IPR002126;	Cadherin-like; Concanavalin A-like lectin/glucanase domain; Cadherin;
A0A452EHB0	xanthine dehydrogenase/oxidase [Gallus gallus]	1.667	Up	2.3232e-08	AOX1	147.66	152.38	14.4	20	21	20	1.225	1.086	1.282	0.735	0.682	0.84	cytoplasm	GO:0044699 single-organism process; GO:0008152 metabolic process; GO:0055114 oxidation-reduction process; GO:0044710 single-organism metabolic process;		GO:0051537 2 iron, 2 sulfur cluster binding; GO:1901265 nucleoside phosphate binding; GO:0005506 iron ion binding; GO:0050660 flavin adenine dinucleotide binding; GO:0043167 ion binding; GO:0043546 molybdopterin cofactor binding; GO:0000166 nucleotide binding; GO:0048037 cofactor binding; GO:0016491 oxidoreductase activity; GO:0009055 electron carrier activity; GO:0016614 oxidoreductase activity,…	K00157	AOX; aldehyde oxidase [EC:1.2.3.1]	chx00280 Valine, leucine and isoleucine degradation - Capra hircus (goat); chx00350 Tyrosine metabolism - Capra hircus (goat); chx00380 Tryptophan metabolism - Capra hircus (goat); chx00750 Vitamin B6 metabolism - Capra hircus (goat); chx00760 Nicotinate and nicotinamide metabolism - Capra hircus (goat); chx00830 Retinol metabolism - Capra hircus (goat); chx00982 Drug metabolism - cytochrome P450…	IPR001041; IPR002346; IPR012675; IPR016167; IPR002888; IPR016166; IPR005107; IPR016169; IPR000674; IPR008274;	2Fe-2S ferredoxin-type iron-sulfur binding domain; Molybdopterin dehydrogenase, FAD-binding; Beta-grasp domain; FAD-binding, type 2, subdomain 1; [2Fe-2S]-binding; FAD-binding, type 2; CO dehydrogenase flavoprotein, C-terminal; CO dehydrogenase flavoprotein-like, FAD-binding, subdomain 2; Aldehyde oxidase/xanthine dehydrogenase, a/b hammerhead; Aldehyde oxidase/xanthine dehydrogenase, molybdopter…
A0A452EHD3	---	1.959	Up	2.09e-05	ASPRV1	35.901	51.398	24.5	5	7	5	1.481	1.011	0.985	0.756	0.944	1.043	mitochondria	GO:0006508 proteolysis; GO:0008152 metabolic process; GO:0043170 macromolecule metabolic process; GO:0019538 protein metabolic process; GO:0044238 primary metabolic process; GO:0071704 organic substance metabolic process;		GO:0004175 endopeptidase activity; GO:0008233 peptidase activity; GO:0003824 catalytic activity; GO:0004190 aspartic-type endopeptidase activity; GO:0070011 peptidase activity, acting on L-amino acid peptides; GO:0016787 hydrolase activity; GO:0070001 aspartic-type peptidase activity;				IPR021109;	Aspartic peptidase domain;
A0A452EHM3	tryptase beta-2 precursor [Mus musculus]	1.626	Up	9.6584e-05	LOC102178129	28.109	66.201	26.6	5	9	5	1.185	0.882	1.389	0.729	0.862	0.894	extracellular	GO:0006508 proteolysis; GO:0008152 metabolic process; GO:0043170 macromolecule metabolic process; GO:0019538 protein metabolic process; GO:0044238 primary metabolic process; GO:0071704 organic substance metabolic process;		GO:0004252 serine-type endopeptidase activity; GO:0004175 endopeptidase activity; GO:0008233 peptidase activity; GO:0003824 catalytic activity; GO:0017171 serine hydrolase activity; GO:0008236 serine-type peptidase activity; GO:0070011 peptidase activity, acting on L-amino acid peptides; GO:0016787 hydrolase activity;	K01340	E3.4.21.59; tryptase [EC:3.4.21.59]	chx05164 Influenza A - Capra hircus (goat);	IPR009003; IPR001254;	Peptidase S1, PA clan; Serine proteases, trypsin domain;
A0A452EHN0	Arylsulfatase G [Zootermopsis nevadensis]	1.503	Up	0.0059621	ARSA	53.824	11.609	3.6	2	2	2	1.341	0.822	1.069	0.892	1.017	1.015	extracellular	GO:0008152 metabolic process;		GO:0016787 hydrolase activity; GO:0008484 sulfuric ester hydrolase activity; GO:0003824 catalytic activity; GO:0016788 hydrolase activity, acting on ester bonds;	K01134	ARSA; arylsulfatase A [EC:3.1.6.8]	chx00600 Sphingolipid metabolism - Capra hircus (goat); chx04142 Lysosome - Capra hircus (goat);	IPR017849; IPR000917; IPR017850;	Alkaline phosphatase-like, alpha/beta/alpha; Sulfatase, N-terminal; Alkaline-phosphatase-like, core domain;
A0A452EHT7	"inter-alpha (globulin) inhibitor H3, partial [Bos taurus]"	0.539	Down	1.62448e-12	ITIH4	100.51	243.74	26.7	24	30	24	1.119	0.489	0.605	2.075	0.866	1.591	extracellular	GO:0008152 metabolic process; GO:1903510 mucopolysaccharide metabolic process; GO:0006807 nitrogen compound metabolic process; GO:1901135 carbohydrate derivative metabolic process; GO:0043170 macromolecule metabolic process; GO:0006022 aminoglycan metabolic process; GO:0030212 hyaluronan metabolic process; GO:0030203 glycosaminoglycan metabolic process; GO:0071704 organic substance metabolic proc…		GO:0004867 serine-type endopeptidase inhibitor activity; GO:0030234 enzyme regulator activity; GO:0030414 peptidase inhibitor activity; GO:0061134 peptidase regulator activity; GO:0061135 endopeptidase regulator activity; GO:0098772 molecular function regulator; GO:0004857 enzyme inhibitor activity; GO:0004866 endopeptidase inhibitor activity;				IPR010600; IPR013694; IPR002035;	Inter-alpha-trypsin inhibitor heavy chain, C-terminal; VIT domain; von Willebrand factor, type A;
A0A452EHZ6	---	2.354	Up	0.0163556	LYPD5	28.215	20.817	12.8	3	3	3	1.551	0.823	1.287	0.659	0.643	1.137	extracellular							IPR016054;	Ly-6 antigen/uPA receptor-like;
A0A452EI55	lysosome membrane protein 2 [Danio rerio]	1.961	Up	0.0044221	SCARB2	54.063	26.381	6.9	3	3	3	1.361	1.038	1.068	0.694	0.848	1.087	endoplasmic reticulum		GO:0043226 organelle; GO:0043231 intracellular membrane-bounded organelle; GO:0043229 intracellular organelle; GO:0016020 membrane; GO:0044464 cell part; GO:0005622 intracellular; GO:0005764 lysosome; GO:0005737 cytoplasm; GO:0005773 vacuole; GO:0044424 intracellular part; GO:0005623 cell; GO:0043227 membrane-bounded organelle; GO:0044444 cytoplasmic part; GO:0000323 lytic vacuole;	GO:0060089 molecular transducer activity; GO:0004872 receptor activity;	K12384	SCARB2, LIMP2, CD36L2; lysosome membrane protein 2	chx04142 Lysosome - Capra hircus (goat);
A0A452EIE6	perilipin-2 [Sus scrofa]	3.334	Up	8.056e-10	PLIN2	41.306	79.251	25.9	8	8	8	1.417	1.414	1.526	0.425	0.558	0.374	extracellular				K17284	PLIN2, ADRP; perilipin-2	chx03320 PPAR signaling pathway - Capra hircus (goat);
A0A452EIX1	"medium-chain specific acyl-CoA dehydrogenase, mitochondrial precursor [Bos taurus]"	1.56	Up	0.00090354	LOC102179380	44.635	55.249	15.9	6	9	6	1.178	1.44	1.105	0.755	0.856	0.432	cytoplasm	GO:0034440 lipid oxidation; GO:0044699 single-organism process; GO:0044255 cellular lipid metabolic process; GO:0044237 cellular metabolic process; GO:0071704 organic substance metabolic process; GO:0008152 metabolic process; GO:0030258 lipid modification; GO:0044248 cellular catabolic process; GO:0032787 monocarboxylic acid metabolic process; GO:0009987 cellular process; GO:0006629 lipid metabol…	GO:0043226 organelle; GO:0043231 intracellular membrane-bounded organelle; GO:0043229 intracellular organelle; GO:0044464 cell part; GO:0005622 intracellular; GO:0005737 cytoplasm; GO:0044424 intracellular part; GO:0043227 membrane-bounded organelle; GO:0005623 cell; GO:0005739 mitochondrion; GO:0044444 cytoplasmic part;	GO:1901265 nucleoside phosphate binding; GO:0050660 flavin adenine dinucleotide binding; GO:0043167 ion binding; GO:0000166 nucleotide binding; GO:0048037 cofactor binding; GO:0016491 oxidoreductase activity; GO:0016627 oxidoreductase activity, acting on the CH-CH group of donors; GO:1901363 heterocyclic compound binding; GO:0097159 organic cyclic compound binding; GO:0003824 catalytic activity; …	K00249	ACADM, acd; acyl-CoA dehydrogenase [EC:1.3.8.7]	chx00071 Fatty acid degradation - Capra hircus (goat); chx00280 Valine, leucine and isoleucine degradation - Capra hircus (goat); chx00410 beta-Alanine metabolism - Capra hircus (goat); chx00640 Propanoate metabolism - Capra hircus (goat); chx01100 Metabolic pathways - Capra hircus (goat); chx01200 Carbon metabolism - Capra hircus (goat); chx01212 Fatty acid metabolism - Capra hircus (goat); chx0…	IPR009100; IPR013786; IPR006091; IPR009075;	Acyl-CoA dehydrogenase/oxidase, N-terminal and middle domain; Acyl-CoA dehydrogenase/oxidase, N-terminal; Acyl-CoA oxidase/dehydrogenase, central domain; Acyl-CoA dehydrogenase/oxidase C-terminal;
A0A452EIY5	"fatty acid-binding protein, adipocyte [Sus scrofa]"	0.296	Down	3.5732e-07	FABP9	14.736	80.827	49.2	7	12	6	0.483	0.73	0.87	1.632	1.148	1.382	cytoplasm	GO:0006810 transport; GO:0051179 localization; GO:0051234 establishment of localization;		GO:0008289 lipid binding; GO:0005488 binding; GO:0005215 transporter activity;				IPR000463; IPR012674; IPR000566; IPR011038;	Cytosolic fatty-acid binding; Calycin; Lipocalin/cytosolic fatty-acid binding domain; Calycin-like;
A0A452EJ14	dipeptidyl peptidase 1 precursor [Gallus gallus]	2.003	Up	1.55679e-05	CTSC	51.859	50.112	11.7	5	6	5	1.326	1.177	1.293	0.662	0.749	0.907	extracellular	GO:0006508 proteolysis; GO:0008152 metabolic process; GO:0043170 macromolecule metabolic process; GO:0019538 protein metabolic process; GO:0044238 primary metabolic process; GO:0071704 organic substance metabolic process;		GO:0070011 peptidase activity, acting on L-amino acid peptides; GO:0008234 cysteine-type peptidase activity; GO:0016787 hydrolase activity; GO:0008233 peptidase activity; GO:0003824 catalytic activity;	K01275	CTSC; cathepsin C [EC:3.4.14.1]	chx04142 Lysosome - Capra hircus (goat); chx04210 Apoptosis - Capra hircus (goat);	IPR014882; IPR000668;	Cathepsin C exclusion; Peptidase C1A, papain C-terminal;
A0A452EJN6	alpha-crystallin B chain [Gallus gallus]	0.289	Down	2.2893e-05	CRYAB	20.037	28.472	26.3	4	9	4	0.599	1.107	1.006	2.07	0.944	0.655	mitochondria			GO:0005212 structural constituent of eye lens; GO:0005198 structural molecule activity;	K09542	CRYAB; crystallin, alpha B	chx04141 Protein processing in endoplasmic reticulum - Capra hircus (goat); chx04213 Longevity regulating pathway - multiple species - Capra hircus (goat);	IPR002068; IPR003090; IPR008978;	Alpha crystallin/Hsp20 domain; Alpha-crystallin, N-terminal; HSP20-like chaperone;
A0A452EK22	ceruloplasmin precursor [Sus scrofa]	0.52	Down	0.0040756	CP	119.68	323.31	31.2	27	7	6	0.927	0.527	0.338	1.783	1.2	1.69	extracellular	GO:0044699 single-organism process; GO:0008152 metabolic process; GO:0055114 oxidation-reduction process; GO:0044710 single-organism metabolic process;		GO:0046914 transition metal ion binding; GO:0003824 catalytic activity; GO:0005488 binding; GO:0043167 ion binding; GO:0046872 metal ion binding; GO:0043169 cation binding; GO:0005507 copper ion binding; GO:0016491 oxidoreductase activity;	K13624	CP; ceruloplasmin [EC:1.16.3.1]	chx00860 Porphyrin and chlorophyll metabolism - Capra hircus (goat); chx04216 Ferroptosis - Capra hircus (goat);	IPR011706; IPR011707; IPR008972; IPR001117;	Multicopper oxidase, type 2; Multicopper oxidase, type 3; Cupredoxin; Multicopper oxidase, type 1;
A0A452EK88	beta-galactosidase-like [Stylophora pistillata]	1.695	Up	0.022184	GLB1	72.641	22.303	5.6	3	3	3	1.753	0.73	0.947	1.034	0.701	1.197	extracellular	GO:0008152 metabolic process; GO:0005975 carbohydrate metabolic process; GO:0044238 primary metabolic process; GO:0071704 organic substance metabolic process;		GO:0004553 hydrolase activity, hydrolyzing O-glycosyl compounds; GO:0004565 beta-galactosidase activity; GO:0016787 hydrolase activity; GO:0015925 galactosidase activity; GO:0003824 catalytic activity; GO:0016798 hydrolase activity, acting on glycosyl bonds;	K12309	GLB1, ELNR1; beta-galactosidase [EC:3.2.1.23]	chx00052 Galactose metabolism - Capra hircus (goat); chx00511 Other glycan degradation - Capra hircus (goat); chx00531 Glycosaminoglycan degradation - Capra hircus (goat); chx00600 Sphingolipid metabolism - Capra hircus (goat); chx00604 Glycosphingolipid biosynthesis - ganglio series - Capra hircus (goat); chx01100 Metabolic pathways - Capra hircus (goat); chx04142 Lysosome - Capra hircus (goat);	IPR031330; IPR025300; IPR017853; IPR008979; IPR013781;	Glycoside hydrolase 35, catalytic domain; Beta-galactosidase jelly roll domain; Glycoside hydrolase superfamily; Galactose-binding domain-like; Glycoside hydrolase, catalytic domain;
A0A452EKB3	IgG heavy chain precursor [Sus scrofa]	8.52	Up	0.0179006	---	35.578	74.786	20.2	6	11	2	2.786	1.426	0.933	0.327	0.162	0.341	extracellular			GO:0005515 protein binding; GO:0005488 binding;				IPR007110; IPR013783; IPR003597;	Immunoglobulin-like domain; Immunoglobulin-like fold; Immunoglobulin C1-set;
A0A452EKX5	secreted frizzled-related protein 1 precursor [Gallus gallus]	0.298	Down	0.049703	SFRP1	34.776	12.58	7.8	2	2	2	0.447	0.995	0.537	1.5	1.592	1.283	extracellular			GO:0005515 protein binding; GO:0005488 binding;	K02166	SFRP1; secreted frizzled-related protein 1	chx04310 Wnt signaling pathway - Capra hircus (goat);	IPR020067; IPR008993; IPR001134; IPR018933;	Frizzled domain; Tissue inhibitor of metalloproteinases-like, OB-fold; Netrin domain; Netrin module, non-TIMP type;
A0A452EL64	"Nicotinate phosphoribosyltransferase, partial [Stegodyphus mimosarum]"	1.555	Up	0.035403	NAPRT	56.726	13.025	4.9	2	2	2	1.306	1.341	1.056	0.84	0.977	0.432	cytoplasm,nucleus	GO:0051188 cofactor biosynthetic process; GO:0043173 nucleotide salvage; GO:0009165 nucleotide biosynthetic process; GO:0019362 pyridine nucleotide metabolic process; GO:0006725 cellular aromatic compound metabolic process; GO:0046496 nicotinamide nucleotide metabolic process; GO:0009117 nucleotide metabolic process; GO:0044699 single-organism process; GO:0009058 biosynthetic process; GO:0019363 …		GO:0016763 transferase activity, transferring pentosyl groups; GO:0004516 nicotinate phosphoribosyltransferase activity; GO:0016757 transferase activity, transferring glycosyl groups; GO:0004514 nicotinate-nucleotide diphosphorylase (carboxylating) activity; GO:0003824 catalytic activity; GO:0016740 transferase activity;	K00763	pncB, NAPRT1; nicotinate phosphoribosyltransferase [EC:6.3.4.21]	chx00760 Nicotinate and nicotinamide metabolism - Capra hircus (goat); chx01100 Metabolic pathways - Capra hircus (goat);	IPR002638;	Quinolinate phosphoribosyl transferase, C-terminal;
A0A452ELE7	complement component 2 precursor [Bos taurus]	0.641	Down	2.355e-05	C2	82.74	59.92	8.5	7	8	7	1.159	0.494	0.539	1.808	1.042	1.604	extracellular	GO:0002253 activation of immune response; GO:0002252 immune effector process; GO:0072376 protein activation cascade; GO:0006959 humoral immune response; GO:0002376 immune system process; GO:0044238 primary metabolic process; GO:0050896 response to stimulus; GO:0048518 positive regulation of biological process; GO:0050776 regulation of immune response; GO:0071704 organic substance metabolic proces…	GO:0005576 extracellular region;	GO:0004252 serine-type endopeptidase activity; GO:0004175 endopeptidase activity; GO:0008233 peptidase activity; GO:0003824 catalytic activity; GO:0017171 serine hydrolase activity; GO:0008236 serine-type peptidase activity; GO:0070011 peptidase activity, acting on L-amino acid peptides; GO:0016787 hydrolase activity;	K01332	C2; complement component 2 [EC:3.4.21.43]	chx04610 Complement and coagulation cascades - Capra hircus (goat); chx05133 Pertussis - Capra hircus (goat); chx05150 Staphylococcus aureus infection - Capra hircus (goat); chx05322 Systemic lupus erythematosus - Capra hircus (goat);	IPR009003; IPR000436; IPR001254; IPR002035;	Peptidase S1, PA clan; Sushi/SCR/CCP domain; Serine proteases, trypsin domain; von Willebrand factor, type A;
A0A452ELI7	"Calcium/calmodulin-dependent protein kinase, partial [Zootermopsis nevadensis]"	2.143	Up	0.0023605	MPP1	52.127	24.458	7.1	3	3	3	1.391	1.051	0.887	0.649	0.931	0.912	nucleus			GO:0005515 protein binding; GO:0005488 binding;	K21880	MPP1; 55 kDa erythrocyte membrane protein		IPR011511; IPR001452; IPR008144; IPR008145; IPR001478; IPR027417;	Variant SH3 domain; SH3 domain; Guanylate kinase-like domain; Guanylate kinase/L-type calcium channel beta subunit; PDZ domain; P-loop containing nucleoside triphosphate hydrolase;
A0A452ELJ6	"Band 4.1-like protein 3, partial [Stegodyphus mimosarum]"	0.634	Down	0.00060186	EPB41	70.983	61.658	16.7	9	10	6	1.119	0.846	0.844	1.764	0.865	0.977	cytoplasm	GO:0016043 cellular component organization; GO:1902589 single-organism organelle organization; GO:0030036 actin cytoskeleton organization; GO:0030866 cortical actin cytoskeleton organization; GO:0006996 organelle organization; GO:0030029 actin filament-based process; GO:0044763 single-organism cellular process; GO:0044699 single-organism process; GO:0007010 cytoskeleton organization; GO:0030865 c…	GO:0016020 membrane; GO:0005856 cytoskeleton; GO:0043226 organelle; GO:0043229 intracellular organelle; GO:0019898 extrinsic component of membrane; GO:0043232 intracellular non-membrane-bounded organelle; GO:0044425 membrane part; GO:0044464 cell part; GO:0005622 intracellular; GO:0005737 cytoplasm; GO:0044424 intracellular part; GO:0005623 cell; GO:0043228 non-membrane-bounded organelle;	GO:0003779 actin binding; GO:0005515 protein binding; GO:0008092 cytoskeletal protein binding; GO:0005198 structural molecule activity; GO:0005488 binding;	K06107	EPB41, 4.1R; erythrocyte membrane protein band 4.1		IPR019748; IPR018980; IPR018979; IPR019749; IPR008379; IPR011993; IPR029071; IPR007477; IPR014847; IPR000299; IPR014352;	FERM central domain; FERM, C-terminal PH-like domain; FERM, N-terminal; Band 4.1 domain; Band 4.1, C-terminal; PH domain-like; Ubiquitin-related domain; SAB domain; FERM adjacent (FA); FERM domain; FERM/acyl-CoA-binding protein, 3-helical bundle;
A0A452ELM9	hepatoma-derived growth factor [Bos taurus]	1.632	Up	0.0093164	HDGFL3	22.592	22.433	19.2	3	3	3	1.103	0.98	1.236	0.676	0.942	0.951	nucleus							IPR000313;	PWWP domain;
A0A452EM11	RecName: Full=Apolipoprotein C-III; Short=Apo-CIII; Short=ApoC-III; AltName: Full=Apolipoprotein C3; Flags: Precursor	0.405	Down	0.00021651	APOC3	10.767	81.417	52.6	4	5	4	0.89	0.373	0.398	2.2	1.325	1.692	extracellular	GO:0006869 lipid transport; GO:0044699 single-organism process; GO:0010876 lipid localization; GO:0071702 organic substance transport; GO:0044238 primary metabolic process; GO:0042157 lipoprotein metabolic process; GO:0071704 organic substance metabolic process; GO:0051234 establishment of localization; GO:0006810 transport; GO:0008152 metabolic process; GO:1902578 single-organism localization; G…	GO:0005576 extracellular region;	GO:0008289 lipid binding; GO:0005488 binding;	K08759	APOC3; apolipoprotein C-III	chx03320 PPAR signaling pathway - Capra hircus (goat); chx04979 Cholesterol metabolism - Capra hircus (goat);
A0A452EML6	"keratin, type II cytoskeletal 75 [Mus musculus]"	0.371	Down	0.0107244	KRT75	57.699	32.141	23.8	15	4	3	0.578	0.798	0.992	1.56	0.77	1.589	mitochondria		GO:0043229 intracellular organelle; GO:0099513 polymeric cytoskeletal fiber; GO:0043232 intracellular non-membrane-bounded organelle; GO:0044430 cytoskeletal part; GO:0044446 intracellular organelle part; GO:0099512 supramolecular fiber; GO:0044424 intracellular part; GO:0005623 cell; GO:0099080 supramolecular complex; GO:0045095 keratin filament; GO:0044422 organelle part; GO:0099081 supramolecu…	GO:0005198 structural molecule activity;	K07605	KRT2; type II keratin, basic		IPR032444;	Keratin type II head;
A0A452EN00	tropomyosin alpha-3 chain isoform d [Gallus gallus]	0.151	Down	0.00114274	TPM2	32.836	11.965	40.8	17	2	2	0.765	0.159	0.707	5.066	0.342	0.669	cytoplasm				K10374	TPM2; tropomyosin 2	chx04260 Cardiac muscle contraction - Capra hircus (goat); chx04261 Adrenergic signaling in cardiomyocytes - Capra hircus (goat); chx05410 Hypertrophic cardiomyopathy (HCM) - Capra hircus (goat); chx05414 Dilated cardiomyopathy (DCM) - Capra hircus (goat);
A0A452EN31	prostasin-like [Exaiptasia pallida]	4.237	Up	3.5413e-06	KLK8	29.4	24.692	15.7	4	4	4	2.805	0.72	0.87	0.662	0.641	0.656	extracellular	GO:0006508 proteolysis; GO:0008152 metabolic process; GO:0043170 macromolecule metabolic process; GO:0019538 protein metabolic process; GO:0044238 primary metabolic process; GO:0071704 organic substance metabolic process;		GO:0004252 serine-type endopeptidase activity; GO:0004175 endopeptidase activity; GO:0008233 peptidase activity; GO:0003824 catalytic activity; GO:0017171 serine hydrolase activity; GO:0008236 serine-type peptidase activity; GO:0070011 peptidase activity, acting on L-amino acid peptides; GO:0016787 hydrolase activity;	K08650	KLK8, PRSS19; kallikrein 8 [EC:3.4.21.118]		IPR009003; IPR001254;	Peptidase S1, PA clan; Serine proteases, trypsin domain;
A0A452ENB6	complement component C8 alpha chain precursor [Sus scrofa]	0.647	Down	8.4199e-05	C9	61.975	59.672	13.3	8	8	8	1.066	0.576	0.478	1.648	1.091	1.618	extracellular	GO:0002376 immune system process; GO:0006955 immune response; GO:0050896 response to stimulus;	GO:0016020 membrane; GO:0031226 intrinsic component of plasma membrane; GO:0098796 membrane protein complex; GO:0071944 cell periphery; GO:0046930 pore complex; GO:0098797 plasma membrane protein complex; GO:0031224 intrinsic component of membrane; GO:0032991 macromolecular complex; GO:0005887 integral component of plasma membrane; GO:0005623 cell; GO:0016021 integral component of membrane; GO:00…	GO:0005515 protein binding; GO:0005488 binding;	K04000	C9; complement component 9	chx04610 Complement and coagulation cascades - Capra hircus (goat); chx05020 Prion diseases - Capra hircus (goat); chx05146 Amoebiasis - Capra hircus (goat); chx05322 Systemic lupus erythematosus - Capra hircus (goat);	IPR020864;	Membrane attack complex component/perforin (MACPF) domain;
A0A452EP06	"Transducin beta-like protein 2, partial [Stegodyphus mimosarum]"	0.548	Down	0.0026962	TBL2	49.908	13.28	4.7	2	2	2	0.763	0.843	1.184	1.393	1.057	0.975	extracellular			GO:0005515 protein binding; GO:0005488 binding;	K23325			IPR017986; IPR015943;	WD40-repeat-containing domain; WD40/YVTN repeat-like-containing domain;
A0A452EQI4	"Ribosomal protein S6 kinase 2 alpha, partial [Stegodyphus mimosarum]"	0.398	Down	0.030542	RPS6KA1	81.121	17.16	7.9	5	5	3	0.571	1.125	0.913	1.434	1.082	0.851	cytoplasm	GO:0050794 regulation of cellular process; GO:0044700 single organism signaling; GO:0051716 cellular response to stimulus; GO:0016310 phosphorylation; GO:0035556 intracellular signal transduction; GO:0044267 cellular protein metabolic process; GO:0044699 single-organism process; GO:0023052 signaling; GO:0050896 response to stimulus; GO:0044238 primary metabolic process; GO:0044237 cellular metabo…		GO:0000287 magnesium ion binding; GO:0005524 ATP binding; GO:1901265 nucleoside phosphate binding; GO:0016773 phosphotransferase activity, alcohol group as acceptor; GO:0001882 nucleoside binding; GO:0043167 ion binding; GO:0000166 nucleotide binding; GO:0004672 protein kinase activity; GO:1901363 heterocyclic compound binding; GO:0097159 organic cyclic compound binding; GO:0032549 ribonucleoside…	K04373	RPS6KA; ribosomal protein S6 kinase alpha-1/2/3/6 [EC:2.7.11.1]	chx04010 MAPK signaling pathway - Capra hircus (goat); chx04114 Oocyte meiosis - Capra hircus (goat); chx04150 mTOR signaling pathway - Capra hircus (goat); chx04714 Thermogenesis - Capra hircus (goat); chx04720 Long-term potentiation - Capra hircus (goat); chx04722 Neurotrophin signaling pathway - Capra hircus (goat); chx04914 Progesterone-mediated oocyte maturation - Capra hircus (goat); chx049…	IPR000719; IPR011009; IPR000961; IPR017892;	Protein kinase domain; Protein kinase-like domain; AGC-kinase, C-terminal; Protein kinase, C-terminal;
A0A452ER02	2-acylglycerol O-acyltransferase 1 [Stylophora pistillata]	1.821	Up	1.94461e-05	LOC102190037	38.859	33.616	16.2	5	5	5	1.442	1.115	1.4	0.792	0.948	0.313	extracellular			GO:0016746 transferase activity, transferring acyl groups; GO:0016747 transferase activity, transferring acyl groups other than amino-acyl groups; GO:0003824 catalytic activity; GO:0016740 transferase activity;
A0A452ERN8	gamma-butyrobetaine dioxygenase [Mus musculus]	1.728	Up	0.033803	BBOX1	44.922	18.041	9.3	3	3	3	1.818	0.813	0.831	1.052	0.781	1.043	cytoplasm	GO:0055114 oxidation-reduction process; GO:0044699 single-organism process; GO:0097164 ammonium ion metabolic process; GO:0006807 nitrogen compound metabolic process; GO:0006578 amino-acid betaine biosynthetic process; GO:0009058 biosynthetic process; GO:1901566 organonitrogen compound biosynthetic process; GO:0045329 carnitine biosynthetic process; GO:0044237 cellular metabolic process; GO:19015…		GO:0005506 iron ion binding; GO:0046914 transition metal ion binding; GO:0003824 catalytic activity; GO:0051213 dioxygenase activity; GO:0005488 binding; GO:0043167 ion binding; GO:0046872 metal ion binding; GO:0043169 cation binding; GO:0016705 oxidoreductase activity, acting on paired donors, with incorporation or reduction of molecular oxygen; GO:0016706 oxidoreductase activity, acting on pair…	K00471	E1.14.11.1; gamma-butyrobetaine dioxygenase [EC:1.14.11.1]	chx00310 Lysine degradation - Capra hircus (goat);	IPR010376; IPR003819;	Domain of unknown function DUF971; TauD/TfdA-like domain;
A0A452ERW4	scavenger receptor cysteine-rich type 1 protein M130 precursor [Sus scrofa]	2.036	Up	1.1561e-10	CD163	117.75	105.22	12.6	12	13	12	1.421	1.38	1.146	0.698	0.584	0.749	cytoplasm		GO:0016020 membrane;	GO:0038024 cargo receptor activity; GO:0005044 scavenger receptor activity; GO:0060089 molecular transducer activity; GO:0004872 receptor activity;	K06545	CD163; CD163 antigen		IPR017448; IPR001190;	SRCR-like domain; SRCR domain;
A0A452ESI2	biglycan preproprotein [Mus musculus]	1.801	Up	8.47611e-12	ASPN	42.225	111.03	24.3	10	14	10	1.313	0.788	1.38	0.729	0.443	1.417	extracellular			GO:0005515 protein binding; GO:0005488 binding;	K08120	ASPN; asporin		IPR000372; IPR032675;	Leucine-rich repeat N-terminal domain; Leucine-rich repeat domain, L domain-like;
A0A452ET78	ovalbumin-related protein X [Gallus gallus]	12.388	Up	0.0083846	LOC102180556	44.152	36.544	12.6	4	5	4	3.419	0.962	0.684	0.276	0.159	0.505	cytoplasm				K13963	SERPINB; serpin B	chx05146 Amoebiasis - Capra hircus (goat);	IPR023796;	Serpin domain;
A0A452ET90	Serine/threonine-protein kinase 24 [Stylophora pistillata]	0.609	Down	0.036322	STK26	46.544	18.409	13.5	6	6	3	0.636	1.374	0.88	1.045	1.211	0.825	cytoplasm,nucleus	GO:0016310 phosphorylation; GO:0044267 cellular protein metabolic process; GO:0044238 primary metabolic process; GO:0044237 cellular metabolic process; GO:0006796 phosphate-containing compound metabolic process; GO:0071704 organic substance metabolic process; GO:0008152 metabolic process; GO:0006468 protein phosphorylation; GO:0006793 phosphorus metabolic process; GO:0044260 cellular macromolecul…		GO:0005524 ATP binding; GO:1901265 nucleoside phosphate binding; GO:0016773 phosphotransferase activity, alcohol group as acceptor; GO:0001882 nucleoside binding; GO:0043167 ion binding; GO:0004672 protein kinase activity; GO:0000166 nucleotide binding; GO:0097159 organic cyclic compound binding; GO:1901363 heterocyclic compound binding; GO:0032549 ribonucleoside binding; GO:0097367 carbohydrate …	K08838	STK24_25_MST4; serine/threonine-protein kinase 24/25/MST4 [EC:2.7.11.1]		IPR000719; IPR011009;	Protein kinase domain; Protein kinase-like domain;
A0A452ETC4	---	2.176	Up	0.000104781	LOC102187755	19.316	30.618	25.6	4	5	4	1.221	1.182	1.601	0.561	0.517	0.625	extracellular	GO:0006810 transport; GO:0051179 localization; GO:0051234 establishment of localization;		GO:0005549 odorant binding; GO:0005488 binding; GO:0005215 transporter activity;				IPR012674; IPR000566; IPR011038;	Calycin; Lipocalin/cytosolic fatty-acid binding domain; Calycin-like;
A0A452ETQ8	"Chain C, Myosin light chain 3"	0.29	Down	3.9978e-11	MYL1	16.828	102.14	52.7	9	13	6	1.085	0.125	1.109	3.739	0.275	0.908	cytoplasm			GO:0043169 cation binding; GO:0046872 metal ion binding; GO:0005509 calcium ion binding; GO:0005488 binding; GO:0043167 ion binding;	K05738	MYL1; myosin light chain 1		IPR011992; IPR002048;	EF-hand domain pair; EF-hand domain;
A0A452ETY7	intercellular adhesion molecule 1 precursor [Sus scrofa]	2.232	Up	0.046402	ICAM1	58.209	33.553	9.6	5	5	5	1.424	0.892	0.993	0.638	0.782	1.354	extracellular	GO:0098602 single organism cell adhesion; GO:0098609 cell-cell adhesion; GO:0022610 biological adhesion; GO:0007155 cell adhesion; GO:0044699 single-organism process; GO:0016337 single organismal cell-cell adhesion;	GO:0016020 membrane;	GO:0005515 protein binding; GO:0005488 binding;	K06490	ICAM1, CD54; intercellular adhesion molecule 1	chx04064 NF-kappa B signaling pathway - Capra hircus (goat); chx04514 Cell adhesion molecules (CAMs) - Capra hircus (goat); chx04650 Natural killer cell mediated cytotoxicity - Capra hircus (goat); chx04668 TNF signaling pathway - Capra hircus (goat); chx04670 Leukocyte transendothelial migration - Capra hircus (goat); chx04933 AGE-RAGE signaling pathway in diabetic complications - Capra hircus (…	IPR013768; IPR007110; IPR013783; IPR003988; IPR003987;	Intercellular adhesion molecule, N-terminal; Immunoglobulin-like domain; Immunoglobulin-like fold; Intercellular adhesion molecule; Intercellular adhesion molecule/vascular cell adhesion molecule, N-terminal;
A0A452EU15	NmrA-like family domain-containing protein 1 [Stylophora pistillata]	0.664	Down	3.5277e-05	NMRAL1	33.143	53.988	24.4	8	8	8	0.868	0.755	0.832	1.308	1.319	1.283	cytoplasm							IPR016040; IPR008030;	NAD(P)-binding domain; NmrA-like domain;
A0A452EU55	beta-enolase [Sus scrofa]	1.754	Up	5.2255e-10	ENO1	47.312	277.66	46.1	18	43	14	1.421	1.162	1.057	0.81	0.74	0.936	cytoplasm	GO:0006757 ATP generation from ADP; GO:0009116 nucleoside metabolic process; GO:0042278 purine nucleoside metabolic process; GO:0006165 nucleoside diphosphate phosphorylation; GO:0046031 ADP metabolic process; GO:0019362 pyridine nucleotide metabolic process; GO:0006096 glycolytic process; GO:0009167 purine ribonucleoside monophosphate metabolic process; GO:0009117 nucleotide metabolic process; G…	GO:1902494 catalytic complex; GO:0044464 cell part; GO:0005622 intracellular; GO:0005737 cytoplasm; GO:0032991 macromolecular complex; GO:0044424 intracellular part; GO:0044445 cytosolic part; GO:0005623 cell; GO:0005829 cytosol; GO:0000015 phosphopyruvate hydratase complex; GO:0044444 cytoplasmic part;	GO:0000287 magnesium ion binding; GO:0004634 phosphopyruvate hydratase activity; GO:0003824 catalytic activity; GO:0005488 binding; GO:0043167 ion binding; GO:0046872 metal ion binding; GO:0043169 cation binding; GO:0016829 lyase activity; GO:0016836 hydro-lyase activity; GO:0016835 carbon-oxygen lyase activity;	K01689	ENO, eno; enolase [EC:4.2.1.11]	chx00010 Glycolysis / Gluconeogenesis - Capra hircus (goat); chx01100 Metabolic pathways - Capra hircus (goat); chx01200 Carbon metabolism - Capra hircus (goat); chx01230 Biosynthesis of amino acids - Capra hircus (goat); chx03018 RNA degradation - Capra hircus (goat); chx04066 HIF-1 signaling pathway - Capra hircus (goat);	IPR029065; IPR020810; IPR029017; IPR020811;	Enolase C-terminal domain-like; Enolase, C-terminal TIM barrel domain; Enolase N-terminal domain-like; Enolase, N-terminal;
A0A452EU58	filamin-A isoform 1 [Mus musculus]	0.625	Down	1.62437e-12	FLNB	275.5	323.31	39.6	94	121	82	0.663	1.106	0.993	1.061	1.378	0.831	cytoplasm,nucleus			GO:0005515 protein binding; GO:0005488 binding;	K04437	FLNA; filamin	chx04010 MAPK signaling pathway - Capra hircus (goat); chx04510 Focal adhesion - Capra hircus (goat); chx05132 Salmonella infection - Capra hircus (goat); chx05205 Proteoglycans in cancer - Capra hircus (goat);	IPR013783; IPR014756; IPR001715;	Immunoglobulin-like fold; Immunoglobulin E-set; Calponin homology domain;
A0A452EU77	"pyruvate kinase, liver and RBC [Bos taurus]"	1.571	Up	1.6257e-12	PKM	57.979	323.31	52.4	28	50	27	1.378	1.205	0.886	0.877	0.754	0.923	cytoplasm	GO:0006757 ATP generation from ADP; GO:0009116 nucleoside metabolic process; GO:0042278 purine nucleoside metabolic process; GO:0006165 nucleoside diphosphate phosphorylation; GO:0046031 ADP metabolic process; GO:0019362 pyridine nucleotide metabolic process; GO:0006096 glycolytic process; GO:0009167 purine ribonucleoside monophosphate metabolic process; GO:0009117 nucleotide metabolic process; G…		GO:0000287 magnesium ion binding; GO:0004743 pyruvate kinase activity; GO:0016773 phosphotransferase activity, alcohol group as acceptor; GO:0003824 catalytic activity; GO:0005488 binding; GO:0043167 ion binding; GO:0030955 potassium ion binding; GO:0046872 metal ion binding; GO:0043169 cation binding; GO:0031420 alkali metal ion binding; GO:0016740 transferase activity; GO:0016772 transferase ac…	K00873	PK, pyk; pyruvate kinase [EC:2.7.1.40]	chx00010 Glycolysis / Gluconeogenesis - Capra hircus (goat); chx00230 Purine metabolism - Capra hircus (goat); chx00620 Pyruvate metabolism - Capra hircus (goat); chx01100 Metabolic pathways - Capra hircus (goat); chx01200 Carbon metabolism - Capra hircus (goat); chx01230 Biosynthesis of amino acids - Capra hircus (goat); chx04922 Glucagon signaling pathway - Capra hircus (goat); chx04930 Type II…	IPR015794; IPR011037; IPR015813; IPR015806; IPR015795; IPR015793;	Pyruvate kinase, alpha/beta; Pyruvate kinase-like, insert domain; Pyruvate/Phosphoenolpyruvate kinase-like domain; Pyruvate kinase, beta-barrel insert domain; Pyruvate kinase, C-terminal; Pyruvate kinase, barrel;
A0A452EUN7	"coatomer protein complex, subunit gamma 1 [Bos taurus]"	0.422	Down	0.0150816	B3GLCT	53.115	11.252	3.4	2	2	2	1.002	0.691	0.536	2.375	1.243	0.91	extracellular		GO:0016020 membrane;	GO:0016757 transferase activity, transferring glycosyl groups; GO:0003824 catalytic activity; GO:0016740 transferase activity;	K13675	B3GALTL; UDP-glucose:O-linked fucose beta-1,3-glucosyltransferase [EC:2.4.1.-]	chx00514 Other types of O-glycan biosynthesis - Capra hircus (goat);	IPR029044;	Nucleotide-diphospho-sugar transferases;
A0A452EUX2	peroxiredoxin-6 [Ovis aries]	1.645	Up	2.1519e-07	PRDX6	25.095	135.65	45.5	13	18	13	1.586	1.052	0.929	0.964	0.959	0.743	cytoplasm	GO:0050794 regulation of cellular process; GO:0042592 homeostatic process; GO:0065008 regulation of biological quality; GO:0008152 metabolic process; GO:0050789 regulation of biological process; GO:0055114 oxidation-reduction process; GO:0044710 single-organism metabolic process; GO:0045454 cell redox homeostasis; GO:0044763 single-organism cellular process; GO:0019725 cellular homeostasis; GO:00…		GO:0016209 antioxidant activity; GO:0003824 catalytic activity; GO:0051920 peroxiredoxin activity; GO:0016684 oxidoreductase activity, acting on peroxide as acceptor; GO:0016491 oxidoreductase activity;	K11188	PRDX6; peroxiredoxin 6, 1-Cys peroxiredoxin [EC:1.11.1.7 1.11.1.15 3.1.1.-]	chx01100 Metabolic pathways - Capra hircus (goat);	IPR019479; IPR000866; IPR013766; IPR012336;	Peroxiredoxin, C-terminal; Alkyl hydroperoxide reductase subunit C/ Thiol specific antioxidant; Thioredoxin domain; Thioredoxin-like fold;
A0A452EUZ5	72 kDa type IV collagenase precursor [Bos taurus]	1.77	Up	1.3427e-06	MMP2	73.866	48.25	11.2	7	8	7	1.416	1.074	1.143	0.8	0.668	1.068	extracellular	GO:0006508 proteolysis; GO:0008152 metabolic process; GO:0043170 macromolecule metabolic process; GO:0019538 protein metabolic process; GO:0044238 primary metabolic process; GO:0071704 organic substance metabolic process;	GO:0031012 extracellular matrix; GO:0044421 extracellular region part; GO:0005576 extracellular region;	GO:0004175 endopeptidase activity; GO:0004222 metalloendopeptidase activity; GO:0008233 peptidase activity; GO:0046914 transition metal ion binding; GO:0003824 catalytic activity; GO:0005488 binding; GO:0043167 ion binding; GO:0043169 cation binding; GO:0046872 metal ion binding; GO:0070011 peptidase activity, acting on L-amino acid peptides; GO:0016787 hydrolase activity; GO:0008237 metallopepti…	K01398	MMP2; matrix metalloproteinase-2 (gelatinase A) [EC:3.4.24.24]	chx01522 Endocrine resistance - Capra hircus (goat); chx04670 Leukocyte transendothelial migration - Capra hircus (goat); chx04912 GnRH signaling pathway - Capra hircus (goat); chx04915 Estrogen signaling pathway - Capra hircus (goat); chx04926 Relaxin signaling pathway - Capra hircus (goat); chx04933 AGE-RAGE signaling pathway in diabetic complications - Capra hircus (goat); chx05200 Pathways in…	IPR001818; IPR002477; IPR024079; IPR033739; IPR000585; IPR013806; IPR000562; IPR006026;	Peptidase M10, metallopeptidase; Peptidoglycan binding-like; Metallopeptidase, catalytic domain; Peptidase M10A, catalytic domain; Hemopexin-like domain; Kringle-like fold; Fibronectin, type II, collagen-binding; Peptidase, metallopeptidase;
A0A452EV25	"interferon-induced, double-stranded RNA-activated protein kinase [Sus scrofa]"	1.951	Up	0.001857	EIF2AK2	59.399	35.661	6.7	4	4	4	1.108	1.492	1.111	0.568	0.837	0.72	cytoplasm	GO:0016310 phosphorylation; GO:0044267 cellular protein metabolic process; GO:0044238 primary metabolic process; GO:0044237 cellular metabolic process; GO:0006796 phosphate-containing compound metabolic process; GO:0071704 organic substance metabolic process; GO:0008152 metabolic process; GO:0006468 protein phosphorylation; GO:0006793 phosphorus metabolic process; GO:0044260 cellular macromolecul…		GO:0005524 ATP binding; GO:1901265 nucleoside phosphate binding; GO:0016773 phosphotransferase activity, alcohol group as acceptor; GO:0001882 nucleoside binding; GO:0043167 ion binding; GO:0004672 protein kinase activity; GO:0000166 nucleotide binding; GO:0097159 organic cyclic compound binding; GO:1901363 heterocyclic compound binding; GO:0032549 ribonucleoside binding; GO:0097367 carbohydrate …	K16195	EIF2AK2; eukaryotic translation initiation factor 2-alpha kinase 2 [EC:2.7.11.1]	chx04141 Protein processing in endoplasmic reticulum - Capra hircus (goat); chx04217 Necroptosis - Capra hircus (goat); chx05160 Hepatitis C - Capra hircus (goat); chx05162 Measles - Capra hircus (goat); chx05164 Influenza A - Capra hircus (goat); chx05165 Human papillomavirus infection - Capra hircus (goat); chx05167 Kaposi sarcoma-associated herpesvirus infection - Capra hircus (goat); chx05168…	IPR000719; IPR014720; IPR011009;	Protein kinase domain; Double-stranded RNA-binding domain; Protein kinase-like domain;
A0A452EVE2	Bystin [Stylophora pistillata]	2.795	Up	0.00029869	SPINK5	124.03	129.44	20.6	19	23	4	1.982	0.763	1.056	0.709	0.73	0.972	nucleus			GO:0005515 protein binding; GO:0005488 binding;	K23420			IPR002350;	Kazal domain;
A0A452EVP1	apolipoprotein D precursor [Rattus norvegicus]	1.653	Up	2.8971e-06	APOD	24.13	60.741	29.6	5	12	5	1.993	0.8	0.706	1.206	0.741	0.913	extracellular	GO:0006810 transport; GO:0051179 localization; GO:0051234 establishment of localization;		GO:0008289 lipid binding; GO:0005488 binding; GO:0005215 transporter activity; GO:0036094 small molecule binding;	K03098	APOD; apolipoprotein D and lipocalin family protein		IPR012674; IPR000566; IPR011038;	Calycin; Lipocalin/cytosolic fatty-acid binding domain; Calycin-like;
A0A452EVS9	slit homolog 3 protein isoform X1 [Piliocolobus tephrosceles]	0.381	Down	2.0009e-06	LRRC15	63.563	55.266	14.8	8	9	8	0.492	0.919	0.9	1.292	1.189	1.225	extracellular			GO:0005515 protein binding; GO:0005488 binding;				IPR000483; IPR032675;	Cysteine-rich flanking region, C-terminal; Leucine-rich repeat domain, L domain-like;
A0A452EVW7	Na(+)/H(+) exchange regulatory cofactor NHE-RF2 [Zootermopsis nevadensis]	2.257	Up	0.022495	SLC9A3R2	35.352	19.35	11.4	3	4	3	1.248	0.976	1.168	0.553	1.04	0.817	cytoplasm,nucleus			GO:0032947 protein complex scaffold; GO:0005515 protein binding; GO:0005198 structural molecule activity; GO:0005488 binding;	K13358	SLC9A3R2, NHERF2; Na(+)/H(+) exchange regulatory cofactor NHE-RF2	chx04960 Aldosterone-regulated sodium reabsorption - Capra hircus (goat);	IPR015098; IPR001478;	EBP50, C-terminal; PDZ domain;
A0A452EVX3	troponin I skeletal slow-twitch protein [Sus scrofa]	0.226	Down	0.0029958	TNNI1	21.57	15.361	12.3	2	2	2	1.147	0.159	0.497	5.067	0.427	0.489	mitochondria		GO:0043229 intracellular organelle; GO:0043232 intracellular non-membrane-bounded organelle; GO:0044430 cytoskeletal part; GO:0030016 myofibril; GO:0044446 intracellular organelle part; GO:0005737 cytoplasm; GO:0032991 macromolecular complex; GO:0099512 supramolecular fiber; GO:0044424 intracellular part; GO:0005623 cell; GO:0099080 supramolecular complex; GO:0015629 actin cytoskeleton; GO:004442…		K10371	TNNI1; troponin I, slow skeletal muscle
A0A452EWA5	elongation factor 1-alpha 1 [Sus scrofa]	0.172	Down	0.00049779	EEF1A2	50.47	22.224	23.8	11	21	3	0.8	0.288	0.725	4.639	0.42	0.567	cytoplasm	GO:0006518 peptide metabolic process; GO:0006414 translational elongation; GO:0043043 peptide biosynthetic process; GO:0044267 cellular protein metabolic process; GO:0006807 nitrogen compound metabolic process; GO:0009058 biosynthetic process; GO:0043603 cellular amide metabolic process; GO:0044238 primary metabolic process; GO:1901566 organonitrogen compound biosynthetic process; GO:1901576 orga…	GO:0044424 intracellular part; GO:0005623 cell; GO:0044464 cell part; GO:0005622 intracellular; GO:0005737 cytoplasm;	GO:0003723 RNA binding; GO:1901265 nucleoside phosphate binding; GO:0003746 translation elongation factor activity; GO:0001882 nucleoside binding; GO:0043167 ion binding; GO:0016817 hydrolase activity, acting on acid anhydrides; GO:0016787 hydrolase activity; GO:0000166 nucleotide binding; GO:0017111 nucleoside-triphosphatase activity; GO:1901363 heterocyclic compound binding; GO:0097159 organic …	K03231	EEF1A; elongation factor 1-alpha	chx03013 RNA transport - Capra hircus (goat); chx05134 Legionellosis - Capra hircus (goat);	IPR004160; IPR004161; IPR009001; IPR027417; IPR000795; IPR009000;	Translation elongation factor EFTu/EF1A, C-terminal; Translation elongation factor EFTu-like, domain 2; Translation elongation factor EF1A/initiation factor IF2gamma, C-terminal; P-loop containing nucleoside triphosphate hydrolase; Transcription factor, GTP-binding domain; Translation protein, beta-barrel domain;
A0A452EWF2	liver carboxylesterase precursor [Sus scrofa]	4.143	Up	0.009355	LOC102188887	62.233	117.58	19.3	10	11	5	1.74	1.02	1.711	0.42	0.313	0.377	extracellular				K01044	CES1; carboxylesterase 1 [EC:3.1.1.1]	chx00983 Drug metabolism - other enzymes - Capra hircus (goat);	IPR029058; IPR002018;	Alpha/Beta hydrolase fold; Carboxylesterase, type B;
A0A452EWV5	---	2.096	Up	1.62448e-12	SBSN	58.616	323.31	58.3	21	41	21	1.574	0.93	1.106	0.751	0.767	1.007	extracellular
A0A452EWW7	SRP40 protein [Fasciola hepatica]	1.64	Up	0.0034765	NOLC1	71.473	45.681	9.4	7	7	7	1.286	1.133	0.987	0.784	0.834	1.119	nucleus			GO:0005515 protein binding; GO:0005488 binding;				IPR006594; IPR007718;	LIS1 homology motif; SRP40, C-terminal;
A0A452EX53	serum amyloid A protein precursor [Bos taurus]	3.737	Up	2.4018e-06	LOC106503728	14.617	14.557	33.8	4	7	2	2.093	1.175	1.044	0.56	0.469	0.655	extracellular		GO:0005576 extracellular region;		K17310	SAA; serum amyloid A protein
A0A452EXE8	calcium-binding protein A9 [Sus scrofa]	9.172	Up	0.0054363	S100A9	16.69	19.612	21.2	2	2	2	3.623	0.518	0.297	0.395	0.184	0.769	cytoskeleton			GO:0043169 cation binding; GO:0046872 metal ion binding; GO:0005509 calcium ion binding; GO:0005488 binding; GO:0043167 ion binding;	K21128	S100A9; protein S100-A9	chx04657 IL-17 signaling pathway - Capra hircus (goat);	IPR011992; IPR002048; IPR013787;	EF-hand domain pair; EF-hand domain; S100/CaBP-9k-type, calcium binding, subdomain;
A0A452EY35	Cytochrome P450 4F1 [Stylophora pistillata]	0.462	Down	0.002124	CYP4X1	58.95	31.659	7.9	4	4	4	0.567	1.209	0.792	1.228	1.524	0.789	endoplasmic reticulum	GO:0044699 single-organism process; GO:0008152 metabolic process; GO:0055114 oxidation-reduction process; GO:0044710 single-organism metabolic process;		GO:0097159 organic cyclic compound binding; GO:1901363 heterocyclic compound binding; GO:0020037 heme binding; GO:0005506 iron ion binding; GO:0046914 transition metal ion binding; GO:0003824 catalytic activity; GO:0005488 binding; GO:0043167 ion binding; GO:0043169 cation binding; GO:0046872 metal ion binding; GO:0016705 oxidoreductase activity, acting on paired donors, with incorporation or red…	K07428	CYP4X; cytochrome P450 family 4 subfamily X [EC:1.14.14.1]	chx04726 Serotonergic synapse - Capra hircus (goat);
A0A452EYG4	LOW QUALITY PROTEIN: protein-glucosylgalactosylhydroxylysine glucosidase-like [Stylophora pistillata]	0.554	Down	0.0141613	PGGHG	76.989	18.779	6.1	3	3	3	0.883	0.491	0.73	1.594	1.291	1.231	cytoplasm	GO:0008152 metabolic process; GO:0005975 carbohydrate metabolic process; GO:0044238 primary metabolic process; GO:0071704 organic substance metabolic process;		GO:0003824 catalytic activity;	K22078	PGGHG, ATHL1; protein-glucosylgalactosylhydroxylysine glucosidase [EC:3.2.1.107]		IPR012341; IPR005195; IPR008928;	Six-hairpin glycosidase; Glycoside hydrolase, family 65, central catalytic; Six-hairpin glycosidase-like;
A0A452EYW8	Double-stranded RNA-specific adenosine deaminase [Stylophora pistillata]	1.6	Up	0.036801	ADAR	130.29	24.848	3.6	4	4	4	1.251	1.085	1.129	0.782	0.958	0.87	nucleus	GO:0006396 RNA processing; GO:0006725 cellular aromatic compound metabolic process; GO:1901360 organic cyclic compound metabolic process; GO:0006807 nitrogen compound metabolic process; GO:0044238 primary metabolic process; GO:0044237 cellular metabolic process; GO:0071704 organic substance metabolic process; GO:0016070 RNA metabolic process; GO:0008152 metabolic process; GO:0090304 nucleic acid …		GO:0097159 organic cyclic compound binding; GO:1901363 heterocyclic compound binding; GO:0003723 RNA binding; GO:0003726 double-stranded RNA adenosine deaminase activity; GO:0016814 hydrolase activity, acting on carbon-nitrogen (but not peptide) bonds, in cyclic amidines; GO:0004000 adenosine deaminase activity; GO:0003824 catalytic activity; GO:0005488 binding; GO:0003676 nucleic acid binding; G…	K12968	ADAR, ADAR1; double-stranded RNA-specific adenosine deaminase [EC:3.5.4.37]	chx04623 Cytosolic DNA-sensing pathway - Capra hircus (goat); chx05162 Measles - Capra hircus (goat); chx05164 Influenza A - Capra hircus (goat);	IPR011991; IPR002466; IPR000607; IPR014720;	Winged helix-turn-helix DNA-binding domain; Adenosine deaminase/editase; Double-stranded RNA-specific adenosine deaminase (DRADA); Double-stranded RNA-binding domain;
A0A452EZ91	RecName: Full=Cystatin-B; AltName: Full=Stefin-B	5.236	Up	2.0397e-07	CSTA	11.055	55.267	53.1	3	7	3	1.508	1.085	2.121	0.288	0.201	0.286	cytoplasm		GO:0005623 cell; GO:0005622 intracellular; GO:0044464 cell part;	GO:0030234 enzyme regulator activity; GO:0030414 peptidase inhibitor activity; GO:0061134 peptidase regulator activity; GO:0061135 endopeptidase regulator activity; GO:0004857 enzyme inhibitor activity; GO:0098772 molecular function regulator; GO:0004866 endopeptidase inhibitor activity; GO:0004869 cysteine-type endopeptidase inhibitor activity;	K13907	CSTA_B; cystatin-A/B		IPR000010;	Cystatin domain;
A0A452EZK6	"Ras-related protein Rab-22A, partial [Stegodyphus mimosarum]"	1.579	Up	0.0058626	RAB22A	21.798	38.507	27.8	5	5	3	1.456	0.832	0.915	0.922	0.911	1.192	cytoplasm	GO:0050794 regulation of cellular process; GO:0044700 single organism signaling; GO:0051716 cellular response to stimulus; GO:0007165 signal transduction; GO:0050789 regulation of biological process; GO:0007154 cell communication; GO:0035556 intracellular signal transduction; GO:0044699 single-organism process; GO:0007264 small GTPase mediated signal transduction; GO:0023052 signaling; GO:0050896…		GO:1901265 nucleoside phosphate binding; GO:0001882 nucleoside binding; GO:0043167 ion binding; GO:0000166 nucleotide binding; GO:0097159 organic cyclic compound binding; GO:1901363 heterocyclic compound binding; GO:0032549 ribonucleoside binding; GO:0097367 carbohydrate derivative binding; GO:0032553 ribonucleotide binding; GO:0005488 binding; GO:0032550 purine ribonucleoside binding; GO:0043168…	K07891	RAB22; Ras-related protein Rab-22	chx04144 Endocytosis - Capra hircus (goat);	IPR005225; IPR027417;	Small GTP-binding protein domain; P-loop containing nucleoside triphosphate hydrolase;
A0A452EZU8	"glycine amidinotransferase, mitochondrial-like isoform X2 [Stylophora pistillata]"	0.478	Down	2.9265e-07	GATM	48.462	56.379	20.3	8	10	8	0.57	0.839	1.056	1.193	1.246	1.219	mitochondria				K00613	GATM; glycine amidinotransferase [EC:2.1.4.1]	chx00260 Glycine, serine and threonine metabolism - Capra hircus (goat); chx00330 Arginine and proline metabolism - Capra hircus (goat); chx01100 Metabolic pathways - Capra hircus (goat);
A0A452F018	glycogenin-1-like isoform X2 [Stylophora pistillata]	0.629	Down	0.04452	GYG1	43.318	34.465	14.1	4	5	4	1.126	0.653	0.686	1.791	1.107	1.158	nucleus			GO:0016757 transferase activity, transferring glycosyl groups; GO:0003824 catalytic activity; GO:0016740 transferase activity;	K00750	GYG1, GYG2; glycogenin [EC:2.4.1.186]	chx00500 Starch and sucrose metabolism - Capra hircus (goat); chx01100 Metabolic pathways - Capra hircus (goat);	IPR029044;	Nucleotide-diphospho-sugar transferases;
A0A452F0Q6	IgG heavy chain precursor [Sus scrofa]	1.537	Up	0.0030783	---	36.349	189.34	50	17	29	2	1.662	0.906	0.945	1.081	0.686	0.894	extracellular			GO:0005515 protein binding; GO:0005488 binding;				IPR007110; IPR013783; IPR003597;	Immunoglobulin-like domain; Immunoglobulin-like fold; Immunoglobulin C1-set;
A0A452F0W7	tropomyosin alpha-3 chain isoform d [Gallus gallus]	0.193	Down	3.8937e-06	TPM3	32.836	35.037	50	21	20	4	0.918	0.337	0.569	4.761	0.527	0.589	cytoplasm				K09290	TPM3; tropomyosin 3	chx04260 Cardiac muscle contraction - Capra hircus (goat); chx04261 Adrenergic signaling in cardiomyocytes - Capra hircus (goat); chx05200 Pathways in cancer - Capra hircus (goat); chx05216 Thyroid cancer - Capra hircus (goat); chx05410 Hypertrophic cardiomyopathy (HCM) - Capra hircus (goat); chx05414 Dilated cardiomyopathy (DCM) - Capra hircus (goat);
A0A452F1J8	four and a half LIM domains protein 3 [Mus musculus]	0.63	Down	0.026916	FHL3	31.182	18.783	13.9	3	3	3	0.756	1.119	1.049	1.2	0.919	1.067	nucleus			GO:0043169 cation binding; GO:0046872 metal ion binding; GO:0008270 zinc ion binding; GO:0046914 transition metal ion binding; GO:0005488 binding; GO:0043167 ion binding;				IPR001781;	Zinc finger, LIM-type;
A0A452F283	4F2 cell-surface antigen heavy chain [Bos taurus]	0.62	Down	0.00087987	SLC3A2	63.29	57.286	15.4	7	9	7	0.768	0.645	0.778	1.239	1.435	1.296	cytoplasm	GO:0008152 metabolic process; GO:0005975 carbohydrate metabolic process; GO:0044238 primary metabolic process; GO:0071704 organic substance metabolic process;		GO:0003824 catalytic activity;	K06519	SLC3A2, MDU1, CD98; solute carrier family 3, member 2	chx04150 mTOR signaling pathway - Capra hircus (goat); chx04216 Ferroptosis - Capra hircus (goat); chx04974 Protein digestion and absorption - Capra hircus (goat);	IPR013780; IPR031984; IPR017853; IPR013781; IPR006047;	Glycosyl hydrolase, all-beta; Solute carrier family 3 member 2, N-terminal domain; Glycoside hydrolase superfamily; Glycoside hydrolase, catalytic domain; Glycosyl hydrolase, family 13, catalytic domain;
A0A452F2I0	pantetheinase-like [Exaiptasia pallida]	0.365	Down	7.0563e-09	VNN1	57.435	55.223	15	6	8	6	0.779	0.497	0.352	2.132	1.28	1.725	extracellular	GO:0006807 nitrogen compound metabolic process; GO:0008152 metabolic process;		GO:0016787 hydrolase activity; GO:0016811 hydrolase activity, acting on carbon-nitrogen (but not peptide) bonds, in linear amides; GO:0003824 catalytic activity; GO:0016810 hydrolase activity, acting on carbon-nitrogen (but not peptide) bonds;	K08069	VNN; pantetheine hydrolase [EC:3.5.1.92]	chx00770 Pantothenate and CoA biosynthesis - Capra hircus (goat);	IPR003010;	Carbon-nitrogen hydrolase;
A0A452F2I9	LOW QUALITY PROTEIN: inosine-5'-monophosphate dehydrogenase 1b-like [Stylophora pistillata]	0.54	Down	0.015942	IMPDH1	61.317	19.058	6.7	4	4	3	0.752	0.677	0.798	1.393	1.284	1.59	cytoplasm	GO:0009165 nucleotide biosynthetic process; GO:0006725 cellular aromatic compound metabolic process; GO:0009117 nucleotide metabolic process; GO:0044699 single-organism process; GO:0009058 biosynthetic process; GO:1901566 organonitrogen compound biosynthetic process; GO:0044237 cellular metabolic process; GO:0006796 phosphate-containing compound metabolic process; GO:0071704 organic substance met…		GO:0016614 oxidoreductase activity, acting on CH-OH group of donors; GO:0016616 oxidoreductase activity, acting on the CH-OH group of donors, NAD or NADP as acceptor; GO:0003938 IMP dehydrogenase activity; GO:0003824 catalytic activity; GO:0016491 oxidoreductase activity;	K00088	IMPDH, guaB; IMP dehydrogenase [EC:1.1.1.205]	chx00230 Purine metabolism - Capra hircus (goat); chx00983 Drug metabolism - other enzymes - Capra hircus (goat); chx01100 Metabolic pathways - Capra hircus (goat);	IPR013785; IPR001093; IPR000644;	Aldolase-type TIM barrel; IMP dehydrogenase/GMP reductase; CBS domain;
A0A452F2T1	"Ribose-phosphate pyrophosphokinase 2, partial [Zootermopsis nevadensis]"	0.64	Down	0.037896	LOC102173923	34.834	45.432	17	6	7	4	1.044	0.948	0.896	1.631	0.955	1.019	cytoplasm	GO:0009116 nucleoside metabolic process; GO:0009165 nucleotide biosynthetic process; GO:0006725 cellular aromatic compound metabolic process; GO:0009117 nucleotide metabolic process; GO:0044699 single-organism process; GO:0009058 biosynthetic process; GO:0009156 ribonucleoside monophosphate biosynthetic process; GO:0044237 cellular metabolic process; GO:0006796 phosphate-containing compound metab…		GO:0000287 magnesium ion binding; GO:0004749 ribose phosphate diphosphokinase activity; GO:0003824 catalytic activity; GO:0005488 binding; GO:0043167 ion binding; GO:0046872 metal ion binding; GO:0043169 cation binding; GO:0016778 diphosphotransferase activity; GO:0016740 transferase activity; GO:0016772 transferase activity, transferring phosphorus-containing groups;	K00948	PRPS, prsA; ribose-phosphate pyrophosphokinase [EC:2.7.6.1]	chx00030 Pentose phosphate pathway - Capra hircus (goat); chx00230 Purine metabolism - Capra hircus (goat); chx01100 Metabolic pathways - Capra hircus (goat); chx01200 Carbon metabolism - Capra hircus (goat); chx01230 Biosynthesis of amino acids - Capra hircus (goat);	IPR000836; IPR029099; IPR029057;	Phosphoribosyltransferase domain; Ribose-phosphate pyrophosphokinase, N-terminal domain; Phosphoribosyltransferase-like;
A0A452F2W6	---	1.556	Up	0.0059799	PTGFRN	95.007	83.977	16.1	12	12	12	1.584	0.865	1.022	1.018	0.748	0.973	extracellular			GO:0005515 protein binding; GO:0005488 binding;	K06729	PTGFRN, CD315; prostaglandin F2 receptor negative regulator		IPR007110; IPR013783; IPR003599; IPR013106;	Immunoglobulin-like domain; Immunoglobulin-like fold; Immunoglobulin subtype; Immunoglobulin V-set domain;
A0A452F2W9	"Myc box-dependent-interacting protein 1, partial [Stegodyphus mimosarum]"	0.578	Down	2.1962e-07	BIN1	47.785	53.242	20.3	6	7	6	1.003	0.812	0.816	1.734	0.978	1.026	cytoplasm	GO:0050794 regulation of cellular process; GO:0060627 regulation of vesicle-mediated transport; GO:0030100 regulation of endocytosis; GO:0050789 regulation of biological process; GO:0032879 regulation of localization; GO:0051049 regulation of transport; GO:0051128 regulation of cellular component organization; GO:0065007 biological regulation;	GO:0044424 intracellular part; GO:0005623 cell; GO:0044464 cell part; GO:0005622 intracellular; GO:0005737 cytoplasm;	GO:0005515 protein binding; GO:0005488 binding;	K12562	AMPH; amphiphysin	chx04144 Endocytosis - Capra hircus (goat); chx04666 Fc gamma R-mediated phagocytosis - Capra hircus (goat);	IPR001452; IPR027267; IPR004148;	SH3 domain; Arfaptin homology (AH) domain/BAR domain; BAR domain;
A0A452F328	Sarcalumenin [Zootermopsis nevadensis]	0.363	Down	0.0061385	SRL	86.925	15.923	3.2	2	2	2	1.247	0.27	0.948	3.438	0.513	0.724	nucleus			GO:1901265 nucleoside phosphate binding; GO:0001882 nucleoside binding; GO:0043167 ion binding; GO:0000166 nucleotide binding; GO:0097159 organic cyclic compound binding; GO:1901363 heterocyclic compound binding; GO:0032549 ribonucleoside binding; GO:0097367 carbohydrate derivative binding; GO:0032553 ribonucleotide binding; GO:0005488 binding; GO:0032550 purine ribonucleoside binding; GO:0043168…				IPR030381; IPR027417; IPR031692;	Dynamin-type guanine nucleotide-binding (G) domain; P-loop containing nucleoside triphosphate hydrolase; EH domain-containing protein, N-terminal;
A0A452F334	"Glycerol-3-phosphate dehydrogenase, mitochondrial [Stylophora pistillata]"	2.636	Up	0.00103914	GPD2	80.811	33.639	6.6	4	4	4	1.223	1.313	1.122	0.464	1.115	0.555	mitochondria	GO:0008152 metabolic process; GO:0006793 phosphorus metabolic process; GO:0055114 oxidation-reduction process; GO:0044710 single-organism metabolic process; GO:0052646 alditol phosphate metabolic process; GO:0044699 single-organism process; GO:1901135 carbohydrate derivative metabolic process; GO:0019637 organophosphate metabolic process; GO:0006072 glycerol-3-phosphate metabolic process; GO:0044…	GO:1902494 catalytic complex; GO:0044464 cell part; GO:0005622 intracellular; GO:1990204 oxidoreductase complex; GO:0005737 cytoplasm; GO:0032991 macromolecular complex; GO:0044424 intracellular part; GO:0009331 glycerol-3-phosphate dehydrogenase complex; GO:0005623 cell; GO:0044444 cytoplasmic part;	GO:0016614 oxidoreductase activity, acting on CH-OH group of donors; GO:0016901 oxidoreductase activity, acting on the CH-OH group of donors, quinone or similar compound as acceptor; GO:0003824 catalytic activity; GO:0005488 binding; GO:0043167 ion binding; GO:0046872 metal ion binding; GO:0043169 cation binding; GO:0005509 calcium ion binding; GO:0004368 glycerol-3-phosphate dehydrogenase activi…	K00111	glpA, glpD; glycerol-3-phosphate dehydrogenase [EC:1.1.5.3]	chx00564 Glycerophospholipid metabolism - Capra hircus (goat);	IPR006076; IPR031656; IPR002048; IPR011992; IPR023753;	FAD dependent oxidoreductase; Alpha-glycerophosphate oxidase, C-terminal; EF-hand domain; EF-hand domain pair; FAD/NAD(P)-binding domain;
A0A452F3D0	Collagen alpha-2(I) chain [Stylophora pistillata]	0.616	Down	6.66134e-15	COL6A2	109.39	323.31	26.3	26	49	26	1.059	0.547	1.206	1.718	0.698	1.217	mitochondria				K06238	COL6A; collagen, type VI, alpha	chx04151 PI3K-Akt signaling pathway - Capra hircus (goat); chx04510 Focal adhesion - Capra hircus (goat); chx04512 ECM-receptor interaction - Capra hircus (goat); chx04974 Protein digestion and absorption - Capra hircus (goat); chx05165 Human papillomavirus infection - Capra hircus (goat);	IPR002035;	von Willebrand factor, type A;
A0A452F3I8	poly(U)-specific endoribonuclease-B-like [Stylophora pistillata]	2.324	Up	0.0032956	ENDOU	47.189	49.351	18.2	6	6	6	2.157	0.859	0.715	0.928	0.935	0.833	extracellular	GO:0002376 immune system process; GO:0006955 immune response; GO:0050896 response to stimulus;		GO:0060089 molecular transducer activity; GO:0030247 polysaccharide binding; GO:0004872 receptor activity; GO:0003824 catalytic activity; GO:0005488 binding; GO:0016788 hydrolase activity, acting on ester bonds; GO:0038024 cargo receptor activity; GO:0030246 carbohydrate binding; GO:0005044 scavenger receptor activity; GO:0016787 hydrolase activity; GO:0001871 pattern binding;	K14648	ENDOU, PP11; poly(U)-specific endoribonuclease [EC:3.1.-.-]		IPR020436; IPR001212;	Somatomedin B, chordata; Somatomedin B domain;
A0A452F4V3	---	1.765	Up	0.00020073	MFAP2	19.402	54.388	22.9	3	5	3	1.35	0.725	1.631	0.765	0.628	0.85	extracellular		GO:0031012 extracellular matrix; GO:0044421 extracellular region part; GO:0099512 supramolecular fiber; GO:0001527 microfibril; GO:0099080 supramolecular complex; GO:0044420 extracellular matrix component; GO:0005576 extracellular region; GO:0099081 supramolecular polymer;					IPR003582;	ShKT domain;
A0A452F5B5	"Exocyst complex component 1, partial [Stegodyphus mimosarum]"	0.6	Down	0.00047792	STXBP6	23.653	11.639	9	2	2	2	0.797	1.183	0.951	1.329	1.099	0.794	cytoplasm	GO:0006810 transport; GO:0051179 localization; GO:0016192 vesicle-mediated transport; GO:0051234 establishment of localization;	GO:0031224 intrinsic component of membrane; GO:0016020 membrane; GO:0016021 integral component of membrane; GO:0044425 membrane part;		K08519	STXBP6; syntaxin-binding protein 6		IPR028258; IPR001388;	Exocyst complex component Sec3, PIP2-binding N-terminal domain; Synaptobrevin;
A0A452F5H8	"4-hydroxy-2-oxoglutarate aldolase, mitochondrial [Stylophora pistillata]"	1.869	Up	0.02356	HOGA1	34.592	21.093	11.8	3	3	3	1.411	0.807	0.929	0.755	1.086	1.072	mitochondria	GO:0008152 metabolic process;		GO:0016829 lyase activity; GO:0003824 catalytic activity;	K18123	HOGA1; 4-hydroxy-2-oxoglutarate aldolase [EC:4.1.3.16]	chx00330 Arginine and proline metabolism - Capra hircus (goat); chx00630 Glyoxylate and dicarboxylate metabolism - Capra hircus (goat); chx01100 Metabolic pathways - Capra hircus (goat);	IPR013785;	Aldolase-type TIM barrel;
A0A452F5M9	neprilysin [Canis lupus familiaris]	3.082	Up	0.0004233	MME	79.749	20.526	4	3	3	3	1.874	1.036	1.248	0.608	0.537	0.647	plasma membrane	GO:0006508 proteolysis; GO:0008152 metabolic process; GO:0043170 macromolecule metabolic process; GO:0019538 protein metabolic process; GO:0044238 primary metabolic process; GO:0071704 organic substance metabolic process;		GO:0004175 endopeptidase activity; GO:0004222 metalloendopeptidase activity; GO:0008233 peptidase activity; GO:0003824 catalytic activity; GO:0070011 peptidase activity, acting on L-amino acid peptides; GO:0016787 hydrolase activity; GO:0008237 metallopeptidase activity;	K01389	MME, CD10; neprilysin [EC:3.4.24.11]	chx04614 Renin-angiotensin system - Capra hircus (goat); chx04640 Hematopoietic cell lineage - Capra hircus (goat); chx04974 Protein digestion and absorption - Capra hircus (goat); chx05010 Alzheimer disease - Capra hircus (goat);	IPR024079; IPR008753; IPR018497;	Metallopeptidase, catalytic domain; Peptidase M13, N-terminal domain; Peptidase M13, C-terminal domain;
A0A452F5T2	"RecName: Full=Creatine kinase U-type, mitochondrial; AltName: Full=Acidic-type mitochondrial creatine kinase; Short=Mia-CK; AltName: Full=Ubiquitous mitochondrial creatine kinase; Short=U-MtCK; Flags: Precursor"	1.642	Up	0.0029571	CKMT1A	46.912	69.314	21.6	7	10	7	1.376	0.935	0.931	0.838	0.837	0.985	mitochondria			GO:0016301 kinase activity; GO:0003824 catalytic activity; GO:0016740 transferase activity; GO:0016772 transferase activity, transferring phosphorus-containing groups;				IPR022413; IPR014746; IPR022414;	ATP:guanido phosphotransferase, N-terminal; Glutamine synthetase/guanido kinase, catalytic domain; ATP:guanido phosphotransferase, catalytic domain;
A0A452F654	"RecName: Full=Creatine kinase U-type, mitochondrial; AltName: Full=Acidic-type mitochondrial creatine kinase; Short=Mia-CK; AltName: Full=Ubiquitous mitochondrial creatine kinase; Short=U-MtCK; Flags: Precursor"	0.103	Down	0.0051643	CKMT2	47.331	12.812	4.8	2	2	2	0.604	0.28	0.344	5.875	0.468	0.42	mitochondria			GO:0016301 kinase activity; GO:0003824 catalytic activity; GO:0016740 transferase activity; GO:0016772 transferase activity, transferring phosphorus-containing groups;				IPR022413; IPR014746; IPR022414;	ATP:guanido phosphotransferase, N-terminal; Glutamine synthetase/guanido kinase, catalytic domain; ATP:guanido phosphotransferase, catalytic domain;
A0A452F6C0	protein-arginine deiminase type-2 [Mus musculus]	0.437	Down	0.000181535	PADI1	73.536	39.642	12.5	7	7	6	0.611	0.742	0.805	1.398	1.169	1.539	mitochondria	GO:0018193 peptidyl-amino acid modification; GO:0008152 metabolic process; GO:0044267 cellular protein metabolic process; GO:0018101 protein citrullination; GO:0044260 cellular macromolecule metabolic process; GO:0006464 cellular protein modification process; GO:0043170 macromolecule metabolic process; GO:0019538 protein metabolic process; GO:0043412 macromolecule modification; GO:0036211 protein…	GO:0044424 intracellular part; GO:0005623 cell; GO:0044464 cell part; GO:0005622 intracellular; GO:0005737 cytoplasm;	GO:0003824 catalytic activity; GO:0004668 protein-arginine deiminase activity; GO:0005488 binding; GO:0016813 hydrolase activity, acting on carbon-nitrogen (but not peptide) bonds, in linear amidines; GO:0043167 ion binding; GO:0046872 metal ion binding; GO:0043169 cation binding; GO:0016787 hydrolase activity; GO:0005509 calcium ion binding; GO:0016810 hydrolase activity, acting on carbon-nitrog…	K01481	E3.5.3.15; protein-arginine deiminase [EC:3.5.3.15]		IPR013530; IPR013733; IPR013732; IPR008972;	Protein-arginine deiminase, C-terminal; Protein-arginine deiminase (PAD), central domain; Protein-arginine deiminase (PAD) N-terminal; Cupredoxin;
A0A452F6G7	MAGUK p55 subfamily member 5 [Mus musculus]	1.536	Up	0.02034	MPP7	65.327	12.202	3.8	2	2	2	1.043	1.124	1.18	0.679	1.063	0.841	cytoplasm			GO:0005515 protein binding; GO:0005488 binding;				IPR011511; IPR008144; IPR008145; IPR001478; IPR027417; IPR014775; IPR001452; IPR004172;	Variant SH3 domain; Guanylate kinase-like domain; Guanylate kinase/L-type calcium channel beta subunit; PDZ domain; P-loop containing nucleoside triphosphate hydrolase; L27 domain, C-terminal; SH3 domain; L27 domain;
A0A452F6I8	Bifunctional purine biosynthesis protein PURH [Zootermopsis nevadensis]	1.538	Up	0.0055847	ATIC	64.633	55.604	15.9	8	8	8	1.492	1.21	0.808	0.97	0.988	0.692	cytoplasm	GO:0009165 nucleotide biosynthetic process; GO:0006725 cellular aromatic compound metabolic process; GO:0009117 nucleotide metabolic process; GO:0044699 single-organism process; GO:0009058 biosynthetic process; GO:1901566 organonitrogen compound biosynthetic process; GO:0044237 cellular metabolic process; GO:0006796 phosphate-containing compound metabolic process; GO:0071704 organic substance met…		GO:0016814 hydrolase activity, acting on carbon-nitrogen (but not peptide) bonds, in cyclic amidines; GO:0004643 phosphoribosylaminoimidazolecarboxamide formyltransferase activity; GO:0003824 catalytic activity; GO:0016741 transferase activity, transferring one-carbon groups; GO:0016787 hydrolase activity; GO:0019238 cyclohydrolase activity; GO:0016742 hydroxymethyl-, formyl- and related transfer…	K00602	purH; phosphoribosylaminoimidazolecarboxamide formyltransferase / IMP cyclohydrolase [EC:2.1.2.3 3.5.4.10]	chx00230 Purine metabolism - Capra hircus (goat); chx00670 One carbon pool by folate - Capra hircus (goat); chx01100 Metabolic pathways - Capra hircus (goat); chx01523 Antifolate resistance - Capra hircus (goat);	IPR024050; IPR016193; IPR024051; IPR011607;	AICAR transformylase, insert domain; Cytidine deaminase-like; AICAR transformylase domain; Methylglyoxal synthase-like domain;
A0A452F6J7	type I cytokeratin [Danio rerio]	0.618	Down	6.5177e-11	KRT15	48.806	226.62	49.7	24	27	11	0.848	0.643	0.891	1.372	1.073	1.478	nucleus		GO:0043229 intracellular organelle; GO:0099513 polymeric cytoskeletal fiber; GO:0043232 intracellular non-membrane-bounded organelle; GO:0044430 cytoskeletal part; GO:0044446 intracellular organelle part; GO:0099512 supramolecular fiber; GO:0044424 intracellular part; GO:0005623 cell; GO:0099080 supramolecular complex; GO:0044422 organelle part; GO:0099081 supramolecular polymer; GO:0043228 non-m…	GO:0005198 structural molecule activity;
A0A452F6P6	"keratin, type II cytoskeletal 8 [Bos taurus]"	0.574	Down	2.4047e-05	KRT8	52.892	141.06	34.3	20	19	10	0.497	1.107	1.112	0.866	1.359	1.041	nucleus		GO:0043229 intracellular organelle; GO:0099513 polymeric cytoskeletal fiber; GO:0043232 intracellular non-membrane-bounded organelle; GO:0044430 cytoskeletal part; GO:0044446 intracellular organelle part; GO:0099512 supramolecular fiber; GO:0044424 intracellular part; GO:0005623 cell; GO:0099080 supramolecular complex; GO:0045095 keratin filament; GO:0044422 organelle part; GO:0099081 supramolecu…	GO:0005198 structural molecule activity;	K07605	KRT2; type II keratin, basic		IPR032444;	Keratin type II head;
A0A452F756	Prenylcysteine oxidase [Zootermopsis nevadensis]	1.881	Up	3.5249e-06	PCYOX1	56.922	48.318	12.6	6	7	6	1.567	0.934	1.096	0.833	0.702	1.018	extracellular	GO:0044699 single-organism process; GO:0044237 cellular metabolic process; GO:0000096 sulfur amino acid metabolic process; GO:0071704 organic substance metabolic process; GO:0008152 metabolic process; GO:0006520 cellular amino acid metabolic process; GO:0006575 cellular modified amino acid metabolic process; GO:0044248 cellular catabolic process; GO:0030328 prenylcysteine catabolic process; GO:00…		GO:0001735 prenylcysteine oxidase activity; GO:0016667 oxidoreductase activity, acting on a sulfur group of donors; GO:0003824 catalytic activity; GO:0016670 oxidoreductase activity, acting on a sulfur group of donors, oxygen as acceptor; GO:0016491 oxidoreductase activity;	K05906	PCYOX1, FCLY; prenylcysteine oxidase / farnesylcysteine lyase [EC:1.8.3.5 1.8.3.6]	chx00900 Terpenoid backbone biosynthesis - Capra hircus (goat);	IPR010795; IPR023753;	Prenylcysteine lyase; FAD/NAD(P)-binding domain;
A0A452F7T4	caspase-14 [Mus musculus]	2.421	Up	4.7211e-10	CASP14	27.537	119.92	38.4	10	13	10	1.98	0.762	1.224	0.818	0.592	0.873	cytoplasm,nucleus	GO:0006508 proteolysis; GO:0008152 metabolic process; GO:0043170 macromolecule metabolic process; GO:0019538 protein metabolic process; GO:0044238 primary metabolic process; GO:0071704 organic substance metabolic process;		GO:0004175 endopeptidase activity; GO:0070011 peptidase activity, acting on L-amino acid peptides; GO:0008234 cysteine-type peptidase activity; GO:0016787 hydrolase activity; GO:0008233 peptidase activity; GO:0004197 cysteine-type endopeptidase activity; GO:0003824 catalytic activity;	K04401	CASP14; caspase 14 [EC:3.4.22.-]		IPR001309; IPR015917; IPR029030; IPR002138;	Peptidase C14, p20 domain; Peptidase C14A, caspase catalytic domain; Caspase-like domain; Peptidase C14, caspase non-catalytic subunit p10;
A0A452F834	collagen alpha-1(XII) chain precursor [Mus musculus]	1.546	Up	1.6267e-12	COL12A1	325.17	323.31	21	56	60	56	1.484	0.702	1.372	0.96	0.574	0.977	nucleus			GO:0005515 protein binding; GO:0005488 binding;	K08132	COL12A; collagen, type XII, alpha	chx04974 Protein digestion and absorption - Capra hircus (goat);	IPR013783; IPR003961; IPR013320; IPR001791; IPR002035;	Immunoglobulin-like fold; Fibronectin type III; Concanavalin A-like lectin/glucanase domain; Laminin G domain; von Willebrand factor, type A;
A0A452F8A4	Cytosolic phospholipase A2 [Stylophora pistillata]	1.636	Up	0.0148995	LOC102175216	86.106	20.704	4.2	3	3	3	1.188	0.985	1.123	0.726	1.124	0.868	mitochondria	GO:0016042 lipid catabolic process; GO:0046434 organophosphate catabolic process; GO:0044712 single-organism catabolic process; GO:0044763 single-organism cellular process; GO:0044699 single-organism process; GO:0044255 cellular lipid metabolic process; GO:0044238 primary metabolic process; GO:0044237 cellular metabolic process; GO:0006796 phosphate-containing compound metabolic process; GO:00717…		GO:0004620 phospholipase activity; GO:0005515 protein binding; GO:0016787 hydrolase activity; GO:0016298 lipase activity; GO:0003824 catalytic activity; GO:0005488 binding; GO:0016788 hydrolase activity, acting on ester bonds;	K16342	PLA2G4, CPLA2; cytosolic phospholipase A2 [EC:3.1.1.4]	chx00564 Glycerophospholipid metabolism - Capra hircus (goat); chx00565 Ether lipid metabolism - Capra hircus (goat); chx00590 Arachidonic acid metabolism - Capra hircus (goat); chx00591 Linoleic acid metabolism - Capra hircus (goat); chx00592 alpha-Linolenic acid metabolism - Capra hircus (goat); chx01100 Metabolic pathways - Capra hircus (goat); chx04010 MAPK signaling pathway - Capra hircus (g…	IPR016035; IPR002642; IPR000008;	Acyl transferase/acyl hydrolase/lysophospholipase; Lysophospholipase, catalytic domain; C2 domain;
A0A452F929	sulfotransferase 1A3 [Sus scrofa]	1.538	Up	0.00124223	LOC102183750	34.337	61.544	30.2	8	12	8	1.487	0.953	0.956	0.967	0.93	0.892	cytoplasm			GO:0008146 sulfotransferase activity; GO:0016782 transferase activity, transferring sulfur-containing groups; GO:0003824 catalytic activity; GO:0016740 transferase activity;	K01014	SULT1A; aryl sulfotransferase [EC:2.8.2.1]	chx05204 Chemical carcinogenesis - Capra hircus (goat);	IPR000863; IPR027417;	Sulfotransferase domain; P-loop containing nucleoside triphosphate hydrolase;
A0A452F995	---	0.51	Down	0.0106959	MFAP5	19.211	24.074	22.4	3	3	3	0.831	0.671	1.006	1.63	0.851	0.962	extracellular		GO:0031012 extracellular matrix; GO:0044421 extracellular region part; GO:0099512 supramolecular fiber; GO:0001527 microfibril; GO:0099080 supramolecular complex; GO:0044420 extracellular matrix component; GO:0005576 extracellular region; GO:0099081 supramolecular polymer;
A0A452F9H0	antileukoproteinase [Sus scrofa]	2.65	Up	0.025736	LOC102173761	11.339	18.725	19.8	3	3	3	1.521	1.749	0.774	0.574	0.666	0.681	extracellular		GO:0005576 extracellular region;	GO:0098772 molecular function regulator; GO:0030234 enzyme regulator activity; GO:0004857 enzyme inhibitor activity; GO:0030414 peptidase inhibitor activity; GO:0061134 peptidase regulator activity;				IPR008197;	WAP-type 'four-disulfide core' domain;
A0A452FAB6	Cytosolic 10-formyltetrahydrofolate dehydrogenase [Stylophora pistillata]	0.575	Down	4.2152e-08	ALDH1L2	101.42	89.404	17.6	15	16	14	0.919	0.925	0.931	1.598	1.261	0.757	mitochondria	GO:0043648 dicarboxylic acid metabolic process; GO:0006725 cellular aromatic compound metabolic process; GO:0009258 10-formyltetrahydrofolate catabolic process; GO:0044699 single-organism process; GO:0009058 biosynthetic process; GO:0044237 cellular metabolic process; GO:0071704 organic substance metabolic process; GO:0044270 cellular nitrogen compound catabolic process; GO:0008152 metabolic proc…	GO:0044424 intracellular part; GO:0005623 cell; GO:0044464 cell part; GO:0005622 intracellular; GO:0005737 cytoplasm;	GO:0016620 oxidoreductase activity, acting on the aldehyde or oxo group of donors, NAD or NADP as acceptor; GO:0016645 oxidoreductase activity, acting on the CH-NH group of donors; GO:0016646 oxidoreductase activity, acting on the CH-NH group of donors, NAD or NADP as acceptor; GO:0003824 catalytic activity; GO:0016903 oxidoreductase activity, acting on the aldehyde or oxo group of donors; GO:001…	K00289	ALDH1L; formyltetrahydrofolate dehydrogenase [EC:1.5.1.6]	chx00670 One carbon pool by folate - Capra hircus (goat);	IPR005793; IPR016161; IPR015590; IPR016162; IPR009081; IPR016163; IPR002376; IPR011034;	Formyl transferase, C-terminal; Aldehyde/histidinol dehydrogenase; Aldehyde dehydrogenase domain; Aldehyde dehydrogenase N-terminal domain; Phosphopantetheine binding ACP domain; Aldehyde dehydrogenase, C-terminal; Formyl transferase, N-terminal; Formyl transferase, C-terminal-like;
A0A452FAT1	"Calponin-3, partial [Stegodyphus mimosarum]"	0.629	Down	0.0030971	CNN1	33.254	146.01	35.4	10	15	9	0.368	2.052	0.544	0.585	1.299	0.925	mitochondria	GO:0031032 actomyosin structure organization; GO:0016043 cellular component organization; GO:1902589 single-organism organelle organization; GO:0030036 actin cytoskeleton organization; GO:0006996 organelle organization; GO:0030029 actin filament-based process; GO:0044763 single-organism cellular process; GO:0044699 single-organism process; GO:0007010 cytoskeleton organization; GO:0009987 cellular…		GO:0003779 actin binding; GO:0005515 protein binding; GO:0008092 cytoskeletal protein binding; GO:0005488 binding;				IPR001715;	Calponin homology domain;
A0A452FAU0	"Cystathionine gamma-lyase, partial [Stegodyphus mimosarum]"	0.587	Down	0.00051551	CTH	45.645	32.755	13.3	5	5	5	0.713	0.8	0.526	1.215	1.629	1.454	cytoplasm			GO:0097159 organic cyclic compound binding; GO:1901363 heterocyclic compound binding; GO:0003824 catalytic activity; GO:0005488 binding; GO:0043167 ion binding; GO:0043168 anion binding; GO:0048037 cofactor binding; GO:0030170 pyridoxal phosphate binding;	K01758	CTH; cystathionine gamma-lyase [EC:4.4.1.1]	chx00260 Glycine, serine and threonine metabolism - Capra hircus (goat); chx00270 Cysteine and methionine metabolism - Capra hircus (goat); chx00450 Selenocompound metabolism - Capra hircus (goat); chx01100 Metabolic pathways - Capra hircus (goat); chx01230 Biosynthesis of amino acids - Capra hircus (goat);	IPR015424; IPR015421; IPR015422;	Pyridoxal phosphate-dependent transferase; Pyridoxal phosphate-dependent transferase, major region, subdomain 1; Pyridoxal phosphate-dependent transferase, major region, subdomain 2;
A0A452FAW3	F-box only protein 6 [Zootermopsis nevadensis]	2.319	Up	0.0078569	NCCRP1	29.45	32.919	16.9	4	4	4	1.932	0.764	0.897	0.833	0.728	1.223	cytoplasm,nucleus							IPR007397; IPR008979;	F-box associated (FBA) domain; Galactose-binding domain-like;
A0A452FB24	beta-enolase [Sus scrofa]	0.259	Down	5.085e-09	ENO3	47.068	47.236	25.6	10	14	4	0.518	0.256	1.484	1.998	0.476	1.945	cytoplasm	GO:0006757 ATP generation from ADP; GO:0009116 nucleoside metabolic process; GO:0042278 purine nucleoside metabolic process; GO:0006165 nucleoside diphosphate phosphorylation; GO:0046031 ADP metabolic process; GO:0019362 pyridine nucleotide metabolic process; GO:0006096 glycolytic process; GO:0009167 purine ribonucleoside monophosphate metabolic process; GO:0009117 nucleotide metabolic process; G…	GO:1902494 catalytic complex; GO:0044464 cell part; GO:0005622 intracellular; GO:0005737 cytoplasm; GO:0032991 macromolecular complex; GO:0044424 intracellular part; GO:0044445 cytosolic part; GO:0005623 cell; GO:0005829 cytosol; GO:0000015 phosphopyruvate hydratase complex; GO:0044444 cytoplasmic part;	GO:0000287 magnesium ion binding; GO:0004634 phosphopyruvate hydratase activity; GO:0003824 catalytic activity; GO:0005488 binding; GO:0043167 ion binding; GO:0046872 metal ion binding; GO:0043169 cation binding; GO:0016829 lyase activity; GO:0016836 hydro-lyase activity; GO:0016835 carbon-oxygen lyase activity;	K01689	ENO, eno; enolase [EC:4.2.1.11]	chx00010 Glycolysis / Gluconeogenesis - Capra hircus (goat); chx01100 Metabolic pathways - Capra hircus (goat); chx01200 Carbon metabolism - Capra hircus (goat); chx01230 Biosynthesis of amino acids - Capra hircus (goat); chx03018 RNA degradation - Capra hircus (goat); chx04066 HIF-1 signaling pathway - Capra hircus (goat);	IPR029065; IPR020810; IPR029017; IPR020811;	Enolase C-terminal domain-like; Enolase, C-terminal TIM barrel domain; Enolase N-terminal domain-like; Enolase, N-terminal;
A0A452FBF2	large neutral amino acids transporter small subunit 1 [Mus musculus]	0.625	Down	0.0082381	SLC7A5	55.011	11.225	3.2	2	2	2	0.805	0.722	0.585	1.288	1.717	1.26	plasma membrane	GO:0034220 ion transmembrane transport; GO:0044699 single-organism process; GO:0071702 organic substance transport; GO:0003333 amino acid transmembrane transport; GO:0046942 carboxylic acid transport; GO:0015849 organic acid transport; GO:0098656 anion transmembrane transport; GO:0051234 establishment of localization; GO:0006820 anion transport; GO:0006810 transport; GO:0055085 transmembrane tran…	GO:0031224 intrinsic component of membrane; GO:0016020 membrane; GO:0016021 integral component of membrane; GO:0044425 membrane part;	GO:0005342 organic acid transmembrane transporter activity; GO:0015075 ion transmembrane transporter activity; GO:0022892 substrate-specific transporter activity; GO:0008514 organic anion transmembrane transporter activity; GO:0008509 anion transmembrane transporter activity; GO:0046943 carboxylic acid transmembrane transporter activity; GO:0022891 substrate-specific transmembrane transporter act…	K13780	SLC7A5, LAT1; solute carrier family 7 (L-type amino acid transporter), member 5	chx04150 mTOR signaling pathway - Capra hircus (goat); chx05230 Central carbon metabolism in cancer - Capra hircus (goat);
A0A452FBN2	"MACRO domain-containing protein 2, partial [Stegodyphus mimosarum]"	0.57	Down	0.00040025	MACROD1	35.46	38.453	11.4	4	4	4	0.802	0.836	1.105	1.408	1.004	1.16	mitochondria							IPR002589;	Macro domain;
A0A452FBU1	tissue factor precursor [Canis lupus familiaris]	1.809	Up	0.0034589	F3	32.419	31.862	14.7	4	4	4	1.453	0.919	1.301	0.803	0.575	1.049	plasma membrane	GO:0009611 response to wounding; GO:0044707 single-multicellular organism process; GO:0007596 blood coagulation; GO:0065008 regulation of biological quality; GO:0050878 regulation of body fluid levels; GO:0006950 response to stress; GO:0042060 wound healing; GO:0044699 single-organism process; GO:0050817 coagulation; GO:0050896 response to stimulus; GO:0032501 multicellular organismal process; GO…	GO:0031224 intrinsic component of membrane; GO:0016020 membrane; GO:0016021 integral component of membrane; GO:0044425 membrane part;	GO:0005515 protein binding; GO:0005488 binding;	K03901	F3, CD142; coagulation factor III (tissue factor)	chx04610 Complement and coagulation cascades - Capra hircus (goat); chx04933 AGE-RAGE signaling pathway in diabetic complications - Capra hircus (goat);	IPR015373; IPR013783; IPR003961;	Interferon/interleukin receptor domain; Immunoglobulin-like fold; Fibronectin type III;
A0A452FC01	"Chain E, Myosin regulatory light chain 2, ventricular/cardiac muscle isoform"	0.289	Down	1.5275e-06	MYL2	18.904	48.253	31.9	5	6	3	1.479	0.118	0.286	5.11	0.349	0.473	nucleus			GO:0043169 cation binding; GO:0046872 metal ion binding; GO:0005509 calcium ion binding; GO:0005488 binding; GO:0043167 ion binding;	K10351	MYL2; myosin regulatory light chain 2	chx04260 Cardiac muscle contraction - Capra hircus (goat); chx04261 Adrenergic signaling in cardiomyocytes - Capra hircus (goat); chx04371 Apelin signaling pathway - Capra hircus (goat); chx04510 Focal adhesion - Capra hircus (goat); chx04530 Tight junction - Capra hircus (goat); chx04670 Leukocyte transendothelial migration - Capra hircus (goat); chx04810 Regulation of actin cytoskeleton - Capra…	IPR002048; IPR011992;	EF-hand domain; EF-hand domain pair;
A0A452FCQ3	Vacuolar protein sorting-associated protein 28-like protein [Zootermopsis nevadensis]	0.663	Down	0.0091213	VPS28	25.484	30.012	17.6	3	3	3	0.716	1.211	0.805	1.08	1.326	0.965	cytoplasm				K12184	VPS28; ESCRT-I complex subunit VPS28	chx04144 Endocytosis - Capra hircus (goat);	IPR017899; IPR017898;	Vacuolar protein sorting-associated, VPS28, C-terminal; Vacuolar protein sorting-associated, VPS28, N-terminal;
A0A452FD11	tropomyosin alpha-3 chain isoform d [Gallus gallus]	0.5	Down	0.047357	TPM1	32.712	263.23	56	21	21	6	0.55	0.704	0.952	1.1	1.235	1.72	cytoplasm				K09290	TPM3; tropomyosin 3	chx04260 Cardiac muscle contraction - Capra hircus (goat); chx04261 Adrenergic signaling in cardiomyocytes - Capra hircus (goat); chx05200 Pathways in cancer - Capra hircus (goat); chx05216 Thyroid cancer - Capra hircus (goat); chx05410 Hypertrophic cardiomyopathy (HCM) - Capra hircus (goat); chx05414 Dilated cardiomyopathy (DCM) - Capra hircus (goat);
A0A452FDT7	PREDICTED: slit homolog 1 protein isoform X1 [Xenopus tropicalis]	0.388	Down	0.0060641	LRRC17	51.924	20.25	6.3	3	3	3	0.673	0.538	1.072	1.734	0.979	1.383	endoplasmic reticulum			GO:0005515 protein binding; GO:0005488 binding;				IPR000483; IPR032675;	Cysteine-rich flanking region, C-terminal; Leucine-rich repeat domain, L domain-like;
A0A452FE94	vimentin [Gallus gallus]	0.666	Down	3.52984e-12	VIM	53.699	323.31	67.4	36	65	30	0.82	0.898	1.348	1.232	0.901	0.891	nucleus		GO:0043229 intracellular organelle; GO:0099513 polymeric cytoskeletal fiber; GO:0043232 intracellular non-membrane-bounded organelle; GO:0044430 cytoskeletal part; GO:0044446 intracellular organelle part; GO:0099512 supramolecular fiber; GO:0044424 intracellular part; GO:0005623 cell; GO:0099080 supramolecular complex; GO:0044422 organelle part; GO:0099081 supramolecular polymer; GO:0043228 non-m…	GO:0005198 structural molecule activity;	K07606	VIM; vimentin	chx05169 Epstein-Barr virus infection - Capra hircus (goat); chx05206 MicroRNAs in cancer - Capra hircus (goat);	IPR006821;	Intermediate filament head, DNA-binding domain;
A0A452FER9	"keratin, type II cytoskeletal 8 [Bos taurus]"	0.28	Down	1.6509e-13	KRT7	51.634	117.15	40.1	22	18	13	0.428	1.013	0.869	1.528	1.358	0.878	mitochondria		GO:0043229 intracellular organelle; GO:0099513 polymeric cytoskeletal fiber; GO:0043232 intracellular non-membrane-bounded organelle; GO:0044430 cytoskeletal part; GO:0044446 intracellular organelle part; GO:0099512 supramolecular fiber; GO:0044424 intracellular part; GO:0005623 cell; GO:0099080 supramolecular complex; GO:0044422 organelle part; GO:0045095 keratin filament; GO:0099081 supramolecu…	GO:0005198 structural molecule activity;	K07605	KRT2; type II keratin, basic		IPR032444;	Keratin type II head;
A0A452FFP9	aldehyde dehydrogenase family 1 member A3 isoform 1 [Homo sapiens]	0.648	Down	0.012097	ALDH1A3	56.185	36.309	15	8	9	5	0.799	0.777	0.8	1.233	1.121	1.564	cytoplasm	GO:0044699 single-organism process; GO:0008152 metabolic process; GO:0055114 oxidation-reduction process; GO:0044710 single-organism metabolic process;		GO:0016620 oxidoreductase activity, acting on the aldehyde or oxo group of donors, NAD or NADP as acceptor; GO:0003824 catalytic activity; GO:0016491 oxidoreductase activity; GO:0016903 oxidoreductase activity, acting on the aldehyde or oxo group of donors;	K00129	E1.2.1.5; aldehyde dehydrogenase (NAD(P)+) [EC:1.2.1.5]	chx00010 Glycolysis / Gluconeogenesis - Capra hircus (goat); chx00340 Histidine metabolism - Capra hircus (goat); chx00350 Tyrosine metabolism - Capra hircus (goat); chx00360 Phenylalanine metabolism - Capra hircus (goat); chx00410 beta-Alanine metabolism - Capra hircus (goat); chx00980 Metabolism of xenobiotics by cytochrome P450 - Capra hircus (goat); chx00982 Drug metabolism - cytochrome P450 …	IPR016161; IPR015590; IPR016162; IPR016163;	Aldehyde/histidinol dehydrogenase; Aldehyde dehydrogenase domain; Aldehyde dehydrogenase N-terminal domain; Aldehyde dehydrogenase, C-terminal;
A0A452FG45	dimethylaniline monooxygenase [N-oxide-forming] 3 [Anas platyrhynchos]	0.068	Down	0.00017532	FMO2	60.575	31.358	8.1	5	5	5	0.223	0.117	0.081	3.287	2.041	1.419	plasma membrane	GO:0044699 single-organism process; GO:0008152 metabolic process; GO:0055114 oxidation-reduction process; GO:0044710 single-organism metabolic process;		GO:0016709 oxidoreductase activity, acting on paired donors, with incorporation or reduction of molecular oxygen, NAD(P)H as one donor, and incorporation of one atom of oxygen; GO:1901265 nucleoside phosphate binding; GO:0050660 flavin adenine dinucleotide binding; GO:0043167 ion binding; GO:0016705 oxidoreductase activity, acting on paired donors, with incorporation or reduction of molecular oxy…	K00485	FMO; dimethylaniline monooxygenase (N-oxide forming) [EC:1.14.13.8]	chx00982 Drug metabolism - cytochrome P450 - Capra hircus (goat);	IPR023753;	FAD/NAD(P)-binding domain;
A0A452FG65	tenascin precursor [Sus scrofa]	3.99	Up	1.5192e-06	TNC	191.74	30.609	3.4	5	6	5	2.51	0.985	0.943	0.629	0.334	0.757	extracellular			GO:0005515 protein binding; GO:0005488 binding;	K06252	TN; tenascin	chx04151 PI3K-Akt signaling pathway - Capra hircus (goat); chx04510 Focal adhesion - Capra hircus (goat); chx04512 ECM-receptor interaction - Capra hircus (goat); chx05165 Human papillomavirus infection - Capra hircus (goat); chx05206 MicroRNAs in cancer - Capra hircus (goat);	IPR002181; IPR013111; IPR013783; IPR014716; IPR003961; IPR000742; IPR014715;	Fibrinogen, alpha/beta/gamma chain, C-terminal globular domain; EGF-like domain, extracellular; Immunoglobulin-like fold; Fibrinogen, alpha/beta/gamma chain, C-terminal globular, subdomain 1; Fibronectin type III; EGF-like domain; Fibrinogen, alpha/beta/gamma chain, C-terminal globular, subdomain 2;
A0A452FG93	Prolyl 4-hydroxylase subunit alpha-2 [Zootermopsis nevadensis]	0.558	Down	0.0056622	P4HA2	58.776	22.614	7.3	3	3	3	0.924	0.644	0.692	1.656	1.061	1.375	endoplasmic reticulum	GO:0044699 single-organism process; GO:0008152 metabolic process; GO:0055114 oxidation-reduction process; GO:0044710 single-organism metabolic process;	GO:0043226 organelle; GO:0043231 intracellular membrane-bounded organelle; GO:0043229 intracellular organelle; GO:0005783 endoplasmic reticulum; GO:0044464 cell part; GO:0005622 intracellular; GO:0005737 cytoplasm; GO:0012505 endomembrane system; GO:0044424 intracellular part; GO:0043227 membrane-bounded organelle; GO:0005623 cell; GO:0044444 cytoplasmic part;	GO:0019842 vitamin binding; GO:0005506 iron ion binding; GO:0031418 L-ascorbic acid binding; GO:0031543 peptidyl-proline dioxygenase activity; GO:0043167 ion binding; GO:0043177 organic acid binding; GO:0016705 oxidoreductase activity, acting on paired donors, with incorporation or reduction of molecular oxygen; GO:0005515 protein binding; GO:0016706 oxidoreductase activity, acting on paired dono…	K00472	P4HA; prolyl 4-hydroxylase [EC:1.14.11.2]	chx00330 Arginine and proline metabolism - Capra hircus (goat); chx01100 Metabolic pathways - Capra hircus (goat);	IPR006620; IPR013547; IPR005123; IPR011990; IPR013026;	Prolyl 4-hydroxylase, alpha subunit; Prolyl 4-hydroxylase alpha-subunit, N-terminal; Oxoglutarate/iron-dependent dioxygenase; Tetratricopeptide-like helical domain; Tetratricopeptide repeat-containing domain;
A0A452FGI3	corticosteroid 11-beta-dehydrogenase isozyme 1 [Ovis aries]	1.552	Up	0.000160968	HSD11B1	32.18	36.539	17.1	5	6	5	0.979	1.11	1.304	0.631	0.986	0.901	peroxisome			GO:0003824 catalytic activity; GO:0016491 oxidoreductase activity;	K15680	HSD11B1; corticosteroid 11-beta-dehydrogenase isozyme 1 [EC:1.1.1.146]	chx00140 Steroid hormone biosynthesis - Capra hircus (goat); chx00980 Metabolism of xenobiotics by cytochrome P450 - Capra hircus (goat); chx01100 Metabolic pathways - Capra hircus (goat); chx05204 Chemical carcinogenesis - Capra hircus (goat);	IPR016040;	NAD(P)-binding domain;
A0A452FGJ8	"Inactive dipeptidyl peptidase 10, partial [Stegodyphus mimosarum]"	2.203	Up	0.0025044	DPP4	88.28	52.643	10.2	7	7	7	1.207	1.113	1.566	0.548	0.516	0.9	extracellular	GO:0006508 proteolysis; GO:0008152 metabolic process; GO:0043170 macromolecule metabolic process; GO:0019538 protein metabolic process; GO:0044238 primary metabolic process; GO:0071704 organic substance metabolic process;		GO:0004252 serine-type endopeptidase activity; GO:0004175 endopeptidase activity; GO:0008233 peptidase activity; GO:0003824 catalytic activity; GO:0017171 serine hydrolase activity; GO:0008236 serine-type peptidase activity; GO:0070011 peptidase activity, acting on L-amino acid peptides; GO:0016787 hydrolase activity;	K01278	DPP4, CD26; dipeptidyl-peptidase 4 [EC:3.4.14.5]	chx04974 Protein digestion and absorption - Capra hircus (goat);	IPR001375; IPR029058; IPR002469;	Peptidase S9, prolyl oligopeptidase, catalytic domain; Alpha/Beta hydrolase fold; Dipeptidylpeptidase IV, N-terminal domain;
A0A452FGT4	SPARC precursor [Sus scrofa]	0.547	Down	0.0035815	SPARC	32.3	31.069	11	4	5	4	0.781	0.636	0.689	1.428	1.125	1.75	extracellular	GO:0050794 regulation of cellular process; GO:0044700 single organism signaling; GO:0051716 cellular response to stimulus; GO:0007165 signal transduction; GO:0050789 regulation of biological process; GO:0007154 cell communication; GO:0044699 single-organism process; GO:0023052 signaling; GO:0050896 response to stimulus; GO:0009987 cellular process; GO:0065007 biological regulation;	GO:0031012 extracellular matrix; GO:0005615 extracellular space; GO:0044421 extracellular region part; GO:0005576 extracellular region; GO:0005578 proteinaceous extracellular matrix;	GO:0043169 cation binding; GO:0046872 metal ion binding; GO:0005515 protein binding; GO:0005509 calcium ion binding; GO:0005488 binding; GO:0043167 ion binding;				IPR002350; IPR019577; IPR011992; IPR015369; IPR003645;	Kazal domain; SPARC/Testican, calcium-binding domain; EF-hand domain pair; Follistatin/Osteonectin EGF domain; Follistatin-like, N-terminal;
A0A452FH25	filamin-A isoform 1 [Mus musculus]	0.496	Down	1e-32	FLNC	290.55	323.31	27.6	66	81	53	0.47	1.77	0.779	0.947	1.161	0.626	cytoplasm			GO:0005515 protein binding; GO:0005488 binding;	K04437	FLNA; filamin	chx04010 MAPK signaling pathway - Capra hircus (goat); chx04510 Focal adhesion - Capra hircus (goat); chx05132 Salmonella infection - Capra hircus (goat); chx05205 Proteoglycans in cancer - Capra hircus (goat);	IPR013783; IPR014756; IPR001715;	Immunoglobulin-like fold; Immunoglobulin E-set; Calponin homology domain;
A0A452FH58	Vacuolar protein sorting-associated protein 13C [Stylophora pistillata]	0.663	Down	0.036596	VPS13C	415.11	22.347	0.9	3	3	3	0.855	0.755	0.701	1.289	1.601	1.055	cytoplasm,nucleus							IPR031642; IPR015412; IPR009543; IPR031646; IPR026854; IPR031645;	VPS13, repeated coiled region; Autophagy-related, C-terminal; Vacuolar protein sorting-associated protein 13, SHR-binding domain; Vacuolar protein sorting-associated protein 13, second N-terminal domain; Vacuolar protein sorting-associated protein 13, N-terminal domain; Vacuolar protein sorting-associated protein 13, C-terminal;
A0A452FHI6	pterin-4-alpha-carbinolamine dehydratase [Mus musculus]	0.537	Down	0.0037601	PCBD1	12.044	13.297	16.5	2	2	2	0.794	0.463	0.742	1.479	0.973	2.114	cytoplasm,nucleus	GO:0051188 cofactor biosynthetic process; GO:0042559 pteridine-containing compound biosynthetic process; GO:0018130 heterocycle biosynthetic process; GO:0006725 cellular aromatic compound metabolic process; GO:0006807 nitrogen compound metabolic process; GO:1901360 organic cyclic compound metabolic process; GO:0009058 biosynthetic process; GO:0006732 coenzyme metabolic process; GO:1901566 organon…		GO:0016829 lyase activity; GO:0016836 hydro-lyase activity; GO:0008124 4-alpha-hydroxytetrahydrobiopterin dehydratase activity; GO:0003824 catalytic activity; GO:0016835 carbon-oxygen lyase activity;	K01724	PCBD, phhB; 4a-hydroxytetrahydrobiopterin dehydratase [EC:4.2.1.96]	chx00790 Folate biosynthesis - Capra hircus (goat); chx01100 Metabolic pathways - Capra hircus (goat);
A0A452FHM0	Acyl-coenzyme A thioesterase THEM4 [Stylophora pistillata]	1.721	Up	0.0036799	THEM5	27.853	22.582	13.3	4	4	4	1.625	0.727	1.024	0.944	0.869	1.077	mitochondria				K22554	chx00062 Fatty acid elongation - Capra hircus (goat);		IPR006683; IPR029069;	Thioesterase domain; HotDog domain;
A0A452FHN6	"keratin, type II cytoskeletal 71 [Mus musculus]"	0.224	Down	1.62838e-05	KRT74	57.328	42.046	23.1	13	7	5	0.402	0.94	0.983	1.796	1.223	0.94	mitochondria		GO:0043229 intracellular organelle; GO:0099513 polymeric cytoskeletal fiber; GO:0043232 intracellular non-membrane-bounded organelle; GO:0044430 cytoskeletal part; GO:0044446 intracellular organelle part; GO:0099512 supramolecular fiber; GO:0044424 intracellular part; GO:0005623 cell; GO:0099080 supramolecular complex; GO:0044422 organelle part; GO:0045095 keratin filament; GO:0099081 supramolecu…	GO:0005198 structural molecule activity;	K07605	KRT2; type II keratin, basic		IPR032444;	Keratin type II head;
A0A452FJ07	alpha-1-antiproteinase precursor [Bos taurus]	0.619	Down	4.0013e-06	SERPINA1	48.709	184.69	38.5	17	8	7	1.041	0.792	0.576	1.683	0.978	1.417	extracellular				K03984	SERPINA1, AAT; alpha-1-antitrypsin	chx04610 Complement and coagulation cascades - Capra hircus (goat);	IPR023796;	Serpin domain;
A0A452FJ20	"PTB domain-containing engulfment adapter protein 1, partial [Stegodyphus mimosarum]"	1.761	Up	0.048396	GULP1	32.776	13.018	7.2	2	2	2	1.319	1.02	1.216	0.749	0.951	0.741	cytoplasm			GO:0005515 protein binding; GO:0005488 binding;	K23285			IPR011993; IPR006020;	PH domain-like; PTB/PI domain;
A0A452FJ33	CD44 antigen precursor [Bos taurus]	1.503	Up	0.00139967	CD44	38.737	37.874	12.7	5	6	5	1.27	0.957	1.108	0.845	0.691	1.334	extracellular	GO:0007155 cell adhesion; GO:0022610 biological adhesion;	GO:0031224 intrinsic component of membrane; GO:0016020 membrane; GO:0016021 integral component of membrane; GO:0044425 membrane part;	GO:0097367 carbohydrate derivative binding; GO:0005539 glycosaminoglycan binding; GO:0005488 binding; GO:0005540 hyaluronic acid binding;	K06256	CD44; CD44 antigen	chx04512 ECM-receptor interaction - Capra hircus (goat); chx04640 Hematopoietic cell lineage - Capra hircus (goat); chx05169 Epstein-Barr virus infection - Capra hircus (goat); chx05205 Proteoglycans in cancer - Capra hircus (goat); chx05206 MicroRNAs in cancer - Capra hircus (goat);	IPR016187; IPR000538; IPR016186;	C-type lectin fold; Link domain; C-type lectin-like/link domain;
A0A452FJ79	myosin-7 [Bos taurus]	0.196	Down	8.81084e-12	MYH7	220.92	64.823	9.5	16	17	8	0.895	0.254	0.688	4.565	0.462	0.669	nucleus		GO:0043229 intracellular organelle; GO:0043232 intracellular non-membrane-bounded organelle; GO:0044430 cytoskeletal part; GO:0044446 intracellular organelle part; GO:0032991 macromolecular complex; GO:0044424 intracellular part; GO:0005623 cell; GO:0015629 actin cytoskeleton; GO:0044422 organelle part; GO:0043228 non-membrane-bounded organelle; GO:0043226 organelle; GO:0005856 cytoskeleton; GO:0…	GO:0005524 ATP binding; GO:0003774 motor activity; GO:1901265 nucleoside phosphate binding; GO:0001882 nucleoside binding; GO:0043167 ion binding; GO:0016817 hydrolase activity, acting on acid anhydrides; GO:0016787 hydrolase activity; GO:0005515 protein binding; GO:0000166 nucleotide binding; GO:0017111 nucleoside-triphosphatase activity; GO:0097159 organic cyclic compound binding; GO:1901363 he…	K17751	MYH6_7; myosin heavy chain 6/7	chx04260 Cardiac muscle contraction - Capra hircus (goat); chx04261 Adrenergic signaling in cardiomyocytes - Capra hircus (goat); chx05416 Viral myocarditis - Capra hircus (goat);	IPR002928; IPR004009; IPR001609; IPR027417; IPR027401;	Myosin tail; Myosin, N-terminal, SH3-like; Myosin head, motor domain; P-loop containing nucleoside triphosphate hydrolase; Myosin-like IQ motif-containing domain;
A0A452FJ92	carbonyl reductase [NADPH] 1 [Sus scrofa]	2.3	Up	0.0171782	CBR3	30.748	53.542	46.2	9	14	6	1.695	1.102	1.077	0.737	0.683	0.693	cytoplasm			GO:0003824 catalytic activity; GO:0016491 oxidoreductase activity;	K00084	CBR3; carbonyl reductase 3 [EC:1.1.1.184]	chx00590 Arachidonic acid metabolism - Capra hircus (goat); chx00980 Metabolism of xenobiotics by cytochrome P450 - Capra hircus (goat); chx01100 Metabolic pathways - Capra hircus (goat);	IPR016040;	NAD(P)-binding domain;
A0A452FJC1	"coronin, actin binding protein, 1A [Bos taurus]"	1.69	Up	8.2591e-05	CORO1A	50.951	92.124	25.8	11	14	11	1.352	1.035	1.11	0.8	0.721	1.008	mitochondria			GO:0005515 protein binding; GO:0005488 binding;	K13882	CORO1A; coronin-1A	chx04145 Phagosome - Capra hircus (goat); chx05152 Tuberculosis - Capra hircus (goat);	IPR017986; IPR015943; IPR015048; IPR015049;	WD40-repeat-containing domain; WD40/YVTN repeat-like-containing domain; Domain of unknown function DUF1899; Trimerisation motif;
A0A452FJL2	ovalbumin-related protein X [Gallus gallus]	1.815	Up	2.6133e-09	SERPINB10	45.022	131.92	30.2	12	12	12	1.361	1.21	1.231	0.75	0.674	0.678	nucleus				K13963	SERPINB; serpin B	chx05146 Amoebiasis - Capra hircus (goat);	IPR023796;	Serpin domain;
A0A452FKB3	"FK506 binding protein 9, partial [Bos taurus]"	0.527	Down	0.00051906	FKBP10	62.906	46.465	12	6	6	6	1.116	0.487	0.498	2.117	0.946	1.802	extracellular			GO:0043169 cation binding; GO:0046872 metal ion binding; GO:0005509 calcium ion binding; GO:0005488 binding; GO:0043167 ion binding;	K09575	FKBP9_10; FK506-binding protein 9/10 [EC:5.2.1.8]		IPR011992; IPR002048; IPR001179;	EF-hand domain pair; EF-hand domain; FKBP-type peptidyl-prolyl cis-trans isomerase domain;
A0A452FKE5	complement C3 [Gallus gallus]	0.214	Down	0.00024418	LOC102189753	190.81	323.31	24.5	39	14	6	0.526	0.434	0.37	2.461	1.324	1.819	plasma membrane	GO:0002253 activation of immune response; GO:0006950 response to stress; GO:0002252 immune effector process; GO:0072376 protein activation cascade; GO:0006959 humoral immune response; GO:0002376 immune system process; GO:0044238 primary metabolic process; GO:0050896 response to stimulus; GO:0048518 positive regulation of biological process; GO:0050776 regulation of immune response; GO:0071704 org…	GO:0005615 extracellular space; GO:0044421 extracellular region part; GO:0005576 extracellular region;	GO:0030234 enzyme regulator activity; GO:0005488 binding; GO:0030414 peptidase inhibitor activity; GO:0061134 peptidase regulator activity; GO:0005515 protein binding; GO:0061135 endopeptidase regulator activity; GO:0004857 enzyme inhibitor activity; GO:0098772 molecular function regulator; GO:0004866 endopeptidase inhibitor activity;				IPR008993; IPR001599; IPR011626; IPR000020; IPR002890; IPR011625; IPR009048; IPR001134; IPR001840; IPR018933; IPR008930; IPR019565; IPR018081;	Tissue inhibitor of metalloproteinases-like, OB-fold; Alpha-2-macroglobulin; Alpha-macroglobulin complement component; Anaphylatoxin/fibulin; Alpha-2-macroglobulin, N-terminal; Alpha-2-macroglobulin, N-terminal 2; Alpha-macroglobulin, receptor-binding; Netrin domain; Anaphylatoxin, complement system domain; Netrin module, non-TIMP type; Terpenoid cyclases/protein prenyltransferase alpha-alpha tor…
A0A452FKE9	"Acetyl-coenzyme A synthetase 2-like, mitochondrial [Stylophora pistillata]"	0.564	Down	0.0099565	ACSS1	74.351	20.696	4.3	3	3	3	0.824	0.964	0.928	1.46	1.172	0.9	mitochondria	GO:0019427 acetyl-CoA biosynthetic process from acetate; GO:0051188 cofactor biosynthetic process; GO:0044699 single-organism process; GO:0009058 biosynthetic process; GO:0044237 cellular metabolic process; GO:0035384 thioester biosynthetic process; GO:0044272 sulfur compound biosynthetic process; GO:0071704 organic substance metabolic process; GO:0006085 acetyl-CoA biosynthetic process; GO:00081…		GO:1901265 nucleoside phosphate binding; GO:0016405 CoA-ligase activity; GO:0001882 nucleoside binding; GO:0043167 ion binding; GO:0016874 ligase activity; GO:0016877 ligase activity, forming carbon-sulfur bonds; GO:0000166 nucleotide binding; GO:0097159 organic cyclic compound binding; GO:1901363 heterocyclic compound binding; GO:0003987 acetate-CoA ligase activity; GO:0032549 ribonucleoside bin…	K01895	ACSS, acs; acetyl-CoA synthetase [EC:6.2.1.1]	chx00010 Glycolysis / Gluconeogenesis - Capra hircus (goat); chx00620 Pyruvate metabolism - Capra hircus (goat); chx00630 Glyoxylate and dicarboxylate metabolism - Capra hircus (goat); chx00640 Propanoate metabolism - Capra hircus (goat); chx01100 Metabolic pathways - Capra hircus (goat); chx01200 Carbon metabolism - Capra hircus (goat);	IPR032387; IPR025110; IPR000873;	Acetyl-coenzyme A synthetase, N-terminal domain; AMP-binding enzyme C-terminal domain; AMP-dependent synthetase/ligase;
A0A452FKY6	antigen peptide transporter 1 [Sus scrofa]	1.885	Up	0.0023562	TAP1	81.568	11.024	2.7	2	2	2	1.248	1.11	1.324	0.662	0.962	0.588	plasma membrane	GO:0006810 transport; GO:0055085 transmembrane transport; GO:0071702 organic substance transport; GO:0051179 localization; GO:0042886 amide transport; GO:0015833 peptide transport; GO:0071705 nitrogen compound transport; GO:0051234 establishment of localization;	GO:0031224 intrinsic component of membrane; GO:0016020 membrane; GO:0016021 integral component of membrane; GO:0044425 membrane part;	GO:1901265 nucleoside phosphate binding; GO:0015399 primary active transmembrane transporter activity; GO:0016817 hydrolase activity, acting on acid anhydrides; GO:0022892 substrate-specific transporter activity; GO:0016787 hydrolase activity; GO:0016887 ATPase activity; GO:0097159 organic cyclic compound binding; GO:1901363 heterocyclic compound binding; GO:0016462 pyrophosphatase activity; GO:0…	K05653	ABCB2, TAP1; ATP-binding cassette, subfamily B (MDR/TAP), member 2	chx02010 ABC transporters - Capra hircus (goat); chx04145 Phagosome - Capra hircus (goat); chx04612 Antigen processing and presentation - Capra hircus (goat); chx05163 Human cytomegalovirus infection - Capra hircus (goat); chx05168 Herpes simplex virus 1 infection - Capra hircus (goat); chx05169 Epstein-Barr virus infection - Capra hircus (goat); chx05170 Human immunodeficiency virus 1 infection …	IPR003593; IPR003439; IPR027417; IPR011527;	AAA+ ATPase domain; ABC transporter-like; P-loop containing nucleoside triphosphate hydrolase; ABC transporter type 1, transmembrane domain;
A0A452FL79	"Nucleolar protein 16, partial [Stegodyphus mimosarum]"	1.602	Up	0.0123563	NOP16	21.139	11.393	10.7	2	2	2	1.322	1.022	1.143	0.825	0.82	0.929	nucleus
A0A452FLJ7	"Glucosamine--fructose-6-phosphate aminotransferase [isomerizing] 2, partial [Stegodyphus mimosarum]"	1.703	Up	1.5361e-07	GFPT1	76.751	170.63	35.8	20	21	17	1.485	1.188	0.917	0.872	0.836	0.869	mitochondria	GO:0008152 metabolic process; GO:1901137 carbohydrate derivative biosynthetic process; GO:1901135 carbohydrate derivative metabolic process; GO:0009058 biosynthetic process; GO:0044238 primary metabolic process; GO:0005975 carbohydrate metabolic process; GO:1901576 organic substance biosynthetic process; GO:0071704 organic substance metabolic process;		GO:0016769 transferase activity, transferring nitrogenous groups; GO:0070548 L-glutamine aminotransferase activity; GO:0003824 catalytic activity; GO:0005488 binding; GO:0030246 carbohydrate binding; GO:0008483 transaminase activity; GO:0016740 transferase activity; GO:0004360 glutamine-fructose-6-phosphate transaminase (isomerizing) activity;	K00820	glmS, GFPT; glucosamine---fructose-6-phosphate aminotransferase (isomerizing) [EC:2.6.1.16]	chx00250 Alanine, aspartate and glutamate metabolism - Capra hircus (goat); chx00520 Amino sugar and nucleotide sugar metabolism - Capra hircus (goat); chx01100 Metabolic pathways - Capra hircus (goat); chx04931 Insulin resistance - Capra hircus (goat);	IPR029055; IPR001347; IPR017932;	Nucleophile aminohydrolases, N-terminal; Sugar isomerase (SIS); Glutamine amidotransferase type 2 domain;
A0A452FM00	fatty acid binding protein 5 [Sus scrofa]	1.773	Up	0.000122713	FABP5	15.104	275.19	62.2	11	19	11	1.606	1.014	0.951	0.906	0.779	0.839	extracellular	GO:0006810 transport; GO:0051179 localization; GO:0051234 establishment of localization;		GO:0008289 lipid binding; GO:0005488 binding; GO:0005215 transporter activity;	K08754	FABP5; fatty acid-binding protein 5, epidermal	chx03320 PPAR signaling pathway - Capra hircus (goat);	IPR000463; IPR000566; IPR012674; IPR011038;	Cytosolic fatty-acid binding; Lipocalin/cytosolic fatty-acid binding domain; Calycin; Calycin-like;
A0A452FN38	chymotrypsin-C-like [Stylophora pistillata]	3.679	Up	3.824e-09	LOC108638461	27.543	54.59	25.5	6	8	5	1.409	1.102	1.931	0.383	0.365	0.331	extracellular	GO:0006508 proteolysis; GO:0008152 metabolic process; GO:0043170 macromolecule metabolic process; GO:0019538 protein metabolic process; GO:0044238 primary metabolic process; GO:0071704 organic substance metabolic process;		GO:0004252 serine-type endopeptidase activity; GO:0004175 endopeptidase activity; GO:0008233 peptidase activity; GO:0003824 catalytic activity; GO:0017171 serine hydrolase activity; GO:0008236 serine-type peptidase activity; GO:0070011 peptidase activity, acting on L-amino acid peptides; GO:0016787 hydrolase activity;				IPR009003; IPR001254;	Peptidase S1, PA clan; Serine proteases, trypsin domain;
A0A452FNE9	VMA21-like domain protein [Fasciola hepatica]	0.592	Down	0.0030025	VMA21	11.366	15.945	21.8	2	3	2	0.724	0.802	0.827	1.224	0.797	1.942	plasma membrane	GO:0044085 cellular component biogenesis; GO:0016043 cellular component organization; GO:0034622 cellular macromolecular complex assembly; GO:0071822 protein complex subunit organization; GO:0070072 vacuolar proton-transporting V-type ATPase complex assembly; GO:0070070 proton-transporting V-type ATPase complex assembly; GO:0043933 macromolecular complex subunit organization; GO:0022607 cellular …
A0A452FNI7	multidrug resistance-associated protein 4-like isoform X2 [Stylophora pistillata]	0.485	Down	5.3108e-09	LOC102173859	88.707	149.53	23.8	16	18	15	1.336	0.531	0.578	2.753	0.851	0.879	plasma membrane	GO:0006810 transport; GO:0055085 transmembrane transport; GO:0051179 localization; GO:0051234 establishment of localization;	GO:0031224 intrinsic component of membrane; GO:0016020 membrane; GO:0016021 integral component of membrane; GO:0044425 membrane part;	GO:1901265 nucleoside phosphate binding; GO:0015399 primary active transmembrane transporter activity; GO:0016817 hydrolase activity, acting on acid anhydrides; GO:0016787 hydrolase activity; GO:0016887 ATPase activity; GO:0097159 organic cyclic compound binding; GO:1901363 heterocyclic compound binding; GO:0016462 pyrophosphatase activity; GO:0003824 catalytic activity; GO:0032553 ribonucleotide…	K05673	ABCC4; ATP-binding cassette, subfamily C (CFTR/MRP), member 4	chx01523 Antifolate resistance - Capra hircus (goat); chx02010 ABC transporters - Capra hircus (goat); chx04024 cAMP signaling pathway - Capra hircus (goat); chx04976 Bile secretion - Capra hircus (goat);	IPR003593; IPR003439; IPR011527; IPR027417;	AAA+ ATPase domain; ABC transporter-like; ABC transporter type 1, transmembrane domain; P-loop containing nucleoside triphosphate hydrolase;
A0A452FNL6	Pre-mRNA-splicing factor SPF27 [Zootermopsis nevadensis]	2.522	Up	0.042375	BCAS2	26.12	16.577	12.4	2	2	2	1.261	0.833	1.461	0.5	0.894	0.966	cytoplasm	GO:0006396 RNA processing; GO:0006725 cellular aromatic compound metabolic process; GO:1901360 organic cyclic compound metabolic process; GO:0006807 nitrogen compound metabolic process; GO:0044238 primary metabolic process; GO:0044237 cellular metabolic process; GO:0071704 organic substance metabolic process; GO:0006397 mRNA processing; GO:0016070 RNA metabolic process; GO:0008152 metabolic proce…			K12861	BCAS2; pre-mRNA-splicing factor SPF27	chx03040 Spliceosome - Capra hircus (goat);
A0A452FP96	melanocyte protein PMEL precursor [Canis lupus familiaris]	3.342	Up	0.0057421	GPNMB	61.905	29.028	6.1	3	3	3	2.206	1.005	0.697	0.66	0.659	0.941	plasma membrane				K20732	GPNMB; transmembrane glycoprotein NMB		IPR022409; IPR000601;	PKD/Chitinase domain; PKD domain;
A0A452FPP9	---	1.596	Up	0.039642	CD47	29.444	19.782	8.2	3	3	3	1.183	1.033	1.086	0.741	0.797	1.1	plasma membrane			GO:0005515 protein binding; GO:0005488 binding;	K06266	CD47; CD47 antigen (Rh-related antigen, integrin-associated signal transducer)	chx04512 ECM-receptor interaction - Capra hircus (goat);	IPR013147; IPR007110; IPR013783; IPR013270;	CD47 transmembrane; Immunoglobulin-like domain; Immunoglobulin-like fold; CD47 immunoglobulin-like;
A0A452FPS2	mucin-5AC-like [Stylophora pistillata]	0.364	Down	2.75779e-13	FCGBP	274.57	197.06	9.8	19	22	19	0.474	0.572	0.866	1.301	1.373	1.815	extracellular			GO:0005515 protein binding; GO:0005488 binding;				IPR014853; IPR001007; IPR002919; IPR001846; IPR025615; IPR003645;	Uncharacterised domain, cysteine-rich; VWFC domain; Trypsin Inhibitor-like, cysteine rich domain; von Willebrand factor, type D domain; TILa domain; Follistatin-like, N-terminal;
A0A452FPU3	collagen alpha-1(XIV) chain precursor [Mus musculus]	0.299	Down	1e-32	COL14A1	186.17	323.31	17	27	34	27	0.761	0.302	0.577	2.545	1.167	1.541	nucleus			GO:0005515 protein binding; GO:0005488 binding;	K08133	COL14A; collagen, type XIV, alpha	chx04974 Protein digestion and absorption - Capra hircus (goat);	IPR013783; IPR003961; IPR013320; IPR001791; IPR002035;	Immunoglobulin-like fold; Fibronectin type III; Concanavalin A-like lectin/glucanase domain; Laminin G domain; von Willebrand factor, type A;
A0A452FQ19	"LOW QUALITY PROTEIN: sushi, von Willebrand factor type A, EGF and pentraxin domain-containing protein 1-like [Crassostrea virginica]"	0.395	Down	1e-32	C4BPA	67.264	146.94	25.5	15	18	15	1.002	0.32	0.453	2.539	1.059	1.601	extracellular				K04002	C4BPA; complement component 4 binding protein, alpha	chx04610 Complement and coagulation cascades - Capra hircus (goat); chx05133 Pertussis - Capra hircus (goat);	IPR000436;	Sushi/SCR/CCP domain;
A0A452FR97	Phosphoglycerate mutase 2 [Zootermopsis nevadensis]	1.545	Up	0.0029956	PGAM1	28.892	152.01	46.9	10	14	7	1.194	1.24	1.026	0.773	0.796	1.046	cytoplasm	GO:0006757 ATP generation from ADP; GO:0009116 nucleoside metabolic process; GO:0042278 purine nucleoside metabolic process; GO:0006165 nucleoside diphosphate phosphorylation; GO:0046031 ADP metabolic process; GO:0019362 pyridine nucleotide metabolic process; GO:0006096 glycolytic process; GO:0009167 purine ribonucleoside monophosphate metabolic process; GO:0009117 nucleotide metabolic process; G…		GO:0004619 phosphoglycerate mutase activity; GO:0016853 isomerase activity; GO:0003824 catalytic activity; GO:0016866 intramolecular transferase activity; GO:0016868 intramolecular transferase activity, phosphotransferases;	K01834	PGAM, gpmA; 2,3-bisphosphoglycerate-dependent phosphoglycerate mutase [EC:5.4.2.11]	chx00010 Glycolysis / Gluconeogenesis - Capra hircus (goat); chx00260 Glycine, serine and threonine metabolism - Capra hircus (goat); chx01100 Metabolic pathways - Capra hircus (goat); chx01200 Carbon metabolism - Capra hircus (goat); chx01230 Biosynthesis of amino acids - Capra hircus (goat); chx04922 Glucagon signaling pathway - Capra hircus (goat); chx05230 Central carbon metabolism in cancer …
A0A452FRX8	"acylglycerol kinase, mitochondrial-like [Stylophora pistillata]"	1.506	Up	0.00033679	AGK	46.727	39.799	14.3	7	7	7	1.319	1.176	1.137	0.876	1.001	0.609	cytoplasm	GO:0008152 metabolic process;		GO:0003951 NAD+ kinase activity; GO:0016301 kinase activity; GO:0016773 phosphotransferase activity, alcohol group as acceptor; GO:0003824 catalytic activity; GO:0016740 transferase activity; GO:0016772 transferase activity, transferring phosphorus-containing groups;	K09881	AGK; acylglycerol kinase [EC:2.7.1.94]	chx00561 Glycerolipid metabolism - Capra hircus (goat); chx01100 Metabolic pathways - Capra hircus (goat);	IPR017438; IPR001206; IPR016064;	Inorganic polyphosphate/ATP-NAD kinase, domain 1; Diacylglycerol kinase, catalytic domain; NAD kinase/diacylglycerol kinase-like domain;
A0A452FS05	"Muscle-specific protein 20, partial [Stegodyphus mimosarum]"	0.606	Down	4.4336e-05	CNN2	32.801	57.742	29.6	8	8	7	0.608	0.965	0.862	1.004	1.25	1.363	cytoplasm	GO:0031032 actomyosin structure organization; GO:0016043 cellular component organization; GO:1902589 single-organism organelle organization; GO:0030036 actin cytoskeleton organization; GO:0006996 organelle organization; GO:0030029 actin filament-based process; GO:0044763 single-organism cellular process; GO:0044699 single-organism process; GO:0007010 cytoskeleton organization; GO:0009987 cellular…		GO:0003779 actin binding; GO:0005515 protein binding; GO:0008092 cytoskeletal protein binding; GO:0005488 binding;				IPR001715;	Calponin homology domain;
A0A452FS20	apoptosis-associated speck-like protein containing a CARD [Sus scrofa]	1.693	Up	0.0030028	PYCARD	21.159	28.588	13.3	2	2	2	1.258	0.907	1.052	0.743	0.916	1.228	cytoplasm	GO:0050794 regulation of cellular process; GO:0010941 regulation of cell death; GO:0050789 regulation of biological process; GO:0006950 response to stress; GO:0006954 inflammatory response; GO:0043067 regulation of programmed cell death; GO:0002376 immune system process; GO:0006952 defense response; GO:0050896 response to stimulus; GO:0006955 immune response; GO:0045087 innate immune response; GO…			K12799	PYCARD, ASC; apoptosis-associated speck-like protein containing a CARD	chx04217 Necroptosis - Capra hircus (goat); chx04621 NOD-like receptor signaling pathway - Capra hircus (goat); chx04623 Cytosolic DNA-sensing pathway - Capra hircus (goat); chx04625 C-type lectin receptor signaling pathway - Capra hircus (goat); chx05132 Salmonella infection - Capra hircus (goat); chx05133 Pertussis - Capra hircus (goat); chx05134 Legionellosis - Capra hircus (goat); chx05164 In…	IPR033516; IPR004020; IPR011029; IPR001315;	CARD8/ASC/NALP1, CARD domain; DAPIN domain; Death-like domain; CARD domain;
A0A452FSI5	"putative fatty acyl-CoA reductase, partial [Stegodyphus mimosarum]"	1.7	Up	0.00060136	FAR2	58.868	49.565	13.8	6	8	6	1.093	1.364	1.289	0.643	0.869	0.384	cytoplasm				K13356	FAR; alcohol-forming fatty acyl-CoA reductase [EC:1.2.1.84]	chx04146 Peroxisome - Capra hircus (goat);	IPR033640; IPR016040; IPR013120;	Fatty acyl-CoA reductase, C-terminal; NAD(P)-binding domain; Male sterility, NAD-binding;
A0A452FTD0	---	2.059	Up	0.0020975	---	18.763	36.282	24.7	4	4	4	1.973	0.844	1.034	0.958	0.521	0.824	extracellular			GO:0005515 protein binding; GO:0005488 binding;				IPR007110; IPR013783; IPR003599; IPR013106;	Immunoglobulin-like domain; Immunoglobulin-like fold; Immunoglobulin subtype; Immunoglobulin V-set domain;
A0A452FTN0	proteasome beta 10 subunit [Sus scrofa]	2.603	Up	0.000157728	PSMB10	28.984	23.953	9.2	3	4	3	1.489	1.119	1.172	0.572	0.611	1.06	cytoplasm	GO:0051603 proteolysis involved in cellular protein catabolic process; GO:0044265 cellular macromolecule catabolic process; GO:0044257 cellular protein catabolic process; GO:0044267 cellular protein metabolic process; GO:0044238 primary metabolic process; GO:0044237 cellular metabolic process; GO:0071704 organic substance metabolic process; GO:1901575 organic substance catabolic process; GO:00081…	GO:1902494 catalytic complex; GO:0000502 proteasome complex; GO:0044464 cell part; GO:0005622 intracellular; GO:0005839 proteasome core complex; GO:0032991 macromolecular complex; GO:0044424 intracellular part; GO:1905368 peptidase complex; GO:0005623 cell; GO:0043234 protein complex; GO:1905369 endopeptidase complex;	GO:0004175 endopeptidase activity; GO:0004298 threonine-type endopeptidase activity; GO:0008233 peptidase activity; GO:0070003 threonine-type peptidase activity; GO:0003824 catalytic activity; GO:0070011 peptidase activity, acting on L-amino acid peptides; GO:0016787 hydrolase activity;	K02739	PSMB7; 20S proteasome subunit beta 2 [EC:3.4.25.1]	chx03050 Proteasome - Capra hircus (goat);	IPR024689; IPR029055;	Proteasome beta subunit, C-terminal; Nucleophile aminohydrolases, N-terminal;
A0A452FTN4	putative phosphoserine aminotransferase [Zootermopsis nevadensis]	0.556	Down	8.8688e-07	PSAT1	40.462	104.57	36.5	13	18	13	0.643	0.85	0.67	1.156	1.614	1.389	cytoplasm	GO:0008652 cellular amino acid biosynthetic process; GO:0016053 organic acid biosynthetic process; GO:0044711 single-organism biosynthetic process; GO:0044281 small molecule metabolic process; GO:0044763 single-organism cellular process; GO:0006807 nitrogen compound metabolic process; GO:0044699 single-organism process; GO:0009058 biosynthetic process; GO:1901605 alpha-amino acid metabolic proces…		GO:0016769 transferase activity, transferring nitrogenous groups; GO:0004648 O-phospho-L-serine:2-oxoglutarate aminotransferase activity; GO:0008483 transaminase activity; GO:0003824 catalytic activity; GO:0016740 transferase activity;	K00831	serC, PSAT1; phosphoserine aminotransferase [EC:2.6.1.52]	chx00260 Glycine, serine and threonine metabolism - Capra hircus (goat); chx00270 Cysteine and methionine metabolism - Capra hircus (goat); chx00750 Vitamin B6 metabolism - Capra hircus (goat); chx01100 Metabolic pathways - Capra hircus (goat); chx01200 Carbon metabolism - Capra hircus (goat); chx01230 Biosynthesis of amino acids - Capra hircus (goat);	IPR015424; IPR000192; IPR015421; IPR015422;	Pyridoxal phosphate-dependent transferase; Aminotransferase class V domain; Pyridoxal phosphate-dependent transferase, major region, subdomain 1; Pyridoxal phosphate-dependent transferase, major region, subdomain 2;
A0A452FU44	PREDICTED: versican core protein isoform X2 [Bos indicus]	1.985	Up	0.0039811	HAPLN1	40.252	30.862	12.1	4	6	4	1.028	1.223	1.714	0.518	0.659	0.733	extracellular	GO:0007155 cell adhesion; GO:0022610 biological adhesion;		GO:0097367 carbohydrate derivative binding; GO:0005515 protein binding; GO:0005539 glycosaminoglycan binding; GO:0005488 binding; GO:0005540 hyaluronic acid binding;	K06848	HAPLN1, CRTL1; hyaluronan and proteoglycan link protein 1		IPR007110; IPR013783; IPR016187; IPR013106; IPR003599; IPR000538; IPR016186;	Immunoglobulin-like domain; Immunoglobulin-like fold; C-type lectin fold; Immunoglobulin V-set domain; Immunoglobulin subtype; Link domain; C-type lectin-like/link domain;
A0A452FUI2	"keratin, type I cytoskeletal 18 [Bos taurus]"	0.383	Down	0.0174584	KRT18	47.359	41.256	19.6	9	9	4	0.487	0.928	0.864	1.27	1.456	1.074	nucleus		GO:0043229 intracellular organelle; GO:0099513 polymeric cytoskeletal fiber; GO:0043232 intracellular non-membrane-bounded organelle; GO:0044430 cytoskeletal part; GO:0044446 intracellular organelle part; GO:0099512 supramolecular fiber; GO:0044424 intracellular part; GO:0005623 cell; GO:0099080 supramolecular complex; GO:0044422 organelle part; GO:0099081 supramolecular polymer; GO:0043228 non-m…	GO:0005198 structural molecule activity;	K07604	KRT1; type I keratin, acidic	chx04915 Estrogen signaling pathway - Capra hircus (goat);
A0A452FUI6	Coactosin-like protein [Stylophora pistillata]	1.973	Up	1.55838e-05	COTL1	16.01	38.69	26.1	6	6	6	1.322	1.467	1.029	0.67	0.718	0.719	cytoplasm		GO:0005623 cell; GO:0005622 intracellular; GO:0044464 cell part;	GO:0003779 actin binding; GO:0005515 protein binding; GO:0008092 cytoskeletal protein binding; GO:0005488 binding;				IPR002108; IPR029006;	Actin-depolymerising factor homology domain; ADF-H/Gelsolin-like domain;
A0A452FUN1	Dual specificity protein phosphatase 3 [Stylophora pistillata]	0.645	Down	0.034316	DUSP3	20.504	21.644	19.5	3	3	3	0.818	1.36	0.828	1.268	0.992	0.96	cytoplasm	GO:0044267 cellular protein metabolic process; GO:0044238 primary metabolic process; GO:0006470 protein dephosphorylation; GO:0016311 dephosphorylation; GO:0044237 cellular metabolic process; GO:0006796 phosphate-containing compound metabolic process; GO:0071704 organic substance metabolic process; GO:0008152 metabolic process; GO:0006793 phosphorus metabolic process; GO:0044260 cellular macromol…		GO:0004725 protein tyrosine phosphatase activity; GO:0003824 catalytic activity; GO:0042578 phosphoric ester hydrolase activity; GO:0016791 phosphatase activity; GO:0016788 hydrolase activity, acting on ester bonds; GO:0016787 hydrolase activity; GO:0008138 protein tyrosine/serine/threonine phosphatase activity; GO:0004721 phosphoprotein phosphatase activity;	K17614	DUSP3, VHR; dual specificity phosphatase 3 [EC:3.1.3.16 3.1.3.48]	chx04010 MAPK signaling pathway - Capra hircus (goat);	IPR029021; IPR000387; IPR000340; IPR020422;	Protein-tyrosine phosphatase-like; Tyrosine specific protein phosphatases domain; Dual specificity phosphatase, catalytic domain; Dual specificity protein phosphatase domain;
A0A452FUN8	Endophilin-B1 [Stylophora pistillata]	0.604	Down	0.0141022	SH3GLB2	42.706	32.682	11.7	5	5	4	0.712	0.797	1.077	1.179	1.145	1.233	nucleus		GO:0044424 intracellular part; GO:0005623 cell; GO:0044464 cell part; GO:0005622 intracellular; GO:0005737 cytoplasm;	GO:0005515 protein binding; GO:0005488 binding;	K21269	SH3GLB2; endophilin-B2	chx04144 Endocytosis - Capra hircus (goat);	IPR001452; IPR027267; IPR004148;	SH3 domain; Arfaptin homology (AH) domain/BAR domain; BAR domain;
A0A452FUU6	proteasome activator complex subunit 2 [Sus scrofa]	1.565	Up	5.7721e-05	PSME2	26.71	51.787	24.7	6	7	6	1.307	1.064	1.016	0.835	0.809	1.175	cytoplasm		GO:1902494 catalytic complex; GO:0000502 proteasome complex; GO:0022624 proteasome accessory complex; GO:0044464 cell part; GO:0005622 intracellular; GO:0032991 macromolecular complex; GO:0044424 intracellular part; GO:1905368 peptidase complex; GO:0005623 cell; GO:0043234 protein complex; GO:0008537 proteasome activator complex; GO:1905369 endopeptidase complex;		K06697	PSME2; proteasome activator subunit 2 (PA28 beta)	chx03050 Proteasome - Capra hircus (goat); chx04612 Antigen processing and presentation - Capra hircus (goat);	IPR003186; IPR003185;	Proteasome activator pa28, C-terminal domain; Proteasome activator pa28, N-terminal domain;
A0A452FV58	interferon-induced guanylate-binding protein 1 [Sus scrofa]	1.81	Up	0.0070624	LOC102174832	71.274	30.879	8.3	5	5	5	2.587	0.734	0.774	1.429	0.485	0.667	cytoplasm			GO:1901265 nucleoside phosphate binding; GO:0001882 nucleoside binding; GO:0043167 ion binding; GO:0016817 hydrolase activity, acting on acid anhydrides; GO:0016787 hydrolase activity; GO:0000166 nucleotide binding; GO:0017111 nucleoside-triphosphatase activity; GO:0097159 organic cyclic compound binding; GO:1901363 heterocyclic compound binding; GO:0032549 ribonucleoside binding; GO:0097367 carb…	K20908	GBP6; guanylate-binding protein 6		IPR015894; IPR027417; IPR030386; IPR003191;	Guanylate-binding protein, N-terminal; P-loop containing nucleoside triphosphate hydrolase; GB1/RHD3-type guanine nucleotide-binding (G) domain; Guanylate-binding protein, C-terminal;
A0A452FVM4	"Tryptophanyl-tRNA synthetase, cytoplasmic [Zootermopsis nevadensis]"	1.764	Up	2.5044e-10	WARS	54.316	97.997	22.8	11	13	11	1.346	1.191	1.03	0.763	0.864	0.856	cytoplasm	GO:0006518 peptide metabolic process; GO:0006725 cellular aromatic compound metabolic process; GO:0044267 cellular protein metabolic process; GO:0044699 single-organism process; GO:0009058 biosynthetic process; GO:1901566 organonitrogen compound biosynthetic process; GO:0043039 tRNA aminoacylation; GO:0044237 cellular metabolic process; GO:0071704 organic substance metabolic process; GO:0008152 m…	GO:0044424 intracellular part; GO:0005623 cell; GO:0044464 cell part; GO:0005622 intracellular; GO:0005737 cytoplasm;	GO:0004830 tryptophan-tRNA ligase activity; GO:0016876 ligase activity, forming aminoacyl-tRNA and related compounds; GO:0005524 ATP binding; GO:1901265 nucleoside phosphate binding; GO:0016875 ligase activity, forming carbon-oxygen bonds; GO:0001882 nucleoside binding; GO:0043167 ion binding; GO:0016874 ligase activity; GO:0000166 nucleotide binding; GO:0097159 organic cyclic compound binding; G…	K01867	WARS, trpS; tryptophanyl-tRNA synthetase [EC:6.1.1.2]	chx00970 Aminoacyl-tRNA biosynthesis - Capra hircus (goat);	IPR014729; IPR009068; IPR000738;	Rossmann-like alpha/beta/alpha sandwich fold; S15/NS1, RNA-binding; WHEP-TRS domain;
A0A452FVW4	Transcription elongation factor SPT5 [Stylophora pistillata]	1.601	Up	0.046484	SUPT5H	115.51	20.225	4.3	3	3	3	1.326	1.007	0.948	0.828	1.254	0.943	nucleus	GO:0050794 regulation of cellular process; GO:0010468 regulation of gene expression; GO:0006355 regulation of transcription, DNA-templated; GO:0031326 regulation of cellular biosynthetic process; GO:0080090 regulation of primary metabolic process; GO:0060255 regulation of macromolecule metabolic process; GO:0019219 regulation of nucleobase-containing compound metabolic process; GO:0006357 regulat…		GO:0005515 protein binding; GO:0005488 binding;	K15172	SUPT5H, SPT5; transcription elongation factor SPT5		IPR008991; IPR006645; IPR014722; IPR024945; IPR005824; IPR005100; IPR022581;	Translation protein SH3-like domain; NusG, N-terminal; Ribosomal protein L2 domain 2; Spt5 C-terminal domain; KOW; Transcription elongation factor Spt5, NGN domain; Spt5 transcription elongation factor, N-terminal;
A0A452FW61	---	1.585	Up	0.0130592	---	16.748	81.306	32.7	3	5	3	1.633	1.092	1.013	1.03	0.446	1.025	extracellular			GO:0005515 protein binding; GO:0005488 binding;				IPR007110; IPR013783; IPR013106; IPR003599;	Immunoglobulin-like domain; Immunoglobulin-like fold; Immunoglobulin V-set domain; Immunoglobulin subtype;
A0A452FW76	17-beta-hydroxysteroid dehydrogenase 14 [Stylophora pistillata]	0.304	Down	0.0114398	HSD17B14	28.315	13.596	11.1	2	2	2	0.63	0.577	0.308	2.074	1.254	1.958	cytoplasm,nucleus			GO:0003824 catalytic activity; GO:0016491 oxidoreductase activity;				IPR016040;	NAD(P)-binding domain;
A0A452FX97	"fatty acid-binding protein, heart [Gallus gallus]"	1.588	Up	0.0071824	FABP7	14.884	35.301	29.5	3	4	3	1.356	0.741	0.994	0.854	0.887	1.285	cytoplasm	GO:0006810 transport; GO:0051179 localization; GO:0051234 establishment of localization;		GO:0008289 lipid binding; GO:0005488 binding; GO:0005215 transporter activity;	K08756	FABP7; fatty acid-binding protein 7, brain	chx03320 PPAR signaling pathway - Capra hircus (goat);	IPR000463; IPR012674; IPR000566; IPR011038;	Cytosolic fatty-acid binding; Calycin; Lipocalin/cytosolic fatty-acid binding domain; Calycin-like;
A0A452FXE3	noelin isoform 5 [Homo sapiens]	1.502	Up	0.0049595	OLFML1	46.138	109.77	30.6	11	13	11	1.562	0.574	0.963	1.04	0.462	1.686	mitochondria							IPR003112;	Olfactomedin-like domain;
A0A452FY30	---	2.081	Up	0.0050028	FDFT1	48.311	12.452	5.5	2	2	2	1.29	0.934	1.168	0.62	1.18	0.79	cytoplasm	GO:0016129 phytosteroid biosynthetic process; GO:1901615 organic hydroxy compound metabolic process; GO:0044107 cellular alcohol metabolic process; GO:1902652 secondary alcohol metabolic process; GO:0006066 alcohol metabolic process; GO:1902653 secondary alcohol biosynthetic process; GO:0044699 single-organism process; GO:0009058 biosynthetic process; GO:0044255 cellular lipid metabolic process; …	GO:0031224 intrinsic component of membrane; GO:0016020 membrane; GO:0016021 integral component of membrane; GO:0044425 membrane part;	GO:0004310 farnesyl-diphosphate farnesyltransferase activity; GO:0016765 transferase activity, transferring alkyl or aryl (other than methyl) groups; GO:0004659 prenyltransferase activity; GO:0004311 farnesyltranstransferase activity; GO:0003824 catalytic activity; GO:0016740 transferase activity; GO:0051996 squalene synthase activity;	K00801	FDFT1; farnesyl-diphosphate farnesyltransferase [EC:2.5.1.21]	chx00100 Steroid biosynthesis - Capra hircus (goat); chx01100 Metabolic pathways - Capra hircus (goat);	IPR008949; IPR033904;	Isoprenoid synthase domain; Trans-Isoprenyl Diphosphate Synthases, head-to-head;
A0A452FYB3	"type I cytokeratin, enveloping layer, like [Danio rerio]"	0.374	Down	3.23208e-12	KRT19	43.944	157.52	49.6	24	23	11	0.426	1.054	0.994	1.139	1.316	1.082	mitochondria		GO:0043229 intracellular organelle; GO:0099513 polymeric cytoskeletal fiber; GO:0043232 intracellular non-membrane-bounded organelle; GO:0044430 cytoskeletal part; GO:0044446 intracellular organelle part; GO:0099512 supramolecular fiber; GO:0044424 intracellular part; GO:0005623 cell; GO:0099080 supramolecular complex; GO:0044422 organelle part; GO:0099081 supramolecular polymer; GO:0043228 non-m…	GO:0005198 structural molecule activity;	K07604	KRT1; type I keratin, acidic	chx04915 Estrogen signaling pathway - Capra hircus (goat);
A0A452FYS8	"protein phosphatase 5, catalytic subunit, partial [Bos taurus]"	1.573	Up	0.046361	PPP5C	56.897	57.068	16.2	7	8	7	1.136	0.906	1.009	0.722	0.937	1.155	cytoplasm			GO:0016787 hydrolase activity; GO:0005515 protein binding; GO:0003824 catalytic activity; GO:0005488 binding;	K04460	PPP5C; serine/threonine-protein phosphatase 5 [EC:3.1.3.16]	chx04010 MAPK signaling pathway - Capra hircus (goat);	IPR029052; IPR004843; IPR013235; IPR011990; IPR013026; IPR006186;	Metallo-dependent phosphatase-like; Calcineurin-like phosphoesterase domain, ApaH type; PPP domain; Tetratricopeptide-like helical domain; Tetratricopeptide repeat-containing domain; Serine/threonine-specific protein phosphatase/bis(5-nucleosyl)-tetraphosphatase;
A0A452FYT4	Regulator of microtubule dynamics protein 3 [Zootermopsis nevadensis]	1.824	Up	3.5987e-05	RMDN3	51.988	11.544	4.2	2	2	2	1.233	1.276	1.311	0.676	0.711	0.665	extracellular			GO:0005515 protein binding; GO:0005488 binding;	K23293			IPR011990;	Tetratricopeptide-like helical domain;
A0A452FZ04	CUB and sushi domain-containing protein 3-like isoform X2 [Stylophora pistillata]	0.567	Down	0.0137021	APOH	38.264	106.69	24.1	9	3	3	1.062	0.569	0.639	1.872	0.849	1.667	extracellular				K17305	APOH, B2G1; beta-2-glycoprotein 1	chx04979 Cholesterol metabolism - Capra hircus (goat);	IPR000436; IPR015104;	Sushi/SCR/CCP domain; Beta-2-glycoprotein-1 fifth domain;
A0A452FZ73	Creatine kinase [Schizopygopsis pylzovi]	0.16	Down	1.62437e-12	CKM	43.011	265.94	41.5	16	26	15	0.51	0.077	0.694	3.195	0.301	2.44	cytoplasm			GO:0016301 kinase activity; GO:0003824 catalytic activity; GO:0016740 transferase activity; GO:0016772 transferase activity, transferring phosphorus-containing groups;				IPR022413; IPR014746; IPR022414;	ATP:guanido phosphotransferase, N-terminal; Glutamine synthetase/guanido kinase, catalytic domain; ATP:guanido phosphotransferase, catalytic domain;
A0A452FZ76	adiponectin precursor [Bos taurus]	0.505	Down	0.0070973	C1QA	25.961	12.002	9	2	2	2	1.156	0.523	0.696	2.29	0.927	1.193	extracellular			GO:0005515 protein binding; GO:0005488 binding;	K03986	C1QA; complement C1q subcomponent subunit A	chx04610 Complement and coagulation cascades - Capra hircus (goat); chx05020 Prion diseases - Capra hircus (goat); chx05133 Pertussis - Capra hircus (goat); chx05142 Chagas disease (American trypanosomiasis) - Capra hircus (goat); chx05150 Staphylococcus aureus infection - Capra hircus (goat); chx05322 Systemic lupus erythematosus - Capra hircus (goat);	IPR008983; IPR001073;	Tumour necrosis factor-like domain; C1q domain;
A0A452FZP6	"L-asparaginase, partial [Stegodyphus mimosarum]"	1.794	Up	9.8924e-05	ASRGL1	32.043	56.872	26.2	7	7	7	1.408	0.873	0.8	0.785	0.882	1.434	cytoplasm			GO:0016787 hydrolase activity; GO:0004067 asparaginase activity; GO:0016811 hydrolase activity, acting on carbon-nitrogen (but not peptide) bonds, in linear amides; GO:0003824 catalytic activity; GO:0016810 hydrolase activity, acting on carbon-nitrogen (but not peptide) bonds;	K13051	iaaA, ASRGL1; beta-aspartyl-peptidase (threonine type) [EC:3.4.19.5]	chx00250 Alanine, aspartate and glutamate metabolism - Capra hircus (goat); chx01100 Metabolic pathways - Capra hircus (goat);	IPR029055;	Nucleophile aminohydrolases, N-terminal;
A0A452FZR8	Oxidoreductase HTATIP2 [Stylophora pistillata]	1.601	Up	3.5386e-05	HTATIP2	27.12	37.867	21.5	5	5	5	1.388	0.915	0.968	0.867	0.879	1.073	nucleus				K17290	HTATIP2; oxidoreductase [EC:1.1.1.-]		IPR016040;	NAD(P)-binding domain;
A0A452FZS7	"SCO1-like protein, mitochondrial [Zootermopsis nevadensis]"	1.817	Up	0.0108213	LOC102174428	31.749	17.359	8.5	3	3	3	1.352	1.285	1.019	0.744	0.732	0.939	mitochondria				K07152	SCO1_2; protein SCO1/2		IPR012336;	Thioredoxin-like fold;
A0A452FZU7	Microfibril-associated glycoprotein 4 [Stylophora pistillata]	1.568	Up	0.042938	MFAP4	28.563	13.599	9.8	2	4	2	1.179	1.181	1.131	0.752	0.862	1.136	extracellular							IPR002181; IPR014716; IPR014715;	Fibrinogen, alpha/beta/gamma chain, C-terminal globular domain; Fibrinogen, alpha/beta/gamma chain, C-terminal globular, subdomain 1; Fibrinogen, alpha/beta/gamma chain, C-terminal globular, subdomain 2;
A0A452G0D9	desmoglein-4 precursor [Capra hircus]	0.265	Down	0.0114388	DSG4	113.11	17.555	2.3	2	2	2	0.385	1.046	0.601	1.455	1.546	1.27	plasma membrane	GO:0098609 cell-cell adhesion; GO:0007155 cell adhesion; GO:0022610 biological adhesion; GO:0007156 homophilic cell adhesion via plasma membrane adhesion molecules; GO:0098742 cell-cell adhesion via plasma-membrane adhesion molecules;	GO:0016020 membrane; GO:0005623 cell; GO:0044464 cell part; GO:0071944 cell periphery; GO:0005886 plasma membrane;	GO:0043169 cation binding; GO:0046872 metal ion binding; GO:0005509 calcium ion binding; GO:0005488 binding; GO:0043167 ion binding;	K07599	DSG4; desmoglein 4		IPR015919; IPR027397; IPR000233; IPR002126;	Cadherin-like; Catenin binding domain; Cadherin, cytoplasmic domain; Cadherin;
A0A452G0L1	---	0.229	Down	0.00036092	IVL	47.777	42.09	14.9	5	6	5	0.32	0.614	0.523	1.4	1.737	1.62	cytoplasm	GO:0032502 developmental process; GO:0060429 epithelium development; GO:0044707 single-multicellular organism process; GO:0043588 skin development; GO:0030216 keratinocyte differentiation; GO:0009888 tissue development; GO:0048731 system development; GO:0048869 cellular developmental process; GO:0044763 single-organism cellular process; GO:0044699 single-organism process; GO:0032501 multicellular…	GO:0016020 membrane; GO:0001533 cornified envelope; GO:0005623 cell; GO:0044464 cell part; GO:0071944 cell periphery; GO:0005886 plasma membrane;					IPR019571; IPR009733;	Involucrin, N-terminal; Involucrin 2;
A0A452G0L3	Elongator complex protein 1 [Stylophora pistillata]	0.509	Down	0.0061413	ELP1	147.31	13.977	1.8	2	2	2	0.732	1.115	0.936	1.439	1.066	0.928	nucleus	GO:0050794 regulation of cellular process; GO:0006725 cellular aromatic compound metabolic process; GO:0060255 regulation of macromolecule metabolic process; GO:0019219 regulation of nucleobase-containing compound metabolic process; GO:0009451 RNA modification; GO:0044237 cellular metabolic process; GO:0071704 organic substance metabolic process; GO:0002098 tRNA wobble uridine modification; GO:20…	GO:0044464 cell part; GO:0005622 intracellular; GO:0032991 macromolecular complex; GO:0044424 intracellular part; GO:0043234 protein complex; GO:0005623 cell; GO:0033588 Elongator holoenzyme complex;	GO:0005515 protein binding; GO:0005488 binding;	K11373	ELP1, IKI3, IKBKAP; elongator complex protein 1		IPR015943;	WD40/YVTN repeat-like-containing domain;
A0A452G0P6	"type I cytokeratin, enveloping layer, like [Danio rerio]"	2.164	Up	7.0407e-07	KRT10	58.036	323.31	37.4	22	11	6	1.714	0.619	1.585	0.792	0.269	0.959	nucleus		GO:0043229 intracellular organelle; GO:0099513 polymeric cytoskeletal fiber; GO:0043232 intracellular non-membrane-bounded organelle; GO:0044430 cytoskeletal part; GO:0044446 intracellular organelle part; GO:0099512 supramolecular fiber; GO:0044424 intracellular part; GO:0005623 cell; GO:0099080 supramolecular complex; GO:0044422 organelle part; GO:0099081 supramolecular polymer; GO:0043228 non-m…	GO:0005198 structural molecule activity;	K07604	KRT1; type I keratin, acidic	chx04915 Estrogen signaling pathway - Capra hircus (goat);
A0A452G0S2	---	3.089	Up	0.027417	FAM162A	17.357	24.666	15.2	3	3	3	1.875	1.233	0.869	0.607	0.786	0.741	cytoplasm
A0A452G1J7	Nucleolar protein 58 [Zootermopsis nevadensis]	1.607	Up	4.377e-05	NOP58	62.49	60.185	17.2	9	9	9	1.186	1.102	1.251	0.738	0.987	0.72	cytoplasm				K14565	NOP58; nucleolar protein 58	chx03008 Ribosome biogenesis in eukaryotes - Capra hircus (goat);	IPR002687; IPR012974; IPR012976;	Nop domain; NOP5, N-terminal; NOSIC;
A0A452G1L9	Annulin [Zootermopsis nevadensis]	0.592	Down	0.007477	TGM2	68.439	35.284	7.9	4	4	4	1.119	0.495	0.969	1.89	0.82	1.093	cytoplasm	GO:0008152 metabolic process; GO:0044260 cellular macromolecule metabolic process; GO:0044267 cellular protein metabolic process; GO:0018149 peptide cross-linking; GO:0006464 cellular protein modification process; GO:0043170 macromolecule metabolic process; GO:0019538 protein metabolic process; GO:0036211 protein modification process; GO:0043412 macromolecule modification; GO:0044238 primary meta…		GO:0016746 transferase activity, transferring acyl groups; GO:0003824 catalytic activity; GO:0016740 transferase activity; GO:0003810 protein-glutamine gamma-glutamyltransferase activity; GO:0016755 transferase activity, transferring amino-acyl groups;	K05625	TGM2; transglutaminase 2 [EC:2.3.2.13]	chx05016 Huntington disease - Capra hircus (goat);	IPR008958; IPR002931; IPR013783; IPR014756; IPR001102;	Transglutaminase, C-terminal; Transglutaminase-like; Immunoglobulin-like fold; Immunoglobulin E-set; Transglutaminase, N-terminal;
A0A452G1Q7	"Coiled-coil-helix-coiled-coil-helix domain-containing protein 2, mitochondrial [Stylophora pistillata]"	1.515	Up	0.021576	CHCHD2	15.557	16.105	22.4	2	2	2	1.242	1.05	0.842	0.82	1.035	1.143	cytoplasm,nucleus				K22758
A0A452G1X4	putative phospholipase B-like 2 [Stylophora pistillata]	1.537	Up	0.024138	PLBD2	65.523	25.421	7.6	4	4	4	1.379	0.914	1.103	0.897	0.763	1.011	extracellular
A0A452G2I6	insulin-like growth factor-binding protein 2 precursor [Bos taurus]	2.07	Up	0.022524	IGFBP2	32.328	22.397	13.4	3	3	3	1.389	0.982	1.562	0.671	0.577	0.853	extracellular	GO:0001558 regulation of cell growth; GO:0050794 regulation of cellular process; GO:0050789 regulation of biological process; GO:0040008 regulation of growth; GO:0051128 regulation of cellular component organization; GO:0065007 biological regulation;	GO:0005576 extracellular region;	GO:0005520 insulin-like growth factor binding; GO:0005515 protein binding; GO:0019838 growth factor binding; GO:0005488 binding;				IPR000716; IPR000867; IPR009030;	Thyroglobulin type-1; Insulin-like growth factor-binding protein, IGFBP; Growth factor receptor cysteine-rich domain;
A0A452G2Q3	"Glutamine synthetase 2 cytoplasmic, partial [Stegodyphus mimosarum]"	0.487	Down	1.5e-08	GLUL	42.045	57.737	20.4	7	9	6	0.757	0.837	0.468	1.555	1.485	1.233	cytoplasm	GO:0009064 glutamine family amino acid metabolic process; GO:0008652 cellular amino acid biosynthetic process; GO:0006542 glutamine biosynthetic process; GO:0016053 organic acid biosynthetic process; GO:0044711 single-organism biosynthetic process; GO:0044281 small molecule metabolic process; GO:0006541 glutamine metabolic process; GO:0044763 single-organism cellular process; GO:0044699 single-or…		GO:0016879 ligase activity, forming carbon-nitrogen bonds; GO:0016211 ammonia ligase activity; GO:0004356 glutamate-ammonia ligase activity; GO:0016880 acid-ammonia (or amide) ligase activity; GO:0003824 catalytic activity; GO:0016874 ligase activity;	K01915	glnA, GLUL; glutamine synthetase [EC:6.3.1.2]	chx00220 Arginine biosynthesis - Capra hircus (goat); chx00250 Alanine, aspartate and glutamate metabolism - Capra hircus (goat); chx00630 Glyoxylate and dicarboxylate metabolism - Capra hircus (goat); chx00910 Nitrogen metabolism - Capra hircus (goat); chx01100 Metabolic pathways - Capra hircus (goat); chx01230 Biosynthesis of amino acids - Capra hircus (goat); chx04217 Necroptosis - Capra hircu…	IPR008146; IPR008147; IPR014746;	Glutamine synthetase, catalytic domain; Glutamine synthetase, beta-Grasp domain; Glutamine synthetase/guanido kinase, catalytic domain;
A0A452G333	Carboxypeptidase M [Zootermopsis nevadensis]	1.516	Up	0.040935	CPM	50.261	24.825	6.8	3	3	3	1.061	0.747	1.274	0.7	0.946	1.43	extracellular	GO:0006508 proteolysis; GO:0008152 metabolic process; GO:0043170 macromolecule metabolic process; GO:0019538 protein metabolic process; GO:0044238 primary metabolic process; GO:0071704 organic substance metabolic process;		GO:0004180 carboxypeptidase activity; GO:0008233 peptidase activity; GO:0008238 exopeptidase activity; GO:0043167 ion binding; GO:0008235 metalloexopeptidase activity; GO:0016787 hydrolase activity; GO:0008237 metallopeptidase activity; GO:0008270 zinc ion binding; GO:0004181 metallocarboxypeptidase activity; GO:0046914 transition metal ion binding; GO:0003824 catalytic activity; GO:0005488 bindi…	K01296	CPM; carboxypeptidase M [EC:3.4.17.12]		IPR008969; IPR000834; IPR014766;	Carboxypeptidase-like, regulatory domain; Peptidase M14, carboxypeptidase A; Carboxypeptidase, regulatory domain;
A0A452G397	Protein transport protein Sec24C [Zootermopsis nevadensis]	0.545	Down	0.0094394	SEC24D	110.11	18.8	3.4	3	3	3	1.014	1.011	0.597	1.861	1.104	0.982	cytoplasm	GO:0045184 establishment of protein localization; GO:0006810 transport; GO:0046907 intracellular transport; GO:0070727 cellular macromolecule localization; GO:0051649 establishment of localization in cell; GO:0016192 vesicle-mediated transport; GO:0006886 intracellular protein transport; GO:0048193 Golgi vesicle transport; GO:0071702 organic substance transport; GO:0008104 protein localization; G…	GO:0016020 membrane; GO:0030658 transport vesicle membrane; GO:0031410 cytoplasmic vesicle; GO:0031090 organelle membrane; GO:0098796 membrane protein complex; GO:0005737 cytoplasm; GO:0031982 vesicle; GO:0044433 cytoplasmic vesicle part; GO:0032991 macromolecular complex; GO:0044424 intracellular part; GO:0030120 vesicle coat; GO:0005623 cell; GO:0044422 organelle part; GO:0030662 coated vesicle…	GO:0043169 cation binding; GO:0046872 metal ion binding; GO:0008270 zinc ion binding; GO:0046914 transition metal ion binding; GO:0005488 binding; GO:0043167 ion binding;	K14007	SEC24; protein transport protein SEC24	chx04141 Protein processing in endoplasmic reticulum - Capra hircus (goat);	IPR006900; IPR012990; IPR006896; IPR006895; IPR029006; IPR007123; IPR002035;	Sec23/Sec24, helical domain; Sec23/Sec24 beta-sandwich; Sec23/Sec24, trunk domain; Zinc finger, Sec23/Sec24-type; ADF-H/Gelsolin-like domain; Gelsolin-like domain; von Willebrand factor, type A;
A0A452G3F2	"type I cytokeratin, enveloping layer, like [Danio rerio]"	0.049	Down	0.002056	LOC102176726	46.183	103.43	35.4	15	3	2	0.173	0.533	0.452	3.558	1.69	0.673	mitochondria		GO:0043229 intracellular organelle; GO:0099513 polymeric cytoskeletal fiber; GO:0043232 intracellular non-membrane-bounded organelle; GO:0044430 cytoskeletal part; GO:0044446 intracellular organelle part; GO:0099512 supramolecular fiber; GO:0044424 intracellular part; GO:0005623 cell; GO:0099080 supramolecular complex; GO:0044422 organelle part; GO:0099081 supramolecular polymer; GO:0043228 non-m…	GO:0005198 structural molecule activity;	K07604	KRT1; type I keratin, acidic	chx04915 Estrogen signaling pathway - Capra hircus (goat);
A0A452G3H5	lysyl hydroxylase precursor [Bos taurus]	0.539	Down	0.0093447	PLOD1	83.349	12.063	2.5	2	2	2	0.916	0.636	0.777	1.699	0.934	1.589	cytoplasm	GO:0044699 single-organism process; GO:0008152 metabolic process; GO:0055114 oxidation-reduction process; GO:0044710 single-organism metabolic process;	GO:0043226 organelle; GO:0043231 intracellular membrane-bounded organelle; GO:0043229 intracellular organelle; GO:0005783 endoplasmic reticulum; GO:0044464 cell part; GO:0005622 intracellular; GO:0005737 cytoplasm; GO:0012505 endomembrane system; GO:0044424 intracellular part; GO:0043227 membrane-bounded organelle; GO:0005623 cell; GO:0044444 cytoplasmic part;	GO:0019842 vitamin binding; GO:0005506 iron ion binding; GO:0070815 peptidyl-lysine 5-dioxygenase activity; GO:0031418 L-ascorbic acid binding; GO:0043167 ion binding; GO:0043177 organic acid binding; GO:0016705 oxidoreductase activity, acting on paired donors, with incorporation or reduction of molecular oxygen; GO:0016706 oxidoreductase activity, acting on paired donors, with incorporation or r…	K00473	PLOD1; procollagen-lysine,2-oxoglutarate 5-dioxygenase 1 [EC:1.14.11.4]	chx00310 Lysine degradation - Capra hircus (goat);	IPR006620; IPR005123; IPR029044;	Prolyl 4-hydroxylase, alpha subunit; Oxoglutarate/iron-dependent dioxygenase; Nucleotide-diphospho-sugar transferases;
A0A452G3S8	Tubulin beta-1 chain [Zootermopsis nevadensis]	0.631	Down	0.037661	TUBB	49.67	115.52	26.6	10	31	2	0.705	0.94	0.996	1.118	1.138	1.197	cytoplasm,nucleus	GO:0007017 microtubule-based process; GO:0009987 cellular process;	GO:0043229 intracellular organelle; GO:0099513 polymeric cytoskeletal fiber; GO:0005874 microtubule; GO:0043232 intracellular non-membrane-bounded organelle; GO:0044430 cytoskeletal part; GO:0044446 intracellular organelle part; GO:0099512 supramolecular fiber; GO:0044424 intracellular part; GO:0005623 cell; GO:0099080 supramolecular complex; GO:0044422 organelle part; GO:0099081 supramolecular p…	GO:1901265 nucleoside phosphate binding; GO:0001882 nucleoside binding; GO:0043167 ion binding; GO:0016817 hydrolase activity, acting on acid anhydrides; GO:0016787 hydrolase activity; GO:0000166 nucleotide binding; GO:0017111 nucleoside-triphosphatase activity; GO:0097159 organic cyclic compound binding; GO:1901363 heterocyclic compound binding; GO:0032549 ribonucleoside binding; GO:0097367 carb…	K07375	TUBB; tubulin beta	chx04145 Phagosome - Capra hircus (goat); chx04540 Gap junction - Capra hircus (goat);	IPR003008; IPR023123; IPR008280; IPR018316;	Tubulin/FtsZ, GTPase domain; Tubulin, C-terminal; Tubulin/FtsZ, C-terminal; Tubulin/FtsZ, 2-layer sandwich domain;
A0A452G3V6	Collagen type I alpha 2 chain OS=Capra hircus OX=9925 GN=COL1A2 PE=4 SV=1	0.662	Down	0.00178144	COL1A2	110.45	233.22	16.9	18	24	18	1.018	0.32	0.56	1.538	0.499	2.207	extracellular			GO:0005201 extracellular matrix structural constituent; GO:0005198 structural molecule activity;	K06236	COL1A; collagen, type I, alpha	chx04151 PI3K-Akt signaling pathway - Capra hircus (goat); chx04510 Focal adhesion - Capra hircus (goat); chx04512 ECM-receptor interaction - Capra hircus (goat); chx04611 Platelet activation - Capra hircus (goat); chx04926 Relaxin signaling pathway - Capra hircus (goat); chx04933 AGE-RAGE signaling pathway in diabetic complications - Capra hircus (goat); chx04974 Protein digestion and absorption…	IPR000885;	Fibrillar collagen, C-terminal;
A0A452G4I2	"Protein lethal(2)essential for life, partial [Stegodyphus mimosarum]"	0.198	Down	0.0068997	HSPB2	20.204	14.513	14.3	2	2	2	0.884	0.357	0.427	4.466	0.753	0.645	cytoplasm,nucleus				K09543	HSPB2; heat shock protein beta-2	chx05205 Proteoglycans in cancer - Capra hircus (goat);	IPR002068; IPR008978;	Alpha crystallin/Hsp20 domain; HSP20-like chaperone;
A0A452G4K3	6-phosphofructokinase [Zootermopsis nevadensis]	0.659	Down	3.8133e-06	PFKM	85.594	78.62	14.7	10	11	9	0.912	0.986	0.883	1.383	1.246	0.676	cytoplasm	GO:0006757 ATP generation from ADP; GO:0009116 nucleoside metabolic process; GO:0042278 purine nucleoside metabolic process; GO:0006165 nucleoside diphosphate phosphorylation; GO:0046031 ADP metabolic process; GO:0019362 pyridine nucleotide metabolic process; GO:0006096 glycolytic process; GO:0009167 purine ribonucleoside monophosphate metabolic process; GO:0009117 nucleotide metabolic process; G…	GO:0044424 intracellular part; GO:0005623 cell; GO:0044464 cell part; GO:0005622 intracellular; GO:0005737 cytoplasm;	GO:0003872 6-phosphofructokinase activity; GO:0005524 ATP binding; GO:1901265 nucleoside phosphate binding; GO:0016773 phosphotransferase activity, alcohol group as acceptor; GO:0001882 nucleoside binding; GO:0043167 ion binding; GO:0000166 nucleotide binding; GO:0097159 organic cyclic compound binding; GO:1901363 heterocyclic compound binding; GO:0032549 ribonucleoside binding; GO:0097367 carboh…	K00850	pfkA, PFK; 6-phosphofructokinase 1 [EC:2.7.1.11]	chx00010 Glycolysis / Gluconeogenesis - Capra hircus (goat); chx00030 Pentose phosphate pathway - Capra hircus (goat); chx00051 Fructose and mannose metabolism - Capra hircus (goat); chx00052 Galactose metabolism - Capra hircus (goat); chx01100 Metabolic pathways - Capra hircus (goat); chx01200 Carbon metabolism - Capra hircus (goat); chx01230 Biosynthesis of amino acids - Capra hircus (goat); ch…	IPR000023;	Phosphofructokinase domain;
A0A452G4W7	probable ATP-dependent RNA helicase DDX58 [Sus scrofa]	2.45	Up	6.3645e-07	DDX58	107.7	34.438	5.4	6	6	6	1.301	1.448	1.236	0.531	0.526	0.516	cytoplasm			GO:0003677 DNA binding; GO:0005524 ATP binding; GO:1901265 nucleoside phosphate binding; GO:0001882 nucleoside binding; GO:0043167 ion binding; GO:0016817 hydrolase activity, acting on acid anhydrides; GO:0016787 hydrolase activity; GO:0000166 nucleotide binding; GO:1901363 heterocyclic compound binding; GO:0097159 organic cyclic compound binding; GO:0032549 ribonucleoside binding; GO:0097367 car…	K12646	DDX58, RIG-I; ATP-dependent RNA helicase DDX58 [EC:3.6.3.14]	chx04064 NF-kappa B signaling pathway - Capra hircus (goat); chx04622 RIG-I-like receptor signaling pathway - Capra hircus (goat); chx04623 Cytosolic DNA-sensing pathway - Capra hircus (goat); chx05160 Hepatitis C - Capra hircus (goat); chx05161 Hepatitis B - Capra hircus (goat); chx05162 Measles - Capra hircus (goat); chx05164 Influenza A - Capra hircus (goat); chx05168 Herpes simplex virus 1 in…	IPR031964; IPR006935; IPR021673; IPR027417; IPR014001; IPR001650; IPR011029;	Caspase recruitment domain; Helicase/UvrB, N-terminal; C-terminal domain of RIG-I; P-loop containing nucleoside triphosphate hydrolase; Helicase superfamily 1/2, ATP-binding domain; Helicase, C-terminal; Death-like domain;
A0A452G5X2	glucosylceramidase-like [Exaiptasia pallida]	1.558	Up	5.5529e-05	GBA	59.937	55.275	16.4	8	10	8	1.388	0.961	1.041	0.891	0.685	1.019	extracellular	GO:0006643 membrane lipid metabolic process; GO:0044763 single-organism cellular process; GO:0006807 nitrogen compound metabolic process; GO:0044699 single-organism process; GO:0044255 cellular lipid metabolic process; GO:0005975 carbohydrate metabolic process; GO:0044238 primary metabolic process; GO:0044237 cellular metabolic process; GO:0071704 organic substance metabolic process; GO:0008152 m…		GO:0004553 hydrolase activity, hydrolyzing O-glycosyl compounds; GO:0016787 hydrolase activity; GO:0003824 catalytic activity; GO:0004348 glucosylceramidase activity; GO:0016798 hydrolase activity, acting on glycosyl bonds;	K01201	GBA, srfJ; glucosylceramidase [EC:3.2.1.45]	chx00511 Other glycan degradation - Capra hircus (goat); chx00600 Sphingolipid metabolism - Capra hircus (goat); chx01100 Metabolic pathways - Capra hircus (goat); chx04142 Lysosome - Capra hircus (goat);	IPR033453; IPR013780; IPR033452; IPR017853; IPR013781;	Glycosyl hydrolase family 30, TIM-barrel domain; Glycosyl hydrolase, all-beta; Glycosyl hydrolase family 30, beta sandwich domain; Glycoside hydrolase superfamily; Glycoside hydrolase, catalytic domain;
A0A452G606	---	0.485	Down	3.2839e-06	GLYATL2	34.876	40.364	21.8	5	6	5	0.62	0.856	0.856	1.279	1.257	1.524	cytoplasm		GO:0043226 organelle; GO:0043231 intracellular membrane-bounded organelle; GO:0043229 intracellular organelle; GO:0044464 cell part; GO:0005622 intracellular; GO:0005737 cytoplasm; GO:0044424 intracellular part; GO:0043227 membrane-bounded organelle; GO:0005623 cell; GO:0005739 mitochondrion; GO:0044444 cytoplasmic part;	GO:0016746 transferase activity, transferring acyl groups; GO:0003824 catalytic activity; GO:0016740 transferase activity; GO:0016747 transferase activity, transferring acyl groups other than amino-acyl groups; GO:0047961 glycine N-acyltransferase activity; GO:0016410 N-acyltransferase activity;	K22749			IPR015938; IPR016181; IPR013652;	Glycine N-acyltransferase, N-terminal; Acyl-CoA N-acyltransferase; Glycine N-acyltransferase, C-terminal;
A0A452G662	---	0.177	Down	0.0117031	HSPB7	18.402	13.693	16	2	2	2	0.58	1.066	0.515	3.272	0.906	0.549	nucleus				K09543	HSPB2; heat shock protein beta-2	chx05205 Proteoglycans in cancer - Capra hircus (goat);	IPR002068; IPR008978;	Alpha crystallin/Hsp20 domain; HSP20-like chaperone;
A0A452G6C7	---	2.433	Up	0.0033751	---	14.991	29.883	11.3	2	2	2	2.19	0.856	1.066	0.9	0.499	0.724	extracellular			GO:0005515 protein binding; GO:0005488 binding;				IPR007110; IPR013783; IPR003599; IPR013106;	Immunoglobulin-like domain; Immunoglobulin-like fold; Immunoglobulin subtype; Immunoglobulin V-set domain;
A0A452G6M3	fibromodulin precursor [Mus musculus]	2.532	Up	0.0041995	FMOD	43.035	40.931	12.8	4	4	4	1.98	0.802	1.05	0.782	0.611	1.169	extracellular			GO:0005515 protein binding; GO:0005488 binding;	K08121	FMOD; fibromodulin	chx04350 TGF-beta signaling pathway - Capra hircus (goat);	IPR000372; IPR032675;	Leucine-rich repeat N-terminal domain; Leucine-rich repeat domain, L domain-like;
A0A452G751	Peroxisomal biogenesis factor 3 [Stylophora pistillata]	1.803	Up	0.0046396	PEX3	42.147	11.158	4.6	2	2	2	1.132	1.181	1.221	0.628	0.992	0.738	peroxisome	GO:0007031 peroxisome organization; GO:0016043 cellular component organization; GO:0009987 cellular process; GO:0006996 organelle organization; GO:0071840 cellular component organization or biogenesis;	GO:0016020 membrane; GO:0043229 intracellular organelle; GO:0031903 microbody membrane; GO:0031231 intrinsic component of peroxisomal membrane; GO:0044439 peroxisomal part; GO:0098588 bounding membrane of organelle; GO:0031090 organelle membrane; GO:0005777 peroxisome; GO:0005737 cytoplasm; GO:0044446 intracellular organelle part; GO:0031224 intrinsic component of membrane; GO:0044438 microbody p…		K13336	PEX3; peroxin-3	chx04146 Peroxisome - Capra hircus (goat);
A0A452G7L4	S-adenosylmethionine synthase isoform type-1 [Stylophora pistillata]	0.625	Down	0.00089697	MAT2A	45.654	130.71	20.1	8	8	6	0.839	0.779	0.807	1.342	1.2	1.453	cytoplasm	GO:0051188 cofactor biosynthetic process; GO:0006790 sulfur compound metabolic process; GO:0046500 S-adenosylmethionine metabolic process; GO:0009058 biosynthetic process; GO:0006732 coenzyme metabolic process; GO:1901576 organic substance biosynthetic process; GO:0044237 cellular metabolic process; GO:0044272 sulfur compound biosynthetic process; GO:0044249 cellular biosynthetic process; GO:0051…		GO:0005524 ATP binding; GO:1901265 nucleoside phosphate binding; GO:0001882 nucleoside binding; GO:0043167 ion binding; GO:0000166 nucleotide binding; GO:0004478 methionine adenosyltransferase activity; GO:0097159 organic cyclic compound binding; GO:1901363 heterocyclic compound binding; GO:0032549 ribonucleoside binding; GO:0097367 carbohydrate derivative binding; GO:0003824 catalytic activity; …	K00789	metK; S-adenosylmethionine synthetase [EC:2.5.1.6]	chx00270 Cysteine and methionine metabolism - Capra hircus (goat); chx01100 Metabolic pathways - Capra hircus (goat); chx01230 Biosynthesis of amino acids - Capra hircus (goat);	IPR022636; IPR022628; IPR022630; IPR022629;	S-adenosylmethionine synthetase superfamily; S-adenosylmethionine synthetase, N-terminal; S-adenosylmethionine synthetase, C-terminal; S-adenosylmethionine synthetase, central domain;
A0A452G7T2	Retinol dehydrogenase 13 [Stylophora pistillata]	1.692	Up	7.6839e-05	RDH12	35.174	40.67	21.5	6	6	6	1.147	1.283	1.249	0.678	0.697	0.739	extracellular				K11153	RDH12; retinol dehydrogenase 12 [EC:1.1.1.300]	chx00830 Retinol metabolism - Capra hircus (goat); chx01100 Metabolic pathways - Capra hircus (goat);	IPR016040;	NAD(P)-binding domain;
A0A452G7Y5	"Carbonic anhydrase 7, partial [Stegodyphus mimosarum]"	1.584	Up	0.02184	CA4	34.988	12.023	6.1	2	2	2	0.93	0.824	1.633	0.587	0.861	1.036	extracellular				K18246	CA4; carbonic anhydrase 4 [EC:4.2.1.1]	chx00910 Nitrogen metabolism - Capra hircus (goat); chx01100 Metabolic pathways - Capra hircus (goat); chx04964 Proximal tubule bicarbonate reclamation - Capra hircus (goat);	IPR001148;	Alpha carbonic anhydrase;
A0A452G7Z1	Src substrate cortactin [Zootermopsis nevadensis]	2.217	Up	0.032821	HCLS1	52.317	25.322	8.7	4	4	4	1.665	0.871	1.08	0.751	0.751	1.006	cytoplasm			GO:0005515 protein binding; GO:0005488 binding;	K06106	CTTN, EMS1; cortactin	chx04530 Tight junction - Capra hircus (goat); chx05100 Bacterial invasion of epithelial cells - Capra hircus (goat); chx05205 Proteoglycans in cancer - Capra hircus (goat);	IPR001452;	SH3 domain;
A0A452G830	Prostaglandin reductase 1 [Zootermopsis nevadensis]	1.55	Up	0.000195931	PTGR1	35.675	80.033	23.7	8	10	7	1.327	1.141	0.915	0.856	0.878	0.926	cytoplasm	GO:0044699 single-organism process; GO:0008152 metabolic process; GO:0055114 oxidation-reduction process; GO:0044710 single-organism metabolic process;	GO:0044424 intracellular part; GO:0005623 cell; GO:0044464 cell part; GO:0005622 intracellular; GO:0005737 cytoplasm;	GO:0032440 2-alkenal reductase [NAD(P)] activity; GO:0016627 oxidoreductase activity, acting on the CH-CH group of donors; GO:0016628 oxidoreductase activity, acting on the CH-CH group of donors, NAD or NADP as acceptor; GO:0047522 15-oxoprostaglandin 13-oxidase activity; GO:0003824 catalytic activity; GO:0016491 oxidoreductase activity;	K13948	PTGR1, LTB4DH; prostaglandin reductase 1 [EC:1.3.1.74 1.3.1.48]		IPR011032; IPR020843; IPR016040; IPR013149;	GroES-like; Polyketide synthase, enoylreductase domain; NAD(P)-binding domain; Alcohol dehydrogenase, C-terminal;
A0A452G893	S100A8 protein [Bubalus bubalis]	16.18	Up	2.734e-06	S100A8	10.367	27.911	32.6	4	6	4	4.676	0.44	0.297	0.289	0.203	0.606	cytoplasm			GO:0043169 cation binding; GO:0046872 metal ion binding; GO:0005509 calcium ion binding; GO:0005488 binding; GO:0043167 ion binding;	K21127	S100A8; protein S100-A8	chx04657 IL-17 signaling pathway - Capra hircus (goat);	IPR002048; IPR011992; IPR013787;	EF-hand domain; EF-hand domain pair; S100/CaBP-9k-type, calcium binding, subdomain;
A0A452G899	Cysteine string protein [Zootermopsis nevadensis]	1.589	Up	0.040099	DNAJC5	22.133	24.598	14.6	2	2	2	1.119	1.07	0.967	0.704	1.046	1.138	cytoplasm				K09525	DNAJC5; DnaJ homolog subfamily C member 5	chx04141 Protein processing in endoplasmic reticulum - Capra hircus (goat);	IPR001623;	DnaJ domain;
A0A452G8G3	tensin-2 isoform 2 [Mus musculus]	0.637	Down	0.042375	TNS4	73.144	14.494	3.5	2	2	2	0.789	0.985	0.931	1.239	1.223	1.03	nucleus			GO:0005515 protein binding; GO:0005488 binding;	K18080	TNS; tensin		IPR013625; IPR000980; IPR033929; IPR011993; IPR006020;	Tensin/EPS8 phosphotyrosine-binding domain; SH2 domain; Tensin, phosphotyrosine-binding domain; PH domain-like; PTB/PI domain;
A0A452G8M5	CTP synthase 1 [Stylophora pistillata]	0.586	Down	0.00176329	CTPS1	66.793	47.711	11.2	6	7	5	0.667	0.879	0.78	1.139	1.338	1.472	cytoplasm	GO:0009116 nucleoside metabolic process; GO:0046132 pyrimidine ribonucleoside biosynthetic process; GO:0009147 pyrimidine nucleoside triphosphate metabolic process; GO:0009117 nucleotide metabolic process; GO:0044699 single-organism process; GO:0009163 nucleoside biosynthetic process; GO:0009058 biosynthetic process; GO:0046036 CTP metabolic process; GO:0044237 cellular metabolic process; GO:0006…		GO:0016879 ligase activity, forming carbon-nitrogen bonds; GO:0003824 catalytic activity; GO:0003883 CTP synthase activity; GO:0016874 ligase activity;	K01937	pyrG, CTPS; CTP synthase [EC:6.3.4.2]	chx00240 Pyrimidine metabolism - Capra hircus (goat); chx01100 Metabolic pathways - Capra hircus (goat);	IPR027417; IPR017456; IPR017926; IPR033828; IPR029062;	P-loop containing nucleoside triphosphate hydrolase; CTP synthase, N-terminal; Glutamine amidotransferase; CTP synthase GATase domain; Class I glutamine amidotransferase-like;
A0A452G8U2	target of Nesh-SH3 isoform 4 precursor [Mus musculus]	0.336	Down	0.00067683	ABI3BP	117.51	50.062	6.9	6	7	2	0.371	0.934	0.95	1.104	1.074	1.753	extracellular			GO:0005515 protein binding; GO:0005488 binding;				IPR013783; IPR003961;	Immunoglobulin-like fold; Fibronectin type III;
A0A452G8V8	integrin alpha-2 precursor [Sus scrofa]	0.496	Down	0.0084361	ITGA2	129.82	21.827	2.9	3	3	3	0.554	0.676	0.844	1.118	1.137	1.743	peroxisome	GO:0007155 cell adhesion; GO:0022610 biological adhesion;	GO:0016020 membrane; GO:0098636 protein complex involved in cell adhesion; GO:0031226 intrinsic component of plasma membrane; GO:0071944 cell periphery; GO:0098796 membrane protein complex; GO:0098797 plasma membrane protein complex; GO:0098802 plasma membrane receptor complex; GO:0043235 receptor complex; GO:0032991 macromolecular complex; GO:0008305 integrin complex; GO:0031224 intrinsic compon…		K06481	ITGA2, CD49b; integrin alpha 2	chx04145 Phagosome - Capra hircus (goat); chx04151 PI3K-Akt signaling pathway - Capra hircus (goat); chx04510 Focal adhesion - Capra hircus (goat); chx04512 ECM-receptor interaction - Capra hircus (goat); chx04611 Platelet activation - Capra hircus (goat); chx04640 Hematopoietic cell lineage - Capra hircus (goat); chx04810 Regulation of actin cytoskeleton - Capra hircus (goat); chx05165 Human pap…	IPR032695; IPR013649; IPR002035;	Integrin domain; Integrin alpha-2; von Willebrand factor, type A;
A0A452G990	adenosylhomocysteinase [Sus scrofa]	0.525	Down	1e-32	AHCY	47.664	308.14	51.9	26	42	26	0.647	0.834	0.657	1.232	1.363	1.445	cytoplasm	GO:1901606 alpha-amino acid catabolic process; GO:0009116 nucleoside metabolic process; GO:0042278 purine nucleoside metabolic process; GO:0046498 S-adenosylhomocysteine metabolic process; GO:0006725 cellular aromatic compound metabolic process; GO:0044699 single-organism process; GO:0072523 purine-containing compound catabolic process; GO:0044237 cellular metabolic process; GO:0071704 organic su…		GO:0097159 organic cyclic compound binding; GO:1901363 heterocyclic compound binding; GO:0004013 adenosylhomocysteinase activity; GO:0016801 hydrolase activity, acting on ether bonds; GO:1901265 nucleoside phosphate binding; GO:0051287 NAD binding; GO:0003824 catalytic activity; GO:0005488 binding; GO:0016787 hydrolase activity; GO:0000166 nucleotide binding; GO:0048037 cofactor binding; GO:00168…	K01251	E3.3.1.1, ahcY; adenosylhomocysteinase [EC:3.3.1.1]	chx00270 Cysteine and methionine metabolism - Capra hircus (goat); chx01100 Metabolic pathways - Capra hircus (goat);	IPR016040; IPR015878;	NAD(P)-binding domain; S-adenosyl-L-homocysteine hydrolase, NAD binding domain;
A0A452G9K5	"keratin, type II cytoskeletal 5 [Bos taurus]"	2.454	Up	1.55316e-05	KRT1	63.15	323.31	41.5	28	11	4	1.715	0.563	1.568	0.699	0.191	0.836	nucleus		GO:0043229 intracellular organelle; GO:0099513 polymeric cytoskeletal fiber; GO:0043232 intracellular non-membrane-bounded organelle; GO:0044430 cytoskeletal part; GO:0044446 intracellular organelle part; GO:0099512 supramolecular fiber; GO:0044424 intracellular part; GO:0005623 cell; GO:0099080 supramolecular complex; GO:0045095 keratin filament; GO:0044422 organelle part; GO:0099081 supramolecu…	GO:0005198 structural molecule activity;	K07605	KRT2; type II keratin, basic		IPR032449; IPR032444;	Keratin type II cytoskeletal 1, tail; Keratin type II head;
A0A452G9S1	Gamma-glutamylcyclotransferase [Zootermopsis nevadensis]	2.67	Up	2.09499e-12	GGCT	21.083	77.506	41.5	10	12	10	1.458	0.774	1.977	0.546	0.364	0.65	cytoplasm				K00682	GGCT; gamma-glutamylcyclotransferase [EC:4.3.2.9]	chx00480 Glutathione metabolism - Capra hircus (goat); chx01100 Metabolic pathways - Capra hircus (goat);	IPR013024;	Gamma-glutamyl cyclotransferase-like;
A0A452G9U0	ras-related protein Rab-35 [Mus musculus]	1.526	Up	0.0055585	RAB35	20.979	36.55	19.1	4	4	4	1.225	1.121	1.06	0.803	0.863	0.974	cytoplasm	GO:0050794 regulation of cellular process; GO:0044700 single organism signaling; GO:0051716 cellular response to stimulus; GO:0007165 signal transduction; GO:0050789 regulation of biological process; GO:0007154 cell communication; GO:0035556 intracellular signal transduction; GO:0044699 single-organism process; GO:0007264 small GTPase mediated signal transduction; GO:0023052 signaling; GO:0050896…		GO:1901265 nucleoside phosphate binding; GO:0001882 nucleoside binding; GO:0043167 ion binding; GO:0000166 nucleotide binding; GO:0097159 organic cyclic compound binding; GO:1901363 heterocyclic compound binding; GO:0032549 ribonucleoside binding; GO:0097367 carbohydrate derivative binding; GO:0032553 ribonucleotide binding; GO:0005488 binding; GO:0032550 purine ribonucleoside binding; GO:0043168…	K07876	RAB35, RAB1C; Ras-related protein Rab-35	chx04144 Endocytosis - Capra hircus (goat);	IPR005225; IPR027417;	Small GTP-binding protein domain; P-loop containing nucleoside triphosphate hydrolase;
A0A452GA11	"Twitchin, partial [Stegodyphus mimosarum]"	0.198	Down	0.00069967	MYBPC1	124.64	30.402	4.6	4	4	4	0.782	0.285	1.09	3.953	0.425	0.492	cytoplasm			GO:0005515 protein binding; GO:0005488 binding;	K12557	MYBPC1; myosin-binding protein C, slow-type		IPR003598; IPR007110; IPR013783; IPR003599; IPR003961; IPR013098;	Immunoglobulin subtype 2; Immunoglobulin-like domain; Immunoglobulin-like fold; Immunoglobulin subtype; Fibronectin type III; Immunoglobulin I-set;
A0A452GA99	deoxynucleoside triphosphate triphosphohydrolase SAMHD1 [Gallus gallus]	2.191	Up	0.000182312	SAMHD1	69.728	53.276	12.2	8	8	8	1.755	0.89	0.981	0.801	0.889	1.012	cytoplasm,nucleus				K22544	chx05170 Human immunodeficiency virus 1 infection - Capra hircus (goat);		IPR006674; IPR003607;	HD domain; HD/PDEase domain;
A1YZ35	Osteoglycin OS=Capra hircus OX=9925 PE=2 SV=1	1.651	Up	2.4974e-05	---	34.148	49.995	20.4	7	9	7	1.369	0.467	0.857	0.829	0.537	2.357	extracellular			GO:0005515 protein binding; GO:0005488 binding;	K08126	OGN; osteoglycin (osteoinductive factor, mimecan)		IPR032675;	Leucine-rich repeat domain, L domain-like;
B2M0S8	RhoB OS=Capra hircus OX=9925 GN=RhoB PE=2 SV=1	1.595	Up	0.041575	RhoB	22.123	27.212	23	4	4	4	1.067	1.005	1.099	0.669	0.974	1.121	cytoplasm	GO:0050794 regulation of cellular process; GO:0044700 single organism signaling; GO:0051716 cellular response to stimulus; GO:0007165 signal transduction; GO:0050789 regulation of biological process; GO:0007154 cell communication; GO:0035556 intracellular signal transduction; GO:0044699 single-organism process; GO:0007264 small GTPase mediated signal transduction; GO:0023052 signaling; GO:0050896…	GO:0005623 cell; GO:0005622 intracellular; GO:0044464 cell part;	GO:1901265 nucleoside phosphate binding; GO:0001882 nucleoside binding; GO:0043167 ion binding; GO:0000166 nucleotide binding; GO:0097159 organic cyclic compound binding; GO:1901363 heterocyclic compound binding; GO:0032549 ribonucleoside binding; GO:0097367 carbohydrate derivative binding; GO:0032553 ribonucleotide binding; GO:0005488 binding; GO:0032550 purine ribonucleoside binding; GO:0043168…	K07856	RHOB; Ras homolog gene family, member B		IPR005225; IPR027417;	Small GTP-binding protein domain; P-loop containing nucleoside triphosphate hydrolase;
B3VHM9	Albumin (Fragment) OS=Capra hircus OX=9925 PE=1 SV=1	0.587	Down	1e-32	---	66.312	323.31	88	86	241	49	0.998	0.586	0.495	1.699	1.158	1.643	cytoplasm	GO:0006810 transport; GO:0051179 localization; GO:0051234 establishment of localization;	GO:0005615 extracellular space; GO:0044421 extracellular region part; GO:0005576 extracellular region;		K16141	ALB; serum albumin	chx04918 Thyroid hormone synthesis - Capra hircus (goat);	IPR014760; IPR020858;	Serum albumin, N-terminal; Serum albumin-like;
B7U9B5	Myoglobin OS=Capra hircus OX=9925 GN=MB PE=1 SV=3	0.177	Down	1.257e-10	MB	16.955	78.002	52.6	8	11	8	0.953	0.113	0.357	5.371	0.374	0.419	cytoplasm	GO:0015671 oxygen transport; GO:0006810 transport; GO:0015669 gas transport; GO:1902578 single-organism localization; GO:0044699 single-organism process; GO:0051179 localization; GO:0051234 establishment of localization; GO:0044765 single-organism transport;		GO:0097159 organic cyclic compound binding; GO:1901363 heterocyclic compound binding; GO:0020037 heme binding; GO:0019825 oxygen binding; GO:0005488 binding; GO:0043167 ion binding; GO:0022892 substrate-specific transporter activity; GO:0043169 cation binding; GO:0046872 metal ion binding; GO:0005344 oxygen transporter activity; GO:0046906 tetrapyrrole binding; GO:0005215 transporter activity;	K21892	MB; myoglobin		IPR009050; IPR000971; IPR012292;	Globin-like; Globin; Globin/Protoglobin;
C6KGS6	Superoxide dismutase (Fragment) OS=Capra hircus OX=9925 GN=MnSOD PE=2 SV=1	2.472	Up	2.4907e-05	MnSOD	23.74	57.85	21.5	5	7	5	1.597	1.255	1.069	0.646	0.672	0.689	mitochondria	GO:0006801 superoxide metabolic process; GO:0033554 cellular response to stress; GO:0051716 cellular response to stimulus; GO:0000303 response to superoxide; GO:0034614 cellular response to reactive oxygen species; GO:0006950 response to stress; GO:0071451 cellular response to superoxide; GO:0071450 cellular response to oxygen radical; GO:0055114 oxidation-reduction process; GO:0009636 response t…		GO:0004784 superoxide dismutase activity; GO:0003824 catalytic activity; GO:0016721 oxidoreductase activity, acting on superoxide radicals as acceptor; GO:0005488 binding; GO:0043167 ion binding; GO:0016209 antioxidant activity; GO:0043169 cation binding; GO:0046872 metal ion binding; GO:0016491 oxidoreductase activity;	K04564	SOD2; superoxide dismutase, Fe-Mn family [EC:1.15.1.1]	chx04068 FoxO signaling pathway - Capra hircus (goat); chx04146 Peroxisome - Capra hircus (goat); chx04211 Longevity regulating pathway - Capra hircus (goat); chx04213 Longevity regulating pathway - multiple species - Capra hircus (goat); chx05016 Huntington disease - Capra hircus (goat);	IPR019831; IPR019832;	Manganese/iron superoxide dismutase, N-terminal; Manganese/iron superoxide dismutase, C-terminal;
D3INW8	Argininosuccinate synthetase 1 (Fragment) OS=Capra hircus OX=9925 PE=2 SV=1	0.484	Down	3.7104e-06	---	43.651	46.403	17.4	8	9	8	0.606	0.9	0.781	1.253	1.431	1.19	cytoskeleton	GO:0009064 glutamine family amino acid metabolic process; GO:0008652 cellular amino acid biosynthetic process; GO:0006526 arginine biosynthetic process; GO:0016053 organic acid biosynthetic process; GO:0044711 single-organism biosynthetic process; GO:0044281 small molecule metabolic process; GO:0044763 single-organism cellular process; GO:0006525 arginine metabolic process; GO:0044699 single-orga…		GO:0005524 ATP binding; GO:0004055 argininosuccinate synthase activity; GO:1901265 nucleoside phosphate binding; GO:0016874 ligase activity; GO:0001882 nucleoside binding; GO:0043167 ion binding; GO:0000166 nucleotide binding; GO:0016879 ligase activity, forming carbon-nitrogen bonds; GO:0097159 organic cyclic compound binding; GO:1901363 heterocyclic compound binding; GO:0032549 ribonucleoside b…	K01940	argG, ASS1; argininosuccinate synthase [EC:6.3.4.5]	chx00220 Arginine biosynthesis - Capra hircus (goat); chx00250 Alanine, aspartate and glutamate metabolism - Capra hircus (goat); chx01100 Metabolic pathways - Capra hircus (goat); chx01230 Biosynthesis of amino acids - Capra hircus (goat); chx05418 Fluid shear stress and atherosclerosis - Capra hircus (goat);	IPR014729; IPR024074;	Rossmann-like alpha/beta/alpha sandwich fold; Argininosuccinate synthetase, catalytic/multimerisation domain body;
D4P8J3	3-hydroxy-3-methylglutaryl coenzyme A synthase OS=Capra hircus OX=9925 GN=HMGCS2 PE=2 SV=1	2.001	Up	0.028118	HMGCS2	56.904	13.917	6.7	3	3	2	1.565	0.975	1.444	0.782	0.716	0.489	mitochondria	GO:0006720 isoprenoid metabolic process; GO:0044711 single-organism biosynthetic process; GO:0044763 single-organism cellular process; GO:0044699 single-organism process; GO:0009058 biosynthetic process; GO:0044255 cellular lipid metabolic process; GO:0044238 primary metabolic process; GO:1901576 organic substance biosynthetic process; GO:0044237 cellular metabolic process; GO:0044249 cellular bi…		GO:0004421 hydroxymethylglutaryl-CoA synthase activity; GO:0016746 transferase activity, transferring acyl groups; GO:0003824 catalytic activity; GO:0016740 transferase activity; GO:0046912 transferase activity, transferring acyl groups, acyl groups converted into alkyl on transfer;	K01641	E2.3.3.10; hydroxymethylglutaryl-CoA synthase [EC:2.3.3.10]	chx00072 Synthesis and degradation of ketone bodies - Capra hircus (goat); chx00280 Valine, leucine and isoleucine degradation - Capra hircus (goat); chx00650 Butanoate metabolism - Capra hircus (goat); chx00900 Terpenoid backbone biosynthesis - Capra hircus (goat); chx01100 Metabolic pathways - Capra hircus (goat);	IPR013746; IPR016039; IPR013528;	Hydroxymethylglutaryl-coenzyme A synthase C-terminal domain; Thiolase-like; Hydroxymethylglutaryl-coenzyme A synthase, N-terminal;
E7EC28	Thymosin beta OS=Capra hircus OX=9925 GN=TMSB4X PE=2 SV=1	1.68	Up	0.0159005	TMSB4X	5.0526	35.948	61.4	3	4	2	0.973	1.244	1.084	0.579	0.937	1.106	nucleus	GO:0016043 cellular component organization; GO:1902589 single-organism organelle organization; GO:0030036 actin cytoskeleton organization; GO:0006996 organelle organization; GO:0030029 actin filament-based process; GO:0044763 single-organism cellular process; GO:0007015 actin filament organization; GO:0044699 single-organism process; GO:0007010 cytoskeleton organization; GO:0097435 supramolecular…		GO:0003779 actin binding; GO:0005515 protein binding; GO:0008092 cytoskeletal protein binding; GO:0003785 actin monomer binding; GO:0005488 binding;	K05764	TMSB4; thymosin, beta 4	chx04810 Regulation of actin cytoskeleton - Capra hircus (goat);
F2X2Y8	Epoxide hydrolase OS=Capra hircus OX=9925 GN=EPHX1 PE=2 SV=1	0.647	Down	0.00082441	EPHX1	52.116	47.962	11.8	7	7	7	0.807	0.71	1.069	1.248	1.064	1.31	endoplasmic reticulum	GO:0044248 cellular catabolic process; GO:0019439 aromatic compound catabolic process; GO:0008152 metabolic process; GO:0006725 cellular aromatic compound metabolic process; GO:0009056 catabolic process; GO:0009987 cellular process; GO:0044237 cellular metabolic process;	GO:0043229 intracellular organelle; GO:0016020 membrane; GO:0042175 nuclear outer membrane-endoplasmic reticulum membrane network; GO:0005783 endoplasmic reticulum; GO:0044446 intracellular organelle part; GO:0005737 cytoplasm; GO:0012505 endomembrane system; GO:0044424 intracellular part; GO:0005623 cell; GO:0044422 organelle part; GO:0043231 intracellular membrane-bounded organelle; GO:0043226 …	GO:0033961 cis-stilbene-oxide hydrolase activity; GO:0016787 hydrolase activity; GO:0016801 hydrolase activity, acting on ether bonds; GO:0003824 catalytic activity; GO:0016803 ether hydrolase activity;	K01253	EPHX1; microsomal epoxide hydrolase [EC:3.3.2.9]	chx00980 Metabolism of xenobiotics by cytochrome P450 - Capra hircus (goat); chx04976 Bile secretion - Capra hircus (goat); chx05204 Chemical carcinogenesis - Capra hircus (goat);	IPR010497; IPR029058;	Epoxide hydrolase, N-terminal; Alpha/Beta hydrolase fold;
F2X355	Interferon-stimulated protein 17/ubiquitin cross-reactive protein OS=Capra hircus OX=9925 GN=ISG17/UCRP PE=4 SV=1	2.345	Up	0.00135554	ISG17/UCRP	17.472	29.941	28.7	4	4	4	1.855	1.587	1.177	0.791	0.284	0.372	cytoplasm			GO:0005515 protein binding; GO:0005488 binding;	K12159	ISG15; ubiquitin cross-reactive protein	chx04622 RIG-I-like receptor signaling pathway - Capra hircus (goat); chx05165 Human papillomavirus infection - Capra hircus (goat); chx05169 Epstein-Barr virus infection - Capra hircus (goat);	IPR029071; IPR000626;	Ubiquitin-related domain; Ubiquitin domain;
F6M3L1	Peptidylprolyl isomerase OS=Capra hircus OX=9925 PE=2 SV=1	0.592	Down	0.039001	---	44.406	27.565	7.3	2	2	2	0.584	1.244	1.124	0.987	1.294	0.711	cytoplasm	GO:0018193 peptidyl-amino acid modification; GO:0008152 metabolic process; GO:0044267 cellular protein metabolic process; GO:0044260 cellular macromolecule metabolic process; GO:0006464 cellular protein modification process; GO:0043170 macromolecule metabolic process; GO:0019538 protein metabolic process; GO:0043412 macromolecule modification; GO:0036211 protein modification process; GO:0044238 p…	GO:0031224 intrinsic component of membrane; GO:0016020 membrane; GO:0016021 integral component of membrane; GO:0044425 membrane part;	GO:0003755 peptidyl-prolyl cis-trans isomerase activity; GO:0005515 protein binding; GO:0016853 isomerase activity; GO:0003824 catalytic activity; GO:0016859 cis-trans isomerase activity; GO:0005488 binding;	K09574	FKBP8; FK506-binding protein 8 [EC:5.2.1.8]		IPR011990; IPR023114; IPR013026; IPR001179;	Tetratricopeptide-like helical domain; Elongated TPR repeat-containing domain; Tetratricopeptide repeat-containing domain; FKBP-type peptidyl-prolyl cis-trans isomerase domain;
G1CQF2	Heat shock protein 70.1 OS=Capra hircus OX=9925 GN=HSP70.1 PE=2 SV=1	1.749	Up	7.69895e-12	HSP70.1	70.243	323.31	41.8	28	63	12	1.039	1.875	0.927	0.594	0.633	0.663	cytoplasm			GO:0005524 ATP binding; GO:1901265 nucleoside phosphate binding; GO:0001882 nucleoside binding; GO:0043167 ion binding; GO:0000166 nucleotide binding; GO:0097159 organic cyclic compound binding; GO:1901363 heterocyclic compound binding; GO:0032549 ribonucleoside binding; GO:0097367 carbohydrate derivative binding; GO:0032553 ribonucleotide binding; GO:0005488 binding; GO:0032550 purine ribonucleo…	K03283	HSPA1s; heat shock 70kDa protein 1/2/6/8	chx03040 Spliceosome - Capra hircus (goat); chx04010 MAPK signaling pathway - Capra hircus (goat); chx04141 Protein processing in endoplasmic reticulum - Capra hircus (goat); chx04144 Endocytosis - Capra hircus (goat); chx04213 Longevity regulating pathway - multiple species - Capra hircus (goat); chx04612 Antigen processing and presentation - Capra hircus (goat); chx04915 Estrogen signaling path…	IPR029048; IPR029047;	Heat shock protein 70kD, C-terminal domain; Heat shock protein 70kD, peptide-binding domain;
G1DGB4	D4 zinc and double PHD fingers family 2 OS=Capra hircus OX=9925 GN=DPF2 PE=2 SV=1	1.526	Up	0.0112955	DPF2	43.908	11.465	2.6	2	2	2	1.352	0.707	0.969	0.886	0.982	1.347	nucleus			GO:0097159 organic cyclic compound binding; GO:1901363 heterocyclic compound binding; GO:0046914 transition metal ion binding; GO:0005488 binding; GO:0003676 nucleic acid binding; GO:0043167 ion binding; GO:0043169 cation binding; GO:0046872 metal ion binding; GO:0005515 protein binding; GO:0008270 zinc ion binding;	K13196	DPF2, REQ; zinc finger protein ubi-d4		IPR015880; IPR001965; IPR013083; IPR011011; IPR025750; IPR007087; IPR013087; IPR019787;	Zinc finger, C2H2-like; Zinc finger, PHD-type; Zinc finger, RING/FYVE/PHD-type; Zinc finger, FYVE/PHD-type; Requiem/DPF N-terminal domain; Zinc finger, C2H2; Zinc finger C2H2-type/integrase DNA-binding domain; Zinc finger, PHD-finger;
G4XIC2	Fast skeletal muscle troponin T OS=Capra hircus OX=9925 GN=TNNT3 PE=2 SV=1	0.135	Down	7.843e-08	TNNT3	31.388	17.225	9.8	3	4	3	0.615	0.105	1.032	4.55	0.35	0.741	nucleus	GO:0050789 regulation of biological process; GO:0006937 regulation of muscle contraction; GO:0044057 regulation of system process; GO:0090257 regulation of muscle system process; GO:0051239 regulation of multicellular organismal process; GO:0006942 regulation of striated muscle contraction; GO:0065007 biological regulation;	GO:0043229 intracellular organelle; GO:0043232 intracellular non-membrane-bounded organelle; GO:0044430 cytoskeletal part; GO:0030016 myofibril; GO:0044446 intracellular organelle part; GO:0005737 cytoplasm; GO:0032991 macromolecular complex; GO:0099512 supramolecular fiber; GO:0044424 intracellular part; GO:0005623 cell; GO:0099080 supramolecular complex; GO:0015629 actin cytoskeleton; GO:004442…		K12046	TNNT3; troponin T, fast skeletal muscle
J9QIW8	Heat shock 70kDa protein 2 OS=Capra hircus OX=9925 GN=hspA2 PE=2 SV=1	0.539	Down	2.368e-10	hspA2	69.874	165.45	38.5	26	35	15	0.728	0.948	0.928	1.35	1.24	1.044	cytoplasm	GO:0009409 response to cold; GO:0050896 response to stimulus; GO:0006950 response to stress; GO:0009408 response to heat; GO:0009628 response to abiotic stimulus; GO:0009266 response to temperature stimulus;		GO:0005524 ATP binding; GO:1901265 nucleoside phosphate binding; GO:0001882 nucleoside binding; GO:0043167 ion binding; GO:0000166 nucleotide binding; GO:0097159 organic cyclic compound binding; GO:1901363 heterocyclic compound binding; GO:0032549 ribonucleoside binding; GO:0097367 carbohydrate derivative binding; GO:0032553 ribonucleotide binding; GO:0005488 binding; GO:0032550 purine ribonucleo…	K03283	HSPA1s; heat shock 70kDa protein 1/2/6/8	chx03040 Spliceosome - Capra hircus (goat); chx04010 MAPK signaling pathway - Capra hircus (goat); chx04141 Protein processing in endoplasmic reticulum - Capra hircus (goat); chx04144 Endocytosis - Capra hircus (goat); chx04213 Longevity regulating pathway - multiple species - Capra hircus (goat); chx04612 Antigen processing and presentation - Capra hircus (goat); chx04915 Estrogen signaling path…	IPR029048; IPR029047;	Heat shock protein 70kD, C-terminal domain; Heat shock protein 70kD, peptide-binding domain;
K7R0B6	Stearoyl-CoA desaturase OS=Capra hircus OX=9925 GN=SCD1 PE=2 SV=1	0.332	Down	0.0047174	SCD1	41.355	18.909	9.8	3	3	3	0.653	0.909	0.546	1.969	1.573	0.863	plasma membrane	GO:0044711 single-organism biosynthetic process; GO:0016053 organic acid biosynthetic process; GO:0055114 oxidation-reduction process; GO:0044281 small molecule metabolic process; GO:0044763 single-organism cellular process; GO:0044699 single-organism process; GO:0009058 biosynthetic process; GO:0044255 cellular lipid metabolic process; GO:0006631 fatty acid metabolic process; GO:0044238 primary …	GO:0031224 intrinsic component of membrane; GO:0016020 membrane; GO:0016021 integral component of membrane; GO:0044425 membrane part;	GO:0016705 oxidoreductase activity, acting on paired donors, with incorporation or reduction of molecular oxygen; GO:0003824 catalytic activity; GO:0016717 oxidoreductase activity, acting on paired donors, with oxidation of a pair of donors resulting in the reduction of molecular oxygen to two molecules of water; GO:0016491 oxidoreductase activity;	K00507	SCD, desC; stearoyl-CoA desaturase (Delta-9 desaturase) [EC:1.14.19.1]	chx01040 Biosynthesis of unsaturated fatty acids - Capra hircus (goat); chx01100 Metabolic pathways - Capra hircus (goat); chx01212 Fatty acid metabolism - Capra hircus (goat); chx03320 PPAR signaling pathway - Capra hircus (goat); chx04152 AMPK signaling pathway - Capra hircus (goat);	IPR005804;	Fatty acid desaturase domain;
K9LQQ8	Fatty acid binding protein 4 OS=Capra hircus OX=9925 GN=FABP3 PE=2 SV=1	2.531	Up	8.88178e-16	FABP3	14.689	129.99	54.5	7	13	7	2.87	0.649	0.305	1.134	0.8	0.842	cytoplasm	GO:0006810 transport; GO:0050789 regulation of biological process; GO:0048583 regulation of response to stimulus; GO:0050727 regulation of inflammatory response; GO:0032101 regulation of response to external stimulus; GO:0080134 regulation of response to stress; GO:0051179 localization; GO:0031347 regulation of defense response; GO:0051234 establishment of localization; GO:0065007 biological regu…		GO:0031406 carboxylic acid binding; GO:0005488 binding; GO:0043167 ion binding; GO:0008289 lipid binding; GO:0043177 organic acid binding; GO:0043168 anion binding; GO:0005504 fatty acid binding; GO:0033293 monocarboxylic acid binding; GO:0005215 transporter activity; GO:0036094 small molecule binding;	K08753	FABP4, aP2; fatty acid-binding protein 4, adipocyte	chx03320 PPAR signaling pathway - Capra hircus (goat); chx04923 Regulation of lipolysis in adipocytes - Capra hircus (goat);	IPR000463; IPR012674; IPR000566; IPR011038;	Cytosolic fatty-acid binding; Calycin; Lipocalin/cytosolic fatty-acid binding domain; Calycin-like;
M4TPW7	Protein S100 OS=Capra hircus OX=9925 PE=2 SV=1	6.763	Up	1.5814e-09	---	11.442	34.906	40.6	5	6	5	3.077	0.91	0.761	0.455	0.372	0.741	nucleus			GO:0046872 metal ion binding; GO:0043169 cation binding; GO:0005509 calcium ion binding; GO:0046914 transition metal ion binding; GO:0005488 binding; GO:0043167 ion binding;	K21126	S100A7; protein S100-A7	chx04657 IL-17 signaling pathway - Capra hircus (goat);	IPR034325; IPR002048; IPR011992; IPR013787;	S-100; EF-hand domain; EF-hand domain pair; S100/CaBP-9k-type, calcium binding, subdomain;
O18809	Cytochrome P450 2F3 OS=Capra hircus OX=9925 GN=CYP2F3 PE=2 SV=1	3.979	Up	0.0075011	CYP2F3	55.961	37.68	14.9	6	6	5	0.931	1.563	1.699	0.234	0.451	0.281	extracellular	GO:0044699 single-organism process; GO:0008152 metabolic process; GO:0055114 oxidation-reduction process; GO:0044710 single-organism metabolic process;	GO:0016020 membrane; GO:0043229 intracellular organelle; GO:0042175 nuclear outer membrane-endoplasmic reticulum membrane network; GO:0005783 endoplasmic reticulum; GO:0031090 organelle membrane; GO:0044446 intracellular organelle part; GO:0005737 cytoplasm; GO:0012505 endomembrane system; GO:0044424 intracellular part; GO:0005623 cell; GO:0044422 organelle part; GO:0043226 organelle; GO:0043231 …	GO:0005506 iron ion binding; GO:0019825 oxygen binding; GO:0043167 ion binding; GO:0016705 oxidoreductase activity, acting on paired donors, with incorporation or reduction of molecular oxygen; GO:0016491 oxidoreductase activity; GO:1901363 heterocyclic compound binding; GO:0097159 organic cyclic compound binding; GO:0020037 heme binding; GO:0046914 transition metal ion binding; GO:0003824 cataly…	K07416	CYP2F; cytochrome P450 family 2 subfamily F [EC:1.14.14.1]	chx00980 Metabolism of xenobiotics by cytochrome P450 - Capra hircus (goat);
P82017	MAP34-A protein OS=Capra hircus OX=9925 GN=map34-A PE=2 SV=1	1.962	Up	0.003616	map34-A	18.823	22.164	25.5	4	4	3	1.854	0.451	0.496	0.945	0.821	1.991	extracellular	GO:0009605 response to external stimulus; GO:0006950 response to stress; GO:0042742 defense response to bacterium; GO:0098542 defense response to other organism; GO:0006952 defense response; GO:0043207 response to external biotic stimulus; GO:0050896 response to stimulus; GO:0051707 response to other organism; GO:0051704 multi-organism process; GO:0009617 response to bacterium; GO:0009607 respons…	GO:0005576 extracellular region;		K13916	CAMP, LL37; cathelicidin antimicrobial peptide	chx04621 NOD-like receptor signaling pathway - Capra hircus (goat); chx04970 Salivary secretion - Capra hircus (goat); chx05150 Staphylococcus aureus infection - Capra hircus (goat); chx05152 Tuberculosis - Capra hircus (goat);	IPR022746;	Cathelicidin, antimicrobial peptide, C-terminal;
Q1KZF3	Beta A globin chain OS=Capra hircus OX=9925 GN=HBBA PE=3 SV=1	0.489	Down	1.66533e-15	HBBA	16.021	323.31	75.2	12	92	5	1.406	0.377	0.477	2.874	0.776	1.038	cytoplasm	GO:0015671 oxygen transport; GO:0006810 transport; GO:0015669 gas transport; GO:1902578 single-organism localization; GO:0044699 single-organism process; GO:0051179 localization; GO:0051234 establishment of localization; GO:0044765 single-organism transport;	GO:0044464 cell part; GO:0005622 intracellular; GO:0005833 hemoglobin complex; GO:0005737 cytoplasm; GO:0032991 macromolecular complex; GO:0044424 intracellular part; GO:0044445 cytosolic part; GO:0043234 protein complex; GO:0005623 cell; GO:0005829 cytosol; GO:0044444 cytoplasmic part;	GO:0097159 organic cyclic compound binding; GO:1901363 heterocyclic compound binding; GO:0020037 heme binding; GO:0005506 iron ion binding; GO:0046914 transition metal ion binding; GO:0019825 oxygen binding; GO:0005488 binding; GO:0043167 ion binding; GO:0022892 substrate-specific transporter activity; GO:0046872 metal ion binding; GO:0043169 cation binding; GO:0005344 oxygen transporter activity…	K13823	HBB; hemoglobin subunit beta	chx05143 African trypanosomiasis - Capra hircus (goat); chx05144 Malaria - Capra hircus (goat);	IPR009050; IPR000971; IPR012292;	Globin-like; Globin; Globin/Protoglobin;
Q5VI41	Integrin beta-2 OS=Capra hircus OX=9925 GN=ITGB2 PE=2 SV=1	1.597	Up	0.0195804	ITGB2	84.39	19.544	4.7	3	3	3	1.385	0.778	0.936	0.867	0.906	1.47	extracellular	GO:0050794 regulation of cellular process; GO:0044700 single organism signaling; GO:0031623 receptor internalization; GO:0007166 cell surface receptor signaling pathway; GO:0071310 cellular response to organic substance; GO:0044699 single-organism process; GO:0050896 response to stimulus; GO:0044237 cellular metabolic process; GO:0006909 phagocytosis; GO:0051234 establishment of localization; GO:…	GO:0016020 membrane; GO:0098636 protein complex involved in cell adhesion; GO:0031226 intrinsic component of plasma membrane; GO:0071944 cell periphery; GO:0098796 membrane protein complex; GO:0098797 plasma membrane protein complex; GO:0098802 plasma membrane receptor complex; GO:0043235 receptor complex; GO:0032991 macromolecular complex; GO:0008305 integrin complex; GO:0031224 intrinsic compon…	GO:0046872 metal ion binding; GO:0043169 cation binding; GO:0060089 molecular transducer activity; GO:0004872 receptor activity; GO:0005488 binding; GO:0043167 ion binding;	K06464	ITGB2, CD18; integrin beta 2	chx04015 Rap1 signaling pathway - Capra hircus (goat); chx04145 Phagosome - Capra hircus (goat); chx04390 Hippo signaling pathway - Capra hircus (goat); chx04514 Cell adhesion molecules (CAMs) - Capra hircus (goat); chx04610 Complement and coagulation cascades - Capra hircus (goat); chx04650 Natural killer cell mediated cytotoxicity - Capra hircus (goat); chx04670 Leukocyte transendothelial migra…	IPR032695; IPR033760; IPR002369; IPR016201; IPR012896; IPR014836; IPR002035;	Integrin domain; Integrin beta N-terminal; Integrin beta subunit, VWA domain; PSI domain; Integrin beta subunit, tail; Integrin beta subunit, cytoplasmic domain; von Willebrand factor, type A;
Q6R648	Keratin-associated protein 11-1 OS=Capra hircus OX=9925 GN=KRTAP11-1 PE=2 SV=1	0.155	Down	1.0014e-07	KRTAP11-1	16.843	101.32	31.4	3	5	3	0.233	0.664	0.585	1.5	1.992	1.171	extracellular		GO:0043229 intracellular organelle; GO:0099513 polymeric cytoskeletal fiber; GO:0043232 intracellular non-membrane-bounded organelle; GO:0044430 cytoskeletal part; GO:0044446 intracellular organelle part; GO:0099512 supramolecular fiber; GO:0044424 intracellular part; GO:0005623 cell; GO:0099080 supramolecular complex; GO:0044422 organelle part; GO:0099081 supramolecular polymer; GO:0043228 non-m…
Q6R649	"Keratin, type I cytoskeletal 27 OS=Capra hircus OX=9925 GN=KRT27 PE=2 SV=1"	0.249	Down	7.511e-09	KRT27	49.961	323.31	48.5	26	13	7	0.463	0.854	0.928	1.856	1.073	1.086	mitochondria		GO:0043229 intracellular organelle; GO:0099513 polymeric cytoskeletal fiber; GO:0043232 intracellular non-membrane-bounded organelle; GO:0044430 cytoskeletal part; GO:0005737 cytoplasm; GO:0044446 intracellular organelle part; GO:0099512 supramolecular fiber; GO:0044424 intracellular part; GO:0005623 cell; GO:0099080 supramolecular complex; GO:0044422 organelle part; GO:0099081 supramolecular pol…	GO:0005198 structural molecule activity;	K07604	KRT1; type I keratin, acidic	chx04915 Estrogen signaling pathway - Capra hircus (goat);
Q6S4N9	Fatty acid binding protein 3 OS=Capra hircus OX=9925 GN=H-FABP PE=2 SV=1	0.375	Down	0.024876	H-FABP	14.762	21.214	29.3	4	3	2	0.876	0.685	0.703	2.339	0.954	1.164	cytoplasm	GO:0006810 transport; GO:0051179 localization; GO:0051234 establishment of localization;		GO:0008289 lipid binding; GO:0005488 binding; GO:0005215 transporter activity;	K08752	FABP3; fatty acid-binding protein 3, muscle and heart	chx03320 PPAR signaling pathway - Capra hircus (goat);	IPR000463; IPR000566; IPR012674; IPR011038;	Cytosolic fatty-acid binding; Lipocalin/cytosolic fatty-acid binding domain; Calycin; Calycin-like;
Q9XSQ9	Bac7.5 protein OS=Capra hircus OX=9925 GN=bac7.5 PE=2 SV=1	1.505	Up	0.00149974	bac7.5	21.835	38.741	29.5	6	7	5	1.502	0.481	0.581	0.998	0.957	1.959	extracellular	GO:0006952 defense response; GO:0050896 response to stimulus; GO:0006950 response to stress;	GO:0005576 extracellular region;		K13916	CAMP, LL37; cathelicidin antimicrobial peptide	chx04621 NOD-like receptor signaling pathway - Capra hircus (goat); chx04970 Salivary secretion - Capra hircus (goat); chx05150 Staphylococcus aureus infection - Capra hircus (goat); chx05152 Tuberculosis - Capra hircus (goat);
V5KXW5	Retinol-binding protein OS=Capra hircus OX=9925 PE=2 SV=1	0.582	Down	0.000101109	---	22.925	44.215	25.9	7	7	7	0.948	0.595	0.548	1.63	1.137	1.584	extracellular	GO:0006810 transport; GO:0051179 localization; GO:0051234 establishment of localization;	GO:0005576 extracellular region;	GO:0008289 lipid binding; GO:0019840 isoprenoid binding; GO:0005488 binding; GO:0005215 transporter activity; GO:0005501 retinoid binding; GO:0036094 small molecule binding;	K18271	RBP4; retinol-binding protein 4		IPR000566; IPR012674; IPR011038;	Lipocalin/cytosolic fatty-acid binding domain; Calycin; Calycin-like;

## Sheet: EDARvsWT
Protein accession	Protein description	EDAR/WT Ratio	Regulated Type	EDAR/WT P value	Gene name	MW [kDa]	Score	Coverage [%]	Peptides	PSMs	Unique peptides	EDAR_01	EDAR_02	EDAR_03	WT_01	WT_02	WT_03	Subcellular localization	Biological Process	Cellular Component	Molecular Function	KEGG KO No.	KEGG Gene	KEGG pathway	IPR ID	Domain description
A0A452FG45	dimethylaniline monooxygenase [N-oxide-forming] 3 [Anas platyrhynchos]	0.062	Down	0.00185655	FMO2	60.575	31.358	8.1	5	5	5	0.223	0.117	0.081	3.287	2.041	1.419	plasma membrane	GO:0044699 single-organism process; GO:0008152 metabolic process; GO:0055114 oxidation-reduction process; GO:0044710 single-organism metabolic process;		GO:0016709 oxidoreductase activity, acting on paired donors, with incorporation or reduction of molecular oxygen, NAD(P)H as one donor, and incorporation of one atom of oxygen; GO:1901265 nucleoside phosphate binding; GO:0050660 flavin adenine dinucleotide binding; GO:0043167 ion binding; GO:0016705 oxidoreductase activity, acting on paired donors, with incorporation or reduction of molecular oxy…	K00485	FMO; dimethylaniline monooxygenase (N-oxide forming) [EC:1.14.13.8]	chx00982 Drug metabolism - cytochrome P450 - Capra hircus (goat);	IPR023753;	FAD/NAD(P)-binding domain;
A0A452FKE5	complement C3 [Gallus gallus]	0.237	Down	0.0023371	LOC102189753	190.81	323.31	24.5	39	14	6	0.526	0.434	0.37	2.461	1.324	1.819	plasma membrane	GO:0002253 activation of immune response; GO:0006950 response to stress; GO:0002252 immune effector process; GO:0072376 protein activation cascade; GO:0006959 humoral immune response; GO:0002376 immune system process; GO:0044238 primary metabolic process; GO:0050896 response to stimulus; GO:0048518 positive regulation of biological process; GO:0050776 regulation of immune response; GO:0071704 org…	GO:0005615 extracellular space; GO:0044421 extracellular region part; GO:0005576 extracellular region;	GO:0030234 enzyme regulator activity; GO:0005488 binding; GO:0030414 peptidase inhibitor activity; GO:0061134 peptidase regulator activity; GO:0005515 protein binding; GO:0061135 endopeptidase regulator activity; GO:0004857 enzyme inhibitor activity; GO:0098772 molecular function regulator; GO:0004866 endopeptidase inhibitor activity;				IPR008993; IPR001599; IPR011626; IPR000020; IPR002890; IPR011625; IPR009048; IPR001134; IPR001840; IPR018933; IPR008930; IPR019565; IPR018081;	Tissue inhibitor of metalloproteinases-like, OB-fold; Alpha-2-macroglobulin; Alpha-macroglobulin complement component; Anaphylatoxin/fibulin; Alpha-2-macroglobulin, N-terminal; Alpha-2-macroglobulin, N-terminal 2; Alpha-macroglobulin, receptor-binding; Netrin domain; Anaphylatoxin, complement system domain; Netrin module, non-TIMP type; Terpenoid cyclases/protein prenyltransferase alpha-alpha tor…
A0A452FW76	17-beta-hydroxysteroid dehydrogenase 14 [Stylophora pistillata]	0.287	Down	0.0099224	HSD17B14	28.315	13.596	11.1	2	2	2	0.63	0.577	0.308	2.074	1.254	1.958	cytoplasm,nucleus			GO:0003824 catalytic activity; GO:0016491 oxidoreductase activity;				IPR016040;	NAD(P)-binding domain;
A0A452DMR7	Keratin-associated protein 3-1 OS=Capra hircus OX=9925 GN=KRTAP3-1 PE=4 SV=1	0.29	Down	0.031205	KRTAP3-1	10.471	70.98	15.3	2	3	2	0.197	0.56	0.719	1.815	1.983	1.296	extracellular		GO:0043229 intracellular organelle; GO:0099513 polymeric cytoskeletal fiber; GO:0043232 intracellular non-membrane-bounded organelle; GO:0044430 cytoskeletal part; GO:0044446 intracellular organelle part; GO:0099512 supramolecular fiber; GO:0044424 intracellular part; GO:0005623 cell; GO:0099080 supramolecular complex; GO:0044422 organelle part; GO:0045095 keratin filament; GO:0099081 supramolecu…	GO:0005198 structural molecule activity;
A0A452G0L1	---	0.306	Down	0.0041369	IVL	47.777	42.09	14.9	5	6	5	0.32	0.614	0.523	1.4	1.737	1.62	cytoplasm	GO:0032502 developmental process; GO:0060429 epithelium development; GO:0044707 single-multicellular organism process; GO:0043588 skin development; GO:0030216 keratinocyte differentiation; GO:0009888 tissue development; GO:0048731 system development; GO:0048869 cellular developmental process; GO:0044763 single-organism cellular process; GO:0044699 single-organism process; GO:0032501 multicellular…	GO:0016020 membrane; GO:0001533 cornified envelope; GO:0005623 cell; GO:0044464 cell part; GO:0071944 cell periphery; GO:0005886 plasma membrane;					IPR019571; IPR009733;	Involucrin, N-terminal; Involucrin 2;
A0A452FPU3	collagen alpha-1(XIV) chain precursor [Mus musculus]	0.312	Down	0.029602	COL14A1	186.17	323.31	17	27	34	27	0.761	0.302	0.577	2.545	1.167	1.541	nucleus			GO:0005515 protein binding; GO:0005488 binding;	K08133	COL14A; collagen, type XIV, alpha	chx04974 Protein digestion and absorption - Capra hircus (goat);	IPR013783; IPR003961; IPR013320; IPR001791; IPR002035;	Immunoglobulin-like fold; Fibronectin type III; Concanavalin A-like lectin/glucanase domain; Laminin G domain; von Willebrand factor, type A;
A0A452F2I0	pantetheinase-like [Exaiptasia pallida]	0.317	Down	0.0124762	VNN1	57.435	55.223	15	6	8	6	0.779	0.497	0.352	2.132	1.28	1.725	extracellular	GO:0006807 nitrogen compound metabolic process; GO:0008152 metabolic process;		GO:0016787 hydrolase activity; GO:0016811 hydrolase activity, acting on carbon-nitrogen (but not peptide) bonds, in linear amides; GO:0003824 catalytic activity; GO:0016810 hydrolase activity, acting on carbon-nitrogen (but not peptide) bonds;	K08069	VNN; pantetheine hydrolase [EC:3.5.1.92]	chx00770 Pantothenate and CoA biosynthesis - Capra hircus (goat);	IPR003010;	Carbon-nitrogen hydrolase;
A0A452EM11	RecName: Full=Apolipoprotein C-III; Short=Apo-CIII; Short=ApoC-III; AltName: Full=Apolipoprotein C3; Flags: Precursor	0.318	Down	0.0187428	APOC3	10.767	81.417	52.6	4	5	4	0.89	0.373	0.398	2.2	1.325	1.692	extracellular	GO:0006869 lipid transport; GO:0044699 single-organism process; GO:0010876 lipid localization; GO:0071702 organic substance transport; GO:0044238 primary metabolic process; GO:0042157 lipoprotein metabolic process; GO:0071704 organic substance metabolic process; GO:0051234 establishment of localization; GO:0006810 transport; GO:0008152 metabolic process; GO:1902578 single-organism localization; G…	GO:0005576 extracellular region;	GO:0008289 lipid binding; GO:0005488 binding;	K08759	APOC3; apolipoprotein C-III	chx03320 PPAR signaling pathway - Capra hircus (goat); chx04979 Cholesterol metabolism - Capra hircus (goat);
Q6R648	Keratin-associated protein 11-1 OS=Capra hircus OX=9925 GN=KRTAP11-1 PE=2 SV=1	0.318	Down	0.02864	KRTAP11-1	16.843	101.32	31.4	3	5	3	0.233	0.664	0.585	1.5	1.992	1.171	extracellular		GO:0043229 intracellular organelle; GO:0099513 polymeric cytoskeletal fiber; GO:0043232 intracellular non-membrane-bounded organelle; GO:0044430 cytoskeletal part; GO:0044446 intracellular organelle part; GO:0099512 supramolecular fiber; GO:0044424 intracellular part; GO:0005623 cell; GO:0099080 supramolecular complex; GO:0044422 organelle part; GO:0099081 supramolecular polymer; GO:0043228 non-m…
A0A452EK22	ceruloplasmin precursor [Sus scrofa]	0.383	Down	0.031575	CP	119.68	323.31	31.2	27	7	6	0.927	0.527	0.338	1.783	1.2	1.69	extracellular	GO:0044699 single-organism process; GO:0008152 metabolic process; GO:0055114 oxidation-reduction process; GO:0044710 single-organism metabolic process;		GO:0046914 transition metal ion binding; GO:0003824 catalytic activity; GO:0005488 binding; GO:0043167 ion binding; GO:0046872 metal ion binding; GO:0043169 cation binding; GO:0005507 copper ion binding; GO:0016491 oxidoreductase activity;	K13624	CP; ceruloplasmin [EC:1.16.3.1]	chx00860 Porphyrin and chlorophyll metabolism - Capra hircus (goat); chx04216 Ferroptosis - Capra hircus (goat);	IPR011706; IPR011707; IPR008972; IPR001117;	Multicopper oxidase, type 2; Multicopper oxidase, type 3; Cupredoxin; Multicopper oxidase, type 1;
A0A452DXE2	RecName: Full=Complement C3; Contains: RecName: Full=Complement C3 beta chain; Contains:RecName: Full=C3-beta-c; Short=C3bc; Contains: RecName: Full=Complement C3 alpha chain; Contains: RecName: Full=C3a anaphylatoxin;Contains: RecName: Full=Acylation stimulating protein;Short=ASP; AltName: Full=C3adesArg; Contains: RecName:Full=Complement C3b alpha' chain; Contains: RecName: Full=Complement C3c …	0.384	Down	0.037476	C3	187.2	323.31	37	65	39	19	0.985	0.412	0.474	2.081	1.113	1.673	plasma membrane	GO:0002253 activation of immune response; GO:0006950 response to stress; GO:0002252 immune effector process; GO:0072376 protein activation cascade; GO:0006959 humoral immune response; GO:0002376 immune system process; GO:0044238 primary metabolic process; GO:0050896 response to stimulus; GO:0048518 positive regulation of biological process; GO:0050776 regulation of immune response; GO:0071704 org…	GO:0005615 extracellular space; GO:0044421 extracellular region part; GO:0005576 extracellular region;	GO:0030234 enzyme regulator activity; GO:0005488 binding; GO:0030414 peptidase inhibitor activity; GO:0061134 peptidase regulator activity; GO:0005515 protein binding; GO:0061135 endopeptidase regulator activity; GO:0004857 enzyme inhibitor activity; GO:0098772 molecular function regulator; GO:0004866 endopeptidase inhibitor activity;				IPR008993; IPR001599; IPR000020; IPR011626; IPR002890; IPR011625; IPR009048; IPR001134; IPR001840; IPR008930; IPR018933; IPR019565; IPR018081;	Tissue inhibitor of metalloproteinases-like, OB-fold; Alpha-2-macroglobulin; Anaphylatoxin/fibulin; Alpha-macroglobulin complement component; Alpha-2-macroglobulin, N-terminal; Alpha-2-macroglobulin, N-terminal 2; Alpha-macroglobulin, receptor-binding; Netrin domain; Anaphylatoxin, complement system domain; Terpenoid cyclases/protein prenyltransferase alpha-alpha toroid; Netrin module, non-TIMP t…
A0A452FPS2	mucin-5AC-like [Stylophora pistillata]	0.426	Down	0.0131356	FCGBP	274.57	197.06	9.8	19	22	19	0.474	0.572	0.866	1.301	1.373	1.815	extracellular			GO:0005515 protein binding; GO:0005488 binding;				IPR014853; IPR001007; IPR002919; IPR001846; IPR025615; IPR003645;	Uncharacterised domain, cysteine-rich; VWFC domain; Trypsin Inhibitor-like, cysteine rich domain; von Willebrand factor, type D domain; TILa domain; Follistatin-like, N-terminal;
A0A452E7R0	24-hydroxycholesterol 7-alpha-hydroxylase [Stylophora pistillata]	0.431	Down	0.032736	PTGIS	57.014	49.126	15.7	7	7	7	0.686	0.655	0.648	1.995	1.191	1.431	nucleus	GO:0033559 unsaturated fatty acid metabolic process; GO:0016053 organic acid biosynthetic process; GO:0044699 single-organism process; GO:1901568 fatty acid derivative metabolic process; GO:0044255 cellular lipid metabolic process; GO:0009058 biosynthetic process; GO:0044237 cellular metabolic process; GO:0001516 prostaglandin biosynthetic process; GO:0071704 organic substance metabolic process; …		GO:0005506 iron ion binding; GO:0008116 prostaglandin-I synthase activity; GO:0043167 ion binding; GO:0016705 oxidoreductase activity, acting on paired donors, with incorporation or reduction of molecular oxygen; GO:0016491 oxidoreductase activity; GO:1901363 heterocyclic compound binding; GO:0097159 organic cyclic compound binding; GO:0020037 heme binding; GO:0016853 isomerase activity; GO:00469…	K01831	PTGIS, CYP8A; prostacyclin synthase [EC:5.3.99.4]	chx00590 Arachidonic acid metabolism - Capra hircus (goat); chx01100 Metabolic pathways - Capra hircus (goat);
A0A452FHI6	pterin-4-alpha-carbinolamine dehydratase [Mus musculus]	0.438	Down	0.045964	PCBD1	12.044	13.297	16.5	2	2	2	0.794	0.463	0.742	1.479	0.973	2.114	cytoplasm,nucleus	GO:0051188 cofactor biosynthetic process; GO:0042559 pteridine-containing compound biosynthetic process; GO:0018130 heterocycle biosynthetic process; GO:0006725 cellular aromatic compound metabolic process; GO:0006807 nitrogen compound metabolic process; GO:1901360 organic cyclic compound metabolic process; GO:0009058 biosynthetic process; GO:0006732 coenzyme metabolic process; GO:1901566 organon…		GO:0016829 lyase activity; GO:0016836 hydro-lyase activity; GO:0008124 4-alpha-hydroxytetrahydrobiopterin dehydratase activity; GO:0003824 catalytic activity; GO:0016835 carbon-oxygen lyase activity;	K01724	PCBD, phhB; 4a-hydroxytetrahydrobiopterin dehydratase [EC:4.2.1.96]	chx00790 Folate biosynthesis - Capra hircus (goat); chx01100 Metabolic pathways - Capra hircus (goat);
A0A452EKX5	secreted frizzled-related protein 1 precursor [Gallus gallus]	0.452	Down	0.027364	SFRP1	34.776	12.58	7.8	2	2	2	0.447	0.995	0.537	1.5	1.592	1.283	extracellular			GO:0005515 protein binding; GO:0005488 binding;	K02166	SFRP1; secreted frizzled-related protein 1	chx04310 Wnt signaling pathway - Capra hircus (goat);	IPR020067; IPR008993; IPR001134; IPR018933;	Frizzled domain; Tissue inhibitor of metalloproteinases-like, OB-fold; Netrin domain; Netrin module, non-TIMP type;
D6PX62	Cysteine-rich secretory protein 3 OS=Capra hircus OX=9925 GN=Crisp3 PE=2 SV=1	0.453	Down	0.049924	Crisp3	27.326	13.473	8.2	2	2	2	1.162	0.504	0.417	1.678	1.345	1.579	extracellular		GO:0005576 extracellular region;		K19919	CRISP; cysteine-rich secretory protein		IPR034117; IPR003582; IPR013871; IPR014044;	Cysteine-rich secretory protein, SCP domain; ShKT domain; Cysteine-rich secretory protein; CAP domain;
A0A452E455	placenta-expressed transcript 1 protein precursor [Sus scrofa]	0.455	Down	0.00149945	LOC102177258	28.017	15.686	4.4	2	3	2	0.655	0.519	0.676	1.296	1.254	1.519	extracellular
A0A452E2U2	protein-arginine deiminase type-2 [Mus musculus]	0.459	Down	0.045941	PADI3	74.763	80.658	18.5	11	11	10	0.471	0.873	0.646	1.393	1.433	1.506	extracellular	GO:0018193 peptidyl-amino acid modification; GO:0008152 metabolic process; GO:0044267 cellular protein metabolic process; GO:0018101 protein citrullination; GO:0044260 cellular macromolecule metabolic process; GO:0006464 cellular protein modification process; GO:0043170 macromolecule metabolic process; GO:0019538 protein metabolic process; GO:0043412 macromolecule modification; GO:0036211 protein…	GO:0044424 intracellular part; GO:0005623 cell; GO:0044464 cell part; GO:0005622 intracellular; GO:0005737 cytoplasm;	GO:0003824 catalytic activity; GO:0004668 protein-arginine deiminase activity; GO:0005488 binding; GO:0016813 hydrolase activity, acting on carbon-nitrogen (but not peptide) bonds, in linear amidines; GO:0043167 ion binding; GO:0046872 metal ion binding; GO:0043169 cation binding; GO:0016787 hydrolase activity; GO:0005509 calcium ion binding; GO:0016810 hydrolase activity, acting on carbon-nitrog…	K01481	E3.5.3.15; protein-arginine deiminase [EC:3.5.3.15]		IPR013733; IPR013530; IPR013732; IPR008972;	Protein-arginine deiminase (PAD), central domain; Protein-arginine deiminase, C-terminal; Protein-arginine deiminase (PAD) N-terminal; Cupredoxin;
B3VHM9	Albumin (Fragment) OS=Capra hircus OX=9925 PE=1 SV=1	0.462	Down	0.030142	---	66.312	323.31	88	86	241	49	0.998	0.586	0.495	1.699	1.158	1.643	cytoplasm	GO:0006810 transport; GO:0051179 localization; GO:0051234 establishment of localization;	GO:0005615 extracellular space; GO:0044421 extracellular region part; GO:0005576 extracellular region;		K16141	ALB; serum albumin	chx04918 Thyroid hormone synthesis - Capra hircus (goat);	IPR014760; IPR020858;	Serum albumin, N-terminal; Serum albumin-like;
A0A452EAY9	tropomyosin alpha-3 chain isoform b [Gallus gallus]	0.463	Down	0.045259	---	28.236	34.818	43.1	15	14	4	0.473	0.606	0.88	1.092	1.141	2.001	cytoplasm
A0A452FAU0	"Cystathionine gamma-lyase, partial [Stegodyphus mimosarum]"	0.474	Down	0.0076171	CTH	45.645	32.755	13.3	5	5	5	0.713	0.8	0.526	1.215	1.629	1.454	cytoplasm			GO:0097159 organic cyclic compound binding; GO:1901363 heterocyclic compound binding; GO:0003824 catalytic activity; GO:0005488 binding; GO:0043167 ion binding; GO:0043168 anion binding; GO:0048037 cofactor binding; GO:0030170 pyridoxal phosphate binding;	K01758	CTH; cystathionine gamma-lyase [EC:4.4.1.1]	chx00260 Glycine, serine and threonine metabolism - Capra hircus (goat); chx00270 Cysteine and methionine metabolism - Capra hircus (goat); chx00450 Selenocompound metabolism - Capra hircus (goat); chx01100 Metabolic pathways - Capra hircus (goat); chx01230 Biosynthesis of amino acids - Capra hircus (goat);	IPR015424; IPR015421; IPR015422;	Pyridoxal phosphate-dependent transferase; Pyridoxal phosphate-dependent transferase, major region, subdomain 1; Pyridoxal phosphate-dependent transferase, major region, subdomain 2;
A0A452G0D9	desmoglein-4 precursor [Capra hircus]	0.476	Down	0.0493	DSG4	113.11	17.555	2.3	2	2	2	0.385	1.046	0.601	1.455	1.546	1.27	plasma membrane	GO:0098609 cell-cell adhesion; GO:0007155 cell adhesion; GO:0022610 biological adhesion; GO:0007156 homophilic cell adhesion via plasma membrane adhesion molecules; GO:0098742 cell-cell adhesion via plasma-membrane adhesion molecules;	GO:0016020 membrane; GO:0005623 cell; GO:0044464 cell part; GO:0071944 cell periphery; GO:0005886 plasma membrane;	GO:0043169 cation binding; GO:0046872 metal ion binding; GO:0005509 calcium ion binding; GO:0005488 binding; GO:0043167 ion binding;	K07599	DSG4; desmoglein 4		IPR015919; IPR027397; IPR000233; IPR002126;	Cadherin-like; Catenin binding domain; Cadherin, cytoplasmic domain; Cadherin;
V5KXW5	Retinol-binding protein OS=Capra hircus OX=9925 PE=2 SV=1	0.481	Down	0.021957	---	22.925	44.215	25.9	7	7	7	0.948	0.595	0.548	1.63	1.137	1.584	extracellular	GO:0006810 transport; GO:0051179 localization; GO:0051234 establishment of localization;	GO:0005576 extracellular region;	GO:0008289 lipid binding; GO:0019840 isoprenoid binding; GO:0005488 binding; GO:0005215 transporter activity; GO:0005501 retinoid binding; GO:0036094 small molecule binding;	K18271	RBP4; retinol-binding protein 4		IPR000566; IPR012674; IPR011038;	Lipocalin/cytosolic fatty-acid binding domain; Calycin; Calycin-like;
A0A452G2Q3	"Glutamine synthetase 2 cytoplasmic, partial [Stegodyphus mimosarum]"	0.483	Down	0.0174184	GLUL	42.045	57.737	20.4	7	9	6	0.757	0.837	0.468	1.555	1.485	1.233	cytoplasm	GO:0009064 glutamine family amino acid metabolic process; GO:0008652 cellular amino acid biosynthetic process; GO:0006542 glutamine biosynthetic process; GO:0016053 organic acid biosynthetic process; GO:0044711 single-organism biosynthetic process; GO:0044281 small molecule metabolic process; GO:0006541 glutamine metabolic process; GO:0044763 single-organism cellular process; GO:0044699 single-or…		GO:0016879 ligase activity, forming carbon-nitrogen bonds; GO:0016211 ammonia ligase activity; GO:0004356 glutamate-ammonia ligase activity; GO:0016880 acid-ammonia (or amide) ligase activity; GO:0003824 catalytic activity; GO:0016874 ligase activity;	K01915	glnA, GLUL; glutamine synthetase [EC:6.3.1.2]	chx00220 Arginine biosynthesis - Capra hircus (goat); chx00250 Alanine, aspartate and glutamate metabolism - Capra hircus (goat); chx00630 Glyoxylate and dicarboxylate metabolism - Capra hircus (goat); chx00910 Nitrogen metabolism - Capra hircus (goat); chx01100 Metabolic pathways - Capra hircus (goat); chx01230 Biosynthesis of amino acids - Capra hircus (goat); chx04217 Necroptosis - Capra hircu…	IPR008146; IPR008147; IPR014746;	Glutamine synthetase, catalytic domain; Glutamine synthetase, beta-Grasp domain; Glutamine synthetase/guanido kinase, catalytic domain;
A0A452FGT4	SPARC precursor [Sus scrofa]	0.489	Down	0.0076003	SPARC	32.3	31.069	11	4	5	4	0.781	0.636	0.689	1.428	1.125	1.75	extracellular	GO:0050794 regulation of cellular process; GO:0044700 single organism signaling; GO:0051716 cellular response to stimulus; GO:0007165 signal transduction; GO:0050789 regulation of biological process; GO:0007154 cell communication; GO:0044699 single-organism process; GO:0023052 signaling; GO:0050896 response to stimulus; GO:0009987 cellular process; GO:0065007 biological regulation;	GO:0031012 extracellular matrix; GO:0005615 extracellular space; GO:0044421 extracellular region part; GO:0005576 extracellular region; GO:0005578 proteinaceous extracellular matrix;	GO:0043169 cation binding; GO:0046872 metal ion binding; GO:0005515 protein binding; GO:0005509 calcium ion binding; GO:0005488 binding; GO:0043167 ion binding;				IPR002350; IPR019577; IPR011992; IPR015369; IPR003645;	Kazal domain; SPARC/Testican, calcium-binding domain; EF-hand domain pair; Follistatin/Osteonectin EGF domain; Follistatin-like, N-terminal;
A0A452G4V9	Protein canopy 4 [Zootermopsis nevadensis]	0.49	Down	0.000195758	CNPY4	28.138	14.15	8.5	2	2	2	0.682	0.693	0.736	1.433	1.316	1.558	extracellular				K22816			IPR021852;	Domain of unknown function DUF3456;
A0A452FBF2	large neutral amino acids transporter small subunit 1 [Mus musculus]	0.495	Down	0.0068608	SLC7A5	55.011	11.225	3.2	2	2	2	0.805	0.722	0.585	1.288	1.717	1.26	plasma membrane	GO:0034220 ion transmembrane transport; GO:0044699 single-organism process; GO:0071702 organic substance transport; GO:0003333 amino acid transmembrane transport; GO:0046942 carboxylic acid transport; GO:0015849 organic acid transport; GO:0098656 anion transmembrane transport; GO:0051234 establishment of localization; GO:0006820 anion transport; GO:0006810 transport; GO:0055085 transmembrane tran…	GO:0031224 intrinsic component of membrane; GO:0016020 membrane; GO:0016021 integral component of membrane; GO:0044425 membrane part;	GO:0005342 organic acid transmembrane transporter activity; GO:0015075 ion transmembrane transporter activity; GO:0022892 substrate-specific transporter activity; GO:0008514 organic anion transmembrane transporter activity; GO:0008509 anion transmembrane transporter activity; GO:0046943 carboxylic acid transmembrane transporter activity; GO:0022891 substrate-specific transmembrane transporter act…	K13780	SLC7A5, LAT1; solute carrier family 7 (L-type amino acid transporter), member 5	chx04150 mTOR signaling pathway - Capra hircus (goat); chx05230 Central carbon metabolism in cancer - Capra hircus (goat);
A0A452E4V7	leukocyte elastase inhibitor-like [Stylophora pistillata]	0.496	Down	0.025063	SERPINC1	52.048	185.51	39	19	25	19	0.938	0.627	0.561	1.578	1.084	1.626	extracellular	GO:0050818 regulation of coagulation; GO:0065008 regulation of biological quality; GO:0050789 regulation of biological process; GO:0050878 regulation of body fluid levels; GO:0061041 regulation of wound healing; GO:0048583 regulation of response to stimulus; GO:1900046 regulation of hemostasis; GO:0030193 regulation of blood coagulation; GO:0032101 regulation of response to external stimulus; GO:…		GO:0004867 serine-type endopeptidase inhibitor activity; GO:0030234 enzyme regulator activity; GO:0030414 peptidase inhibitor activity; GO:0061134 peptidase regulator activity; GO:0061135 endopeptidase regulator activity; GO:0098772 molecular function regulator; GO:0004857 enzyme inhibitor activity; GO:0004866 endopeptidase inhibitor activity;	K03911	SERPINC1, AT3; antithrombin III	chx04610 Complement and coagulation cascades - Capra hircus (goat);	IPR033829; IPR023796;	Antithrombin serpin domain; Serpin domain;
A0A452EIY5	"fatty acid-binding protein, adipocyte [Sus scrofa]"	0.5	Down	0.0244	FABP9	14.736	80.827	49.2	7	12	6	0.483	0.73	0.87	1.632	1.148	1.382	cytoplasm	GO:0006810 transport; GO:0051179 localization; GO:0051234 establishment of localization;		GO:0008289 lipid binding; GO:0005488 binding; GO:0005215 transporter activity;				IPR000463; IPR012674; IPR000566; IPR011038;	Cytosolic fatty-acid binding; Calycin; Lipocalin/cytosolic fatty-acid binding domain; Calycin-like;
A0A452DYC3	"Prolyl 3-hydroxylase 1, partial [Zootermopsis nevadensis]"	0.509	Down	0.033939	P3H1	81.427	19.933	4.5	3	3	3	0.924	0.566	0.591	1.715	1.032	1.342	cytoplasm	GO:0044699 single-organism process; GO:0008152 metabolic process; GO:0055114 oxidation-reduction process; GO:0044710 single-organism metabolic process;		GO:0019842 vitamin binding; GO:0005506 iron ion binding; GO:0031418 L-ascorbic acid binding; GO:0043167 ion binding; GO:0043177 organic acid binding; GO:0016705 oxidoreductase activity, acting on paired donors, with incorporation or reduction of molecular oxygen; GO:0005515 protein binding; GO:0048029 monosaccharide binding; GO:0016491 oxidoreductase activity; GO:0031406 carboxylic acid binding; …	K08134	LEPRE; leucine proline-enriched proteoglycan (leprecan)		IPR006620; IPR005123; IPR011990;	Prolyl 4-hydroxylase, alpha subunit; Oxoglutarate/iron-dependent dioxygenase; Tetratricopeptide-like helical domain;
A0A452EYG4	LOW QUALITY PROTEIN: protein-glucosylgalactosylhydroxylysine glucosidase-like [Stylophora pistillata]	0.511	Down	0.021879	PGGHG	76.989	18.779	6.1	3	3	3	0.883	0.491	0.73	1.594	1.291	1.231	cytoplasm	GO:0008152 metabolic process; GO:0005975 carbohydrate metabolic process; GO:0044238 primary metabolic process; GO:0071704 organic substance metabolic process;		GO:0003824 catalytic activity;	K22078	PGGHG, ATHL1; protein-glucosylgalactosylhydroxylysine glucosidase [EC:3.2.1.107]		IPR012341; IPR005195; IPR008928;	Six-hairpin glycosidase; Glycoside hydrolase, family 65, central catalytic; Six-hairpin glycosidase-like;
A0A452G8V8	integrin alpha-2 precursor [Sus scrofa]	0.519	Down	0.026636	ITGA2	129.82	21.827	2.9	3	3	3	0.554	0.676	0.844	1.118	1.137	1.743	peroxisome	GO:0007155 cell adhesion; GO:0022610 biological adhesion;	GO:0016020 membrane; GO:0098636 protein complex involved in cell adhesion; GO:0031226 intrinsic component of plasma membrane; GO:0071944 cell periphery; GO:0098796 membrane protein complex; GO:0098797 plasma membrane protein complex; GO:0098802 plasma membrane receptor complex; GO:0043235 receptor complex; GO:0032991 macromolecular complex; GO:0008305 integrin complex; GO:0031224 intrinsic compon…		K06481	ITGA2, CD49b; integrin alpha 2	chx04145 Phagosome - Capra hircus (goat); chx04151 PI3K-Akt signaling pathway - Capra hircus (goat); chx04510 Focal adhesion - Capra hircus (goat); chx04512 ECM-receptor interaction - Capra hircus (goat); chx04611 Platelet activation - Capra hircus (goat); chx04640 Hematopoietic cell lineage - Capra hircus (goat); chx04810 Regulation of actin cytoskeleton - Capra hircus (goat); chx05165 Human pap…	IPR032695; IPR013649; IPR002035;	Integrin domain; Integrin alpha-2; von Willebrand factor, type A;
A0A452FTN4	putative phosphoserine aminotransferase [Zootermopsis nevadensis]	0.52	Down	0.0073814	PSAT1	40.462	104.57	36.5	13	18	13	0.643	0.85	0.67	1.156	1.614	1.389	cytoplasm	GO:0008652 cellular amino acid biosynthetic process; GO:0016053 organic acid biosynthetic process; GO:0044711 single-organism biosynthetic process; GO:0044281 small molecule metabolic process; GO:0044763 single-organism cellular process; GO:0006807 nitrogen compound metabolic process; GO:0044699 single-organism process; GO:0009058 biosynthetic process; GO:1901605 alpha-amino acid metabolic proces…		GO:0016769 transferase activity, transferring nitrogenous groups; GO:0004648 O-phospho-L-serine:2-oxoglutarate aminotransferase activity; GO:0008483 transaminase activity; GO:0003824 catalytic activity; GO:0016740 transferase activity;	K00831	serC, PSAT1; phosphoserine aminotransferase [EC:2.6.1.52]	chx00260 Glycine, serine and threonine metabolism - Capra hircus (goat); chx00270 Cysteine and methionine metabolism - Capra hircus (goat); chx00750 Vitamin B6 metabolism - Capra hircus (goat); chx01100 Metabolic pathways - Capra hircus (goat); chx01200 Carbon metabolism - Capra hircus (goat); chx01230 Biosynthesis of amino acids - Capra hircus (goat);	IPR015424; IPR000192; IPR015421; IPR015422;	Pyridoxal phosphate-dependent transferase; Aminotransferase class V domain; Pyridoxal phosphate-dependent transferase, major region, subdomain 1; Pyridoxal phosphate-dependent transferase, major region, subdomain 2;
A0A452F2I9	LOW QUALITY PROTEIN: inosine-5'-monophosphate dehydrogenase 1b-like [Stylophora pistillata]	0.522	Down	0.00118036	IMPDH1	61.317	19.058	6.7	4	4	3	0.752	0.677	0.798	1.393	1.284	1.59	cytoplasm	GO:0009165 nucleotide biosynthetic process; GO:0006725 cellular aromatic compound metabolic process; GO:0009117 nucleotide metabolic process; GO:0044699 single-organism process; GO:0009058 biosynthetic process; GO:1901566 organonitrogen compound biosynthetic process; GO:0044237 cellular metabolic process; GO:0006796 phosphate-containing compound metabolic process; GO:0071704 organic substance met…		GO:0016614 oxidoreductase activity, acting on CH-OH group of donors; GO:0016616 oxidoreductase activity, acting on the CH-OH group of donors, NAD or NADP as acceptor; GO:0003938 IMP dehydrogenase activity; GO:0003824 catalytic activity; GO:0016491 oxidoreductase activity;	K00088	IMPDH, guaB; IMP dehydrogenase [EC:1.1.1.205]	chx00230 Purine metabolism - Capra hircus (goat); chx00983 Drug metabolism - other enzymes - Capra hircus (goat); chx01100 Metabolic pathways - Capra hircus (goat);	IPR013785; IPR001093; IPR000644;	Aldolase-type TIM barrel; IMP dehydrogenase/GMP reductase; CBS domain;
A0A452EZ37	Versican core protein [Larimichthys crocea]	0.525	Down	0.032197	HAPLN3	41.18	30.513	13.6	4	4	4	0.578	0.552	0.894	1.006	1.263	1.587	extracellular	GO:0007155 cell adhesion; GO:0022610 biological adhesion;		GO:0097367 carbohydrate derivative binding; GO:0005515 protein binding; GO:0005539 glycosaminoglycan binding; GO:0005488 binding; GO:0005540 hyaluronic acid binding;	K06852	HAPLN3; hyaluronan and proteoglycan link protein 3		IPR007110; IPR013783; IPR016187; IPR003599; IPR013106; IPR000538; IPR016186;	Immunoglobulin-like domain; Immunoglobulin-like fold; C-type lectin fold; Immunoglobulin subtype; Immunoglobulin V-set domain; Link domain; C-type lectin-like/link domain;
A0A452F6C0	protein-arginine deiminase type-2 [Mus musculus]	0.526	Down	0.0049791	PADI1	73.536	39.642	12.5	7	7	6	0.611	0.742	0.805	1.398	1.169	1.539	mitochondria	GO:0018193 peptidyl-amino acid modification; GO:0008152 metabolic process; GO:0044267 cellular protein metabolic process; GO:0018101 protein citrullination; GO:0044260 cellular macromolecule metabolic process; GO:0006464 cellular protein modification process; GO:0043170 macromolecule metabolic process; GO:0019538 protein metabolic process; GO:0043412 macromolecule modification; GO:0036211 protein…	GO:0044424 intracellular part; GO:0005623 cell; GO:0044464 cell part; GO:0005622 intracellular; GO:0005737 cytoplasm;	GO:0003824 catalytic activity; GO:0004668 protein-arginine deiminase activity; GO:0005488 binding; GO:0016813 hydrolase activity, acting on carbon-nitrogen (but not peptide) bonds, in linear amidines; GO:0043167 ion binding; GO:0046872 metal ion binding; GO:0043169 cation binding; GO:0016787 hydrolase activity; GO:0005509 calcium ion binding; GO:0016810 hydrolase activity, acting on carbon-nitrog…	K01481	E3.5.3.15; protein-arginine deiminase [EC:3.5.3.15]		IPR013530; IPR013733; IPR013732; IPR008972;	Protein-arginine deiminase, C-terminal; Protein-arginine deiminase (PAD), central domain; Protein-arginine deiminase (PAD) N-terminal; Cupredoxin;
A0A452G990	adenosylhomocysteinase [Sus scrofa]	0.529	Down	0.0024607	AHCY	47.664	308.14	51.9	26	42	26	0.647	0.834	0.657	1.232	1.363	1.445	cytoplasm	GO:1901606 alpha-amino acid catabolic process; GO:0009116 nucleoside metabolic process; GO:0042278 purine nucleoside metabolic process; GO:0046498 S-adenosylhomocysteine metabolic process; GO:0006725 cellular aromatic compound metabolic process; GO:0044699 single-organism process; GO:0072523 purine-containing compound catabolic process; GO:0044237 cellular metabolic process; GO:0071704 organic su…		GO:0097159 organic cyclic compound binding; GO:1901363 heterocyclic compound binding; GO:0004013 adenosylhomocysteinase activity; GO:0016801 hydrolase activity, acting on ether bonds; GO:1901265 nucleoside phosphate binding; GO:0051287 NAD binding; GO:0003824 catalytic activity; GO:0005488 binding; GO:0016787 hydrolase activity; GO:0000166 nucleotide binding; GO:0048037 cofactor binding; GO:00168…	K01251	E3.3.1.1, ahcY; adenosylhomocysteinase [EC:3.3.1.1]	chx00270 Cysteine and methionine metabolism - Capra hircus (goat); chx01100 Metabolic pathways - Capra hircus (goat);	IPR016040; IPR015878;	NAD(P)-binding domain; S-adenosyl-L-homocysteine hydrolase, NAD binding domain;
A0A452G6V5	"Ornithine aminotransferase, mitochondrial [Zootermopsis nevadensis]"	0.533	Down	0.0108017	LOC108636344	47.119	109.11	21.2	8	14	8	0.802	0.794	0.578	1.149	1.36	1.571	mitochondria			GO:0097159 organic cyclic compound binding; GO:1901363 heterocyclic compound binding; GO:0016769 transferase activity, transferring nitrogenous groups; GO:0003824 catalytic activity; GO:0005488 binding; GO:0043167 ion binding; GO:0043168 anion binding; GO:0008483 transaminase activity; GO:0016740 transferase activity; GO:0048037 cofactor binding; GO:0030170 pyridoxal phosphate binding;	K00819	rocD, OAT; ornithine--oxo-acid transaminase [EC:2.6.1.13]	chx00330 Arginine and proline metabolism - Capra hircus (goat); chx01100 Metabolic pathways - Capra hircus (goat);	IPR015424; IPR015422; IPR015421;	Pyridoxal phosphate-dependent transferase; Pyridoxal phosphate-dependent transferase, major region, subdomain 2; Pyridoxal phosphate-dependent transferase, major region, subdomain 1;
A0A452EGF3	Carboxypeptidase Q [Stylophora pistillata]	0.538	Down	0.02806	CPQ	52.775	12.414	3.9	2	2	2	0.783	0.833	0.658	1.655	0.992	1.578	endoplasmic reticulum				K01302	CPQ; carboxypeptidase Q [EC:3.4.17.-]		IPR007484;	Peptidase M28;
A0A452FPT0	---	0.54	Down	0.033604	MARCKSL1	19.007	33.123	14.7	2	4	2	0.627	0.741	0.788	0.923	1.427	1.641	nucleus			GO:0005515 protein binding; GO:0005516 calmodulin binding; GO:0005488 binding;	K13536	MARCKSL1, MRP; MARCKS-related protein	chx04666 Fc gamma R-mediated phagocytosis - Capra hircus (goat); chx05140 Leishmaniasis - Capra hircus (goat);
A0A452DTW8	carbonyl reductase [NADPH] 1 [Sus scrofa]	0.541	Down	0.0342	LOC102172669	31.638	37.292	28	7	11	3	0.957	0.918	0.591	1.802	1.568	1.188	mitochondria				K00079	CBR1; carbonyl reductase 1 [EC:1.1.1.184 1.1.1.189 1.1.1.197]	chx00590 Arachidonic acid metabolism - Capra hircus (goat); chx00790 Folate biosynthesis - Capra hircus (goat); chx00980 Metabolism of xenobiotics by cytochrome P450 - Capra hircus (goat); chx01100 Metabolic pathways - Capra hircus (goat); chx05204 Chemical carcinogenesis - Capra hircus (goat);	IPR016040;	NAD(P)-binding domain;
A0A452EVP3	Isoamyl acetate-hydrolyzing esterase 1-like [Stylophora pistillata]	0.541	Down	0.0043753	IAH1	27.59	13.421	10	2	2	2	0.78	0.861	0.611	1.47	1.308	1.386	nucleus							IPR013830;	SGNH hydrolase-type esterase domain;
A0A452FD11	tropomyosin alpha-3 chain isoform d [Gallus gallus]	0.544	Down	0.041359	TPM1	32.712	263.23	56	21	21	6	0.55	0.704	0.952	1.1	1.235	1.72	cytoplasm				K09290	TPM3; tropomyosin 3	chx04260 Cardiac muscle contraction - Capra hircus (goat); chx04261 Adrenergic signaling in cardiomyocytes - Capra hircus (goat); chx05200 Pathways in cancer - Capra hircus (goat); chx05216 Thyroid cancer - Capra hircus (goat); chx05410 Hypertrophic cardiomyopathy (HCM) - Capra hircus (goat); chx05414 Dilated cardiomyopathy (DCM) - Capra hircus (goat);
A0A452F283	4F2 cell-surface antigen heavy chain [Bos taurus]	0.552	Down	0.00131965	SLC3A2	63.29	57.286	15.4	7	9	7	0.768	0.645	0.778	1.239	1.435	1.296	cytoplasm	GO:0008152 metabolic process; GO:0005975 carbohydrate metabolic process; GO:0044238 primary metabolic process; GO:0071704 organic substance metabolic process;		GO:0003824 catalytic activity;	K06519	SLC3A2, MDU1, CD98; solute carrier family 3, member 2	chx04150 mTOR signaling pathway - Capra hircus (goat); chx04216 Ferroptosis - Capra hircus (goat); chx04974 Protein digestion and absorption - Capra hircus (goat);	IPR013780; IPR031984; IPR017853; IPR013781; IPR006047;	Glycosyl hydrolase, all-beta; Solute carrier family 3 member 2, N-terminal domain; Glycoside hydrolase superfamily; Glycoside hydrolase, catalytic domain; Glycosyl hydrolase, family 13, catalytic domain;
A0A452FG93	Prolyl 4-hydroxylase subunit alpha-2 [Zootermopsis nevadensis]	0.552	Down	0.025516	P4HA2	58.776	22.614	7.3	3	3	3	0.924	0.644	0.692	1.656	1.061	1.375	endoplasmic reticulum	GO:0044699 single-organism process; GO:0008152 metabolic process; GO:0055114 oxidation-reduction process; GO:0044710 single-organism metabolic process;	GO:0043226 organelle; GO:0043231 intracellular membrane-bounded organelle; GO:0043229 intracellular organelle; GO:0005783 endoplasmic reticulum; GO:0044464 cell part; GO:0005622 intracellular; GO:0005737 cytoplasm; GO:0012505 endomembrane system; GO:0044424 intracellular part; GO:0043227 membrane-bounded organelle; GO:0005623 cell; GO:0044444 cytoplasmic part;	GO:0019842 vitamin binding; GO:0005506 iron ion binding; GO:0031418 L-ascorbic acid binding; GO:0031543 peptidyl-proline dioxygenase activity; GO:0043167 ion binding; GO:0043177 organic acid binding; GO:0016705 oxidoreductase activity, acting on paired donors, with incorporation or reduction of molecular oxygen; GO:0005515 protein binding; GO:0016706 oxidoreductase activity, acting on paired dono…	K00472	P4HA; prolyl 4-hydroxylase [EC:1.14.11.2]	chx00330 Arginine and proline metabolism - Capra hircus (goat); chx01100 Metabolic pathways - Capra hircus (goat);	IPR006620; IPR013547; IPR005123; IPR011990; IPR013026;	Prolyl 4-hydroxylase, alpha subunit; Prolyl 4-hydroxylase alpha-subunit, N-terminal; Oxoglutarate/iron-dependent dioxygenase; Tetratricopeptide-like helical domain; Tetratricopeptide repeat-containing domain;
A0A452DNR6	serpin H1 precursor [Rattus norvegicus]	0.557	Down	0.02216	SERPINH1	46.506	174.73	37.1	15	22	15	0.807	0.74	0.787	1.743	1.03	1.419	extracellular			GO:0004867 serine-type endopeptidase inhibitor activity; GO:0030234 enzyme regulator activity; GO:0005488 binding; GO:0044877 macromolecular complex binding; GO:0030414 peptidase inhibitor activity; GO:0061134 peptidase regulator activity; GO:0005518 collagen binding; GO:0005515 protein binding; GO:0061135 endopeptidase regulator activity; GO:0098772 molecular function regulator; GO:0004857 enzym…	K09501	SERPINH1, HSP47; serpin peptidase inhibitor, clade H, member 1		IPR033830; IPR023796;	Serpin H1 inhibitory domain; Serpin domain;
A0A060INS8	Cathepsin H OS=Capra hircus OX=9925 GN=CTSH PE=2 SV=1	0.558	Down	0.0073176	CTSH	37.387	55.604	12.8	4	5	4	0.716	0.718	0.855	1.28	1.182	1.639	extracellular	GO:0006508 proteolysis; GO:0008152 metabolic process; GO:0043170 macromolecule metabolic process; GO:0019538 protein metabolic process; GO:0044238 primary metabolic process; GO:0071704 organic substance metabolic process;		GO:0070011 peptidase activity, acting on L-amino acid peptides; GO:0008234 cysteine-type peptidase activity; GO:0008233 peptidase activity; GO:0016787 hydrolase activity; GO:0003824 catalytic activity;	K01366	CTSH; cathepsin H [EC:3.4.22.16]	chx04142 Lysosome - Capra hircus (goat); chx04210 Apoptosis - Capra hircus (goat);	IPR013201; IPR000668;	Cathepsin propeptide inhibitor domain (I29); Peptidase C1A, papain C-terminal;
A0A452E6T2	---	0.559	Down	0.0122171	PHYHIP	37.516	31.275	13	4	4	4	0.615	0.934	0.673	1.32	1.209	1.447	cytoplasm,nucleus			GO:0005515 protein binding; GO:0005488 binding;				IPR013783; IPR003961;	Immunoglobulin-like fold; Fibronectin type III;
A0A452FQ78	"Neuronal migration protein doublecortin, partial [Stegodyphus mimosarum]"	0.56	Down	0.0196588	DCLK1	40.47	14.364	5.5	2	2	2	0.668	0.782	0.83	1.316	1.061	1.696	nucleus	GO:0050794 regulation of cellular process; GO:0044700 single organism signaling; GO:0051716 cellular response to stimulus; GO:0007165 signal transduction; GO:0050789 regulation of biological process; GO:0007154 cell communication; GO:0035556 intracellular signal transduction; GO:0044699 single-organism process; GO:0023052 signaling; GO:0050896 response to stimulus; GO:0009987 cellular process; GO…			K08805	DCLK1_2; doublecortin-like kinase 1/2 [EC:2.7.11.1]		IPR003533;	Doublecortin domain;
A0A452E5E0	cystathionine beta-synthase [Bos taurus]	0.563	Down	0.03086	CBS	63.612	117.34	19.5	11	13	11	0.565	0.832	0.784	0.992	1.515	1.369	plasma membrane	GO:0000097 sulfur amino acid biosynthetic process; GO:0016053 organic acid biosynthetic process; GO:0044699 single-organism process; GO:0009058 biosynthetic process; GO:1901566 organonitrogen compound biosynthetic process; GO:0044237 cellular metabolic process; GO:0044272 sulfur compound biosynthetic process; GO:0000096 sulfur amino acid metabolic process; GO:0071704 organic substance metabolic p…	GO:0044424 intracellular part; GO:0005623 cell; GO:0044464 cell part; GO:0005622 intracellular; GO:0005737 cytoplasm;	GO:0016829 lyase activity; GO:0016836 hydro-lyase activity; GO:0004122 cystathionine beta-synthase activity; GO:0003824 catalytic activity; GO:0016835 carbon-oxygen lyase activity;	K01697	CBS; cystathionine beta-synthase [EC:4.2.1.22]	chx00260 Glycine, serine and threonine metabolism - Capra hircus (goat); chx00270 Cysteine and methionine metabolism - Capra hircus (goat); chx01100 Metabolic pathways - Capra hircus (goat); chx01230 Biosynthesis of amino acids - Capra hircus (goat);	IPR001926; IPR000644;	Tryptophan synthase beta subunit-like PLP-dependent enzyme; CBS domain;
A0A452E243	---	0.572	Down	0.046283	LOC102169690	30.665	22.538	10.8	3	3	3	1.031	0.64	0.701	1.574	1.042	1.53	extracellular							IPR000436;	Sushi/SCR/CCP domain;
A0A452G606	---	0.574	Down	0.0105399	GLYATL2	34.876	40.364	21.8	5	6	5	0.62	0.856	0.856	1.279	1.257	1.524	cytoplasm		GO:0043226 organelle; GO:0043231 intracellular membrane-bounded organelle; GO:0043229 intracellular organelle; GO:0044464 cell part; GO:0005622 intracellular; GO:0005737 cytoplasm; GO:0044424 intracellular part; GO:0043227 membrane-bounded organelle; GO:0005623 cell; GO:0005739 mitochondrion; GO:0044444 cytoplasmic part;	GO:0016746 transferase activity, transferring acyl groups; GO:0003824 catalytic activity; GO:0016740 transferase activity; GO:0016747 transferase activity, transferring acyl groups other than amino-acyl groups; GO:0047961 glycine N-acyltransferase activity; GO:0016410 N-acyltransferase activity;	K22749			IPR015938; IPR016181; IPR013652;	Glycine N-acyltransferase, N-terminal; Acyl-CoA N-acyltransferase; Glycine N-acyltransferase, C-terminal;
A0A452FH58	Vacuolar protein sorting-associated protein 13C [Stylophora pistillata]	0.586	Down	0.0172763	VPS13C	415.11	22.347	0.9	3	3	3	0.855	0.755	0.701	1.289	1.601	1.055	cytoplasm,nucleus							IPR031642; IPR015412; IPR009543; IPR031646; IPR026854; IPR031645;	VPS13, repeated coiled region; Autophagy-related, C-terminal; Vacuolar protein sorting-associated protein 13, SHR-binding domain; Vacuolar protein sorting-associated protein 13, second N-terminal domain; Vacuolar protein sorting-associated protein 13, N-terminal domain; Vacuolar protein sorting-associated protein 13, C-terminal;
A0A452G8M5	CTP synthase 1 [Stylophora pistillata]	0.589	Down	0.0083841	CTPS1	66.793	47.711	11.2	6	7	5	0.667	0.879	0.78	1.139	1.338	1.472	cytoplasm	GO:0009116 nucleoside metabolic process; GO:0046132 pyrimidine ribonucleoside biosynthetic process; GO:0009147 pyrimidine nucleoside triphosphate metabolic process; GO:0009117 nucleotide metabolic process; GO:0044699 single-organism process; GO:0009163 nucleoside biosynthetic process; GO:0009058 biosynthetic process; GO:0046036 CTP metabolic process; GO:0044237 cellular metabolic process; GO:0006…		GO:0016879 ligase activity, forming carbon-nitrogen bonds; GO:0003824 catalytic activity; GO:0003883 CTP synthase activity; GO:0016874 ligase activity;	K01937	pyrG, CTPS; CTP synthase [EC:6.3.4.2]	chx00240 Pyrimidine metabolism - Capra hircus (goat); chx01100 Metabolic pathways - Capra hircus (goat);	IPR027417; IPR017456; IPR017926; IPR033828; IPR029062;	P-loop containing nucleoside triphosphate hydrolase; CTP synthase, N-terminal; Glutamine amidotransferase; CTP synthase GATase domain; Class I glutamine amidotransferase-like;
D3INW8	Argininosuccinate synthetase 1 (Fragment) OS=Capra hircus OX=9925 PE=2 SV=1	0.59	Down	0.0137619	---	43.651	46.403	17.4	8	9	8	0.606	0.9	0.781	1.253	1.431	1.19	cytoskeleton	GO:0009064 glutamine family amino acid metabolic process; GO:0008652 cellular amino acid biosynthetic process; GO:0006526 arginine biosynthetic process; GO:0016053 organic acid biosynthetic process; GO:0044711 single-organism biosynthetic process; GO:0044281 small molecule metabolic process; GO:0044763 single-organism cellular process; GO:0006525 arginine metabolic process; GO:0044699 single-orga…		GO:0005524 ATP binding; GO:0004055 argininosuccinate synthase activity; GO:1901265 nucleoside phosphate binding; GO:0016874 ligase activity; GO:0001882 nucleoside binding; GO:0043167 ion binding; GO:0000166 nucleotide binding; GO:0016879 ligase activity, forming carbon-nitrogen bonds; GO:0097159 organic cyclic compound binding; GO:1901363 heterocyclic compound binding; GO:0032549 ribonucleoside b…	K01940	argG, ASS1; argininosuccinate synthase [EC:6.3.4.5]	chx00220 Arginine biosynthesis - Capra hircus (goat); chx00250 Alanine, aspartate and glutamate metabolism - Capra hircus (goat); chx01100 Metabolic pathways - Capra hircus (goat); chx01230 Biosynthesis of amino acids - Capra hircus (goat); chx05418 Fluid shear stress and atherosclerosis - Capra hircus (goat);	IPR014729; IPR024074;	Rossmann-like alpha/beta/alpha sandwich fold; Argininosuccinate synthetase, catalytic/multimerisation domain body;
A0A452FFP9	aldehyde dehydrogenase family 1 member A3 isoform 1 [Homo sapiens]	0.606	Down	0.038799	ALDH1A3	56.185	36.309	15	8	9	5	0.799	0.777	0.8	1.233	1.121	1.564	cytoplasm	GO:0044699 single-organism process; GO:0008152 metabolic process; GO:0055114 oxidation-reduction process; GO:0044710 single-organism metabolic process;		GO:0016620 oxidoreductase activity, acting on the aldehyde or oxo group of donors, NAD or NADP as acceptor; GO:0003824 catalytic activity; GO:0016491 oxidoreductase activity; GO:0016903 oxidoreductase activity, acting on the aldehyde or oxo group of donors;	K00129	E1.2.1.5; aldehyde dehydrogenase (NAD(P)+) [EC:1.2.1.5]	chx00010 Glycolysis / Gluconeogenesis - Capra hircus (goat); chx00340 Histidine metabolism - Capra hircus (goat); chx00350 Tyrosine metabolism - Capra hircus (goat); chx00360 Phenylalanine metabolism - Capra hircus (goat); chx00410 beta-Alanine metabolism - Capra hircus (goat); chx00980 Metabolism of xenobiotics by cytochrome P450 - Capra hircus (goat); chx00982 Drug metabolism - cytochrome P450 …	IPR016161; IPR015590; IPR016162; IPR016163;	Aldehyde/histidinol dehydrogenase; Aldehyde dehydrogenase domain; Aldehyde dehydrogenase N-terminal domain; Aldehyde dehydrogenase, C-terminal;
A0A452F6J7	type I cytokeratin [Danio rerio]	0.607	Down	0.023501	KRT15	48.806	226.62	49.7	24	27	11	0.848	0.643	0.891	1.372	1.073	1.478	nucleus		GO:0043229 intracellular organelle; GO:0099513 polymeric cytoskeletal fiber; GO:0043232 intracellular non-membrane-bounded organelle; GO:0044430 cytoskeletal part; GO:0044446 intracellular organelle part; GO:0099512 supramolecular fiber; GO:0044424 intracellular part; GO:0005623 cell; GO:0099080 supramolecular complex; GO:0044422 organelle part; GO:0099081 supramolecular polymer; GO:0043228 non-m…	GO:0005198 structural molecule activity;
A0A452G7L4	S-adenosylmethionine synthase isoform type-1 [Stylophora pistillata]	0.607	Down	0.00112257	MAT2A	45.654	130.71	20.1	8	8	6	0.839	0.779	0.807	1.342	1.2	1.453	cytoplasm	GO:0051188 cofactor biosynthetic process; GO:0006790 sulfur compound metabolic process; GO:0046500 S-adenosylmethionine metabolic process; GO:0009058 biosynthetic process; GO:0006732 coenzyme metabolic process; GO:1901576 organic substance biosynthetic process; GO:0044237 cellular metabolic process; GO:0044272 sulfur compound biosynthetic process; GO:0044249 cellular biosynthetic process; GO:0051…		GO:0005524 ATP binding; GO:1901265 nucleoside phosphate binding; GO:0001882 nucleoside binding; GO:0043167 ion binding; GO:0000166 nucleotide binding; GO:0004478 methionine adenosyltransferase activity; GO:0097159 organic cyclic compound binding; GO:1901363 heterocyclic compound binding; GO:0032549 ribonucleoside binding; GO:0097367 carbohydrate derivative binding; GO:0003824 catalytic activity; …	K00789	metK; S-adenosylmethionine synthetase [EC:2.5.1.6]	chx00270 Cysteine and methionine metabolism - Capra hircus (goat); chx01100 Metabolic pathways - Capra hircus (goat); chx01230 Biosynthesis of amino acids - Capra hircus (goat);	IPR022636; IPR022628; IPR022630; IPR022629;	S-adenosylmethionine synthetase superfamily; S-adenosylmethionine synthetase, N-terminal; S-adenosylmethionine synthetase, C-terminal; S-adenosylmethionine synthetase, central domain;
A0A452DQ32	gap junction alpha-1 protein [Sus scrofa]	0.608	Down	0.0063175	GJA1	43.058	39.13	11.3	5	6	5	0.651	0.871	0.827	1.321	1.343	1.201	plasma membrane	GO:0044700 single organism signaling; GO:0032502 developmental process; GO:0072359 circulatory system development; GO:0044707 single-multicellular organism process; GO:0048731 system development; GO:0044763 single-organism cellular process; GO:0044699 single-organism process; GO:0023052 signaling; GO:0032501 multicellular organismal process; GO:0048513 animal organ development; GO:0007507 heart d…	GO:0016020 membrane; GO:0005921 gap junction; GO:0071944 cell periphery; GO:0098796 membrane protein complex; GO:0030054 cell junction; GO:0098797 plasma membrane protein complex; GO:0032991 macromolecular complex; GO:0005911 cell-cell junction; GO:0005623 cell; GO:0005886 plasma membrane; GO:0005922 connexin complex; GO:0044459 plasma membrane part; GO:0044425 membrane part; GO:0044464 cell part…	GO:0022857 transmembrane transporter activity; GO:0005215 transporter activity;	K07372	GJA1, CX43; gap junction alpha-1 protein	chx04540 Gap junction - Capra hircus (goat); chx05412 Arrhythmogenic right ventricular cardiomyopathy (ARVC) - Capra hircus (goat);	IPR013124; IPR013092; IPR019570;	Gap junction alpha-1 protein (Cx43), C-terminal; Connexin, N-terminal; Gap junction protein, cysteine-rich domain;
A0A452EH23	Calsyntenin-1 [Zootermopsis nevadensis]	0.619	Down	0.00100378	CLSTN1	106.36	27.41	4.5	4	4	4	0.763	0.841	0.799	1.419	1.21	1.256	plasma membrane	GO:0098609 cell-cell adhesion; GO:0022610 biological adhesion; GO:0007155 cell adhesion; GO:0007156 homophilic cell adhesion via plasma membrane adhesion molecules; GO:0098742 cell-cell adhesion via plasma-membrane adhesion molecules;	GO:0016020 membrane;	GO:0043169 cation binding; GO:0046872 metal ion binding; GO:0005509 calcium ion binding; GO:0005488 binding; GO:0043167 ion binding;	K22660			IPR015919; IPR013320; IPR002126;	Cadherin-like; Concanavalin A-like lectin/glucanase domain; Cadherin;
A0A452G3T2	---	0.623	Down	0.0144351	C1orf116	62.864	17.387	4.7	3	3	3	0.943	0.676	0.794	1.27	1.158	1.446	nucleus
A0A452DVV1	Cytosol aminopeptidase [Stylophora pistillata]	0.624	Down	0.0154571	LAP3	56.196	323.31	46.8	22	27	22	0.852	0.852	0.72	1.211	1.116	1.555	mitochondria	GO:0006508 proteolysis; GO:0008152 metabolic process; GO:0043170 macromolecule metabolic process; GO:0019538 protein metabolic process; GO:0044238 primary metabolic process; GO:0071704 organic substance metabolic process;	GO:0044424 intracellular part; GO:0005623 cell; GO:0005622 intracellular; GO:0044464 cell part; GO:0005737 cytoplasm;	GO:0008233 peptidase activity; GO:0008238 exopeptidase activity; GO:0046914 transition metal ion binding; GO:0003824 catalytic activity; GO:0005488 binding; GO:0043167 ion binding; GO:0008235 metalloexopeptidase activity; GO:0043169 cation binding; GO:0046872 metal ion binding; GO:0070011 peptidase activity, acting on L-amino acid peptides; GO:0016787 hydrolase activity; GO:0004177 aminopeptidase…	K11142	LAP3; cytosol aminopeptidase [EC:3.4.11.1 3.4.11.5]	chx00330 Arginine and proline metabolism - Capra hircus (goat); chx00480 Glutathione metabolism - Capra hircus (goat); chx01100 Metabolic pathways - Capra hircus (goat);	IPR000819; IPR008283;	Peptidase M17, leucyl aminopeptidase, C-terminal; Peptidase M17, leucyl aminopeptidase, N-terminal;
A0A452EU15	NmrA-like family domain-containing protein 1 [Stylophora pistillata]	0.628	Down	0.00037761	NMRAL1	33.143	53.988	24.4	8	8	8	0.868	0.755	0.832	1.308	1.319	1.283	cytoplasm							IPR016040; IPR008030;	NAD(P)-binding domain; NmrA-like domain;
A0A452EN11	hepatocyte growth factor precursor [Bos taurus]	0.638	Down	0.023003	MST1	80.994	11.481	2.5	2	2	2	0.953	0.676	0.86	1.364	1.115	1.424	extracellular	GO:0006508 proteolysis; GO:0008152 metabolic process; GO:0043170 macromolecule metabolic process; GO:0019538 protein metabolic process; GO:0044238 primary metabolic process; GO:0071704 organic substance metabolic process;		GO:0004252 serine-type endopeptidase activity; GO:0004175 endopeptidase activity; GO:0008233 peptidase activity; GO:0003824 catalytic activity; GO:0017171 serine hydrolase activity; GO:0008236 serine-type peptidase activity; GO:0070011 peptidase activity, acting on L-amino acid peptides; GO:0016787 hydrolase activity;				IPR009003; IPR003609; IPR000001; IPR001254; IPR013806;	Peptidase S1, PA clan; PAN/Apple domain; Kringle; Serine proteases, trypsin domain; Kringle-like fold;
A0A452ELU5	"serine (or cysteine) proteinase inhibitor, clade B (ovalbumin), member 1, partial [Bos taurus]"	0.642	Down	0.0116046	LOC102178679	42.554	12.513	16.9	5	5	2	0.951	0.785	0.742	1.192	1.204	1.466	plasma membrane				K13963	SERPINB; serpin B	chx05146 Amoebiasis - Capra hircus (goat);	IPR023796;	Serpin domain;
A0A452F5Z1	Allene oxide synthase-lipoxygenase protein [Stylophora pistillata]	0.642	Down	0.0065561	ALOX15B	76.042	44.381	10.8	6	6	6	0.786	0.75	0.881	1.165	1.435	1.162	cytoplasm	GO:0044699 single-organism process; GO:0008152 metabolic process; GO:0055114 oxidation-reduction process; GO:0044710 single-organism metabolic process;		GO:0016702 oxidoreductase activity, acting on single donors with incorporation of molecular oxygen, incorporation of two atoms of oxygen; GO:0005506 iron ion binding; GO:0016701 oxidoreductase activity, acting on single donors with incorporation of molecular oxygen; GO:0046914 transition metal ion binding; GO:0003824 catalytic activity; GO:0005488 binding; GO:0051213 dioxygenase activity; GO:0043…	K08022	ALOX15B; arachidonate 15-lipoxygenase (second type) / 8-lipoxygenase (S-type) [EC:1.13.11.33 1.13.11.-]	chx00590 Arachidonic acid metabolism - Capra hircus (goat); chx01100 Metabolic pathways - Capra hircus (goat); chx04726 Serotonergic synapse - Capra hircus (goat);	IPR001024; IPR013819;	PLAT/LH2 domain; Lipoxygenase, C-terminal;
A0A452F6U2	"Ribonucleoside-diphosphate reductase large subunit, partial [Stegodyphus mimosarum]"	0.647	Down	0.03782	RRM1	87.534	32.316	6.9	5	5	5	0.901	0.793	0.766	1.141	1.057	1.607	cytoplasm	GO:0006260 DNA replication; GO:0006725 cellular aromatic compound metabolic process; GO:0055114 oxidation-reduction process; GO:0006259 DNA metabolic process; GO:0044699 single-organism process; GO:1901360 organic cyclic compound metabolic process; GO:0006807 nitrogen compound metabolic process; GO:0009058 biosynthetic process; GO:0044238 primary metabolic process; GO:1901576 organic substance bi…		GO:0005524 ATP binding; GO:0016725 oxidoreductase activity, acting on CH or CH2 groups; GO:1901265 nucleoside phosphate binding; GO:0001882 nucleoside binding; GO:0043167 ion binding; GO:0061731 ribonucleoside-diphosphate reductase activity; GO:0004748 ribonucleoside-diphosphate reductase activity, thioredoxin disulfide as acceptor; GO:0000166 nucleotide binding; GO:0016491 oxidoreductase activit…	K10807	RRM1; ribonucleoside-diphosphate reductase subunit M1 [EC:1.17.4.1]	chx00230 Purine metabolism - Capra hircus (goat); chx00240 Pyrimidine metabolism - Capra hircus (goat); chx00480 Glutathione metabolism - Capra hircus (goat); chx00983 Drug metabolism - other enzymes - Capra hircus (goat); chx01100 Metabolic pathways - Capra hircus (goat);	IPR000788; IPR013346; IPR013509; IPR005144; IPR008926;	Ribonucleotide reductase large subunit, C-terminal; Ribonucleotide reductase, class I , alpha subunit; Ribonucleotide reductase large subunit, N-terminal; ATP-cone domain; Ribonucleotide reductase R1 subunit, N-terminal;
A0A452EL04	BH3-interacting domain death agonist isoform 2 [Homo sapiens]	0.659	Down	3.0394e-07	BID	21.29	12.368	12.6	2	2	2	0.834	0.828	0.839	1.279	1.266	1.251	extracellular	GO:0050794 regulation of cellular process; GO:0010941 regulation of cell death; GO:0050789 regulation of biological process; GO:0043067 regulation of programmed cell death; GO:0048522 positive regulation of cellular process; GO:0043065 positive regulation of apoptotic process; GO:0048518 positive regulation of biological process; GO:0042981 regulation of apoptotic process; GO:0043068 positive reg…	GO:0044424 intracellular part; GO:0005623 cell; GO:0044464 cell part; GO:0005622 intracellular; GO:0005737 cytoplasm;		K04726	BID; BH3 interacting domain death agonist	chx01524 Platinum drug resistance - Capra hircus (goat); chx04071 Sphingolipid signaling pathway - Capra hircus (goat); chx04115 p53 signaling pathway - Capra hircus (goat); chx04210 Apoptosis - Capra hircus (goat); chx04215 Apoptosis - multiple species - Capra hircus (goat); chx04217 Necroptosis - Capra hircus (goat); chx04650 Natural killer cell mediated cytotoxicity - Capra hircus (goat); chx0…
A0A452FH26	PREDICTED: EGF-containing fibulin-like extracellular matrix protein 2 [Jaculus jaculus]	0.659	Down	0.00126316	EFEMP1	54.263	116.28	25.1	11	12	11	0.875	0.863	0.782	1.253	1.205	1.368	extracellular			GO:0043169 cation binding; GO:0046872 metal ion binding; GO:0005515 protein binding; GO:0005509 calcium ion binding; GO:0005488 binding; GO:0043167 ion binding;	K18262	EFEMP1, FBLN3; EGF-containing fibulin-like extracellular matrix protein 1		IPR026823; IPR001881; IPR000742; IPR009030;	Complement Clr-like EGF domain; EGF-like calcium-binding domain; EGF-like domain; Growth factor receptor cysteine-rich domain;
A0A452DYR7	cystatin-C precursor [Sus scrofa]	0.666	Down	0.037877	LOC102184534	18.024	20.272	23.8	3	3	3	1.069	0.767	0.722	1.147	1.272	1.422	nucleus			GO:0061135 endopeptidase regulator activity; GO:0004857 enzyme inhibitor activity; GO:0098772 molecular function regulator; GO:0030234 enzyme regulator activity; GO:0004866 endopeptidase inhibitor activity; GO:0004869 cysteine-type endopeptidase inhibitor activity; GO:0030414 peptidase inhibitor activity; GO:0061134 peptidase regulator activity;	K13899	CST3; cystatin-C	chx04970 Salivary secretion - Capra hircus (goat);	IPR000010;	Cystatin domain;
A0A452FPZ3	Ubiquitin-conjugating enzyme E2 H [Stylophora pistillata]	0.666	Down	0.046517	UBE2H	20.655	23.024	16.4	2	2	2	0.942	0.834	0.762	1.228	1.018	1.563	cytoplasm				K10576	UBE2H, UBC8; ubiquitin-conjugating enzyme E2 H [EC:2.3.2.23]	chx04120 Ubiquitin mediated proteolysis - Capra hircus (goat);	IPR016135; IPR000608;	Ubiquitin-conjugating enzyme/RWD-like; Ubiquitin-conjugating enzyme E2;
A0A452EN21	peptidyl-prolyl cis-trans isomerase FKBP5 [Mus musculus]	1.503	Up	0.0105644	FKBP5	51.171	75.753	24.3	10	10	10	1.073	1.188	1.332	0.881	0.705	0.805	cytoplasm			GO:0005515 protein binding; GO:0005488 binding;	K09571	FKBP4_5; FK506-binding protein 4/5 [EC:5.2.1.8]	chx04915 Estrogen signaling pathway - Capra hircus (goat);	IPR011990; IPR023114; IPR013026; IPR001179;	Tetratricopeptide-like helical domain; Elongated TPR repeat-containing domain; Tetratricopeptide repeat-containing domain; FKBP-type peptidyl-prolyl cis-trans isomerase domain;
A0A452FZS7	"SCO1-like protein, mitochondrial [Zootermopsis nevadensis]"	1.514	Up	0.025059	LOC102174428	31.749	17.359	8.5	3	3	3	1.352	1.285	1.019	0.744	0.732	0.939	mitochondria				K07152	SCO1_2; protein SCO1/2		IPR012336;	Thioredoxin-like fold;
A0A452FKI3	UTP--glucose-1-phosphate uridylyltransferase [Sus scrofa]	1.532	Up	0.0060969	UGP2	56.376	206.6	34.9	17	23	17	1.059	1.363	1.162	0.799	0.807	0.734	cytoplasm	GO:0006725 cellular aromatic compound metabolic process; GO:1901360 organic cyclic compound metabolic process; GO:0006807 nitrogen compound metabolic process; GO:0044238 primary metabolic process; GO:0044237 cellular metabolic process; GO:0071704 organic substance metabolic process; GO:0008152 metabolic process; GO:0006011 UDP-glucose metabolic process; GO:0046483 heterocycle metabolic process; G…		GO:0016779 nucleotidyltransferase activity; GO:0003983 UTP:glucose-1-phosphate uridylyltransferase activity; GO:0003824 catalytic activity; GO:0051748 UTP-monosaccharide-1-phosphate uridylyltransferase activity; GO:0016740 transferase activity; GO:0070569 uridylyltransferase activity; GO:0016772 transferase activity, transferring phosphorus-containing groups;	K00963	UGP2, galU, galF; UTP--glucose-1-phosphate uridylyltransferase [EC:2.7.7.9]	chx00040 Pentose and glucuronate interconversions - Capra hircus (goat); chx00052 Galactose metabolism - Capra hircus (goat); chx00500 Starch and sucrose metabolism - Capra hircus (goat); chx00520 Amino sugar and nucleotide sugar metabolism - Capra hircus (goat); chx01100 Metabolic pathways - Capra hircus (goat);	IPR029044;	Nucleotide-diphospho-sugar transferases;
A0A452E166	signal transducer and activator of transcription 1 [Sus scrofa]	1.539	Up	0.0166381	STAT1	87.11	105.73	21.5	14	14	14	1.224	1.311	1.073	0.775	0.91	0.659	cytoplasm,nucleus	GO:0050794 regulation of cellular process; GO:0044700 single organism signaling; GO:0010468 regulation of gene expression; GO:0051716 cellular response to stimulus; GO:0006355 regulation of transcription, DNA-templated; GO:0031326 regulation of cellular biosynthetic process; GO:0080090 regulation of primary metabolic process; GO:0060255 regulation of macromolecule metabolic process; GO:0019219 re…		GO:0097159 organic cyclic compound binding; GO:1901363 heterocyclic compound binding; GO:0003677 DNA binding; GO:0005488 binding; GO:0001071 nucleic acid binding transcription factor activity; GO:0003676 nucleic acid binding; GO:0003700 transcription factor activity, sequence-specific DNA binding;	K11220	STAT1; signal transducer and activator of transcription 1	chx04062 Chemokine signaling pathway - Capra hircus (goat); chx04217 Necroptosis - Capra hircus (goat); chx04380 Osteoclast differentiation - Capra hircus (goat); chx04620 Toll-like receptor signaling pathway - Capra hircus (goat); chx04621 NOD-like receptor signaling pathway - Capra hircus (goat); chx04625 C-type lectin receptor signaling pathway - Capra hircus (goat); chx04630 JAK-STAT signalin…	IPR022752; IPR000980; IPR013801; IPR012345; IPR008967; IPR011992; IPR013800; IPR013799; IPR015988;	Signal transducer and activation of transcription 1, TAZ2 binding domain, C-terminal; SH2 domain; STAT transcription factor, DNA-binding; STAT transcription factor, DNA-binding, subdomain; p53-like transcription factor, DNA-binding; EF-hand domain pair; STAT transcription factor, all-alpha domain; STAT transcription factor, protein interaction; STAT transcription factor, coiled coil;
A0A452EIC5	Beta-arrestin-1 [Stylophora pistillata]	1.547	Up	0.029798	ARRB1	44.907	19.541	7	3	3	3	1.216	0.978	1.416	0.878	0.68	0.775	cytoplasm	GO:0050794 regulation of cellular process; GO:0044700 single organism signaling; GO:0051716 cellular response to stimulus; GO:0007165 signal transduction; GO:0050789 regulation of biological process; GO:0007154 cell communication; GO:0044699 single-organism process; GO:0023052 signaling; GO:0050896 response to stimulus; GO:0009987 cellular process; GO:0065007 biological regulation;			K04439	ARRB; beta-arrestin	chx04010 MAPK signaling pathway - Capra hircus (goat); chx04062 Chemokine signaling pathway - Capra hircus (goat); chx04144 Endocytosis - Capra hircus (goat); chx04340 Hedgehog signaling pathway - Capra hircus (goat); chx04740 Olfactory transduction - Capra hircus (goat); chx04926 Relaxin signaling pathway - Capra hircus (goat); chx04928 Parathyroid hormone synthesis, secretion and action - Capra…	IPR011021; IPR014756; IPR014752; IPR014753; IPR011022;	Arrestin-like, N-terminal; Immunoglobulin E-set; Arrestin, C-terminal; Arrestin, N-terminal; Arrestin C-terminal-like domain;
A0A452DLS3	---	1.557	Up	0.0149806	TMEM109	26.223	85.715	14	4	5	4	0.955	1.206	1.23	0.832	0.681	0.665	plasma membrane
A0A452FR13	Down syndrome critical region protein 3 [Zootermopsis nevadensis]	1.56	Up	0.022524	VPS26C	33.097	12.653	8.1	2	2	2	1.125	1.229	1.263	0.865	0.856	0.597	cytoplasm							IPR014756;	Immunoglobulin E-set;
A0A452F7Y8	"serine (or cysteine) proteinase inhibitor, clade B (ovalbumin), member 1, partial [Bos taurus]"	1.562	Up	0.0025597	SERPINB8	42.151	54.551	21.1	7	7	7	1.143	1.249	1.231	0.864	0.702	0.753	extracellular				K13965	SERPINB8; serpin B8		IPR023796;	Serpin domain;
A0A452EHB0	xanthine dehydrogenase/oxidase [Gallus gallus]	1.592	Up	0.0040354	AOX1	147.66	152.38	14.4	20	21	20	1.225	1.086	1.282	0.735	0.682	0.84	cytoplasm	GO:0044699 single-organism process; GO:0008152 metabolic process; GO:0055114 oxidation-reduction process; GO:0044710 single-organism metabolic process;		GO:0051537 2 iron, 2 sulfur cluster binding; GO:1901265 nucleoside phosphate binding; GO:0005506 iron ion binding; GO:0050660 flavin adenine dinucleotide binding; GO:0043167 ion binding; GO:0043546 molybdopterin cofactor binding; GO:0000166 nucleotide binding; GO:0048037 cofactor binding; GO:0016491 oxidoreductase activity; GO:0009055 electron carrier activity; GO:0016614 oxidoreductase activity,…	K00157	AOX; aldehyde oxidase [EC:1.2.3.1]	chx00280 Valine, leucine and isoleucine degradation - Capra hircus (goat); chx00350 Tyrosine metabolism - Capra hircus (goat); chx00380 Tryptophan metabolism - Capra hircus (goat); chx00750 Vitamin B6 metabolism - Capra hircus (goat); chx00760 Nicotinate and nicotinamide metabolism - Capra hircus (goat); chx00830 Retinol metabolism - Capra hircus (goat); chx00982 Drug metabolism - cytochrome P450…	IPR001041; IPR002346; IPR012675; IPR016167; IPR002888; IPR016166; IPR005107; IPR016169; IPR000674; IPR008274;	2Fe-2S ferredoxin-type iron-sulfur binding domain; Molybdopterin dehydrogenase, FAD-binding; Beta-grasp domain; FAD-binding, type 2, subdomain 1; [2Fe-2S]-binding; FAD-binding, type 2; CO dehydrogenase flavoprotein, C-terminal; CO dehydrogenase flavoprotein-like, FAD-binding, subdomain 2; Aldehyde oxidase/xanthine dehydrogenase, a/b hammerhead; Aldehyde oxidase/xanthine dehydrogenase, molybdopter…
A0A452E2L4	TAP binding protein OS=Capra hircus OX=9925 GN=TAPBP PE=4 SV=1	1.593	Up	0.023785	TAPBP	49.248	15.851	5.7	2	2	2	1.374	1.04	1.249	0.619	0.81	0.871	extracellular	GO:0019882 antigen processing and presentation; GO:0019883 antigen processing and presentation of endogenous antigen; GO:0019885 antigen processing and presentation of endogenous peptide antigen via MHC class I; GO:0048002 antigen processing and presentation of peptide antigen; GO:0002474 antigen processing and presentation of peptide antigen via MHC class I; GO:0002376 immune system process; GO:…	GO:0016020 membrane;	GO:0005515 protein binding; GO:0005488 binding;	K08058	TAPBP; TAP binding protein (tapasin)	chx04612 Antigen processing and presentation - Capra hircus (goat); chx05163 Human cytomegalovirus infection - Capra hircus (goat); chx05168 Herpes simplex virus 1 infection - Capra hircus (goat); chx05169 Epstein-Barr virus infection - Capra hircus (goat); chx05170 Human immunodeficiency virus 1 infection - Capra hircus (goat);	IPR007110; IPR013783; IPR003597;	Immunoglobulin-like domain; Immunoglobulin-like fold; Immunoglobulin C1-set;
A0A452FZT9	epidermal retinol dehydrogenase 2 [Sus scrofa]	1.599	Up	0.037418	LOC102186976	35.681	33.17	15.8	4	4	4	1.078	1.342	1.214	0.732	0.96	0.58	extracellular							IPR016040;	NAD(P)-binding domain;
A0A452FHI0	methyltransferase-like protein 7A [Stylophora pistillata]	1.604	Up	0.020618	LOC102168424	28.281	24.502	14.3	4	4	4	1.089	1.455	1.082	0.871	0.727	0.663	extracellular	GO:0008152 metabolic process;		GO:0016741 transferase activity, transferring one-carbon groups; GO:0008168 methyltransferase activity; GO:0003824 catalytic activity; GO:0016740 transferase activity;				IPR029063; IPR013216;	S-adenosyl-L-methionine-dependent methyltransferase; Methyltransferase type 11;
A0A452EJ14	dipeptidyl peptidase 1 precursor [Gallus gallus]	1.638	Up	0.0070821	CTSC	51.859	50.112	11.7	5	6	5	1.326	1.177	1.293	0.662	0.749	0.907	extracellular	GO:0006508 proteolysis; GO:0008152 metabolic process; GO:0043170 macromolecule metabolic process; GO:0019538 protein metabolic process; GO:0044238 primary metabolic process; GO:0071704 organic substance metabolic process;		GO:0070011 peptidase activity, acting on L-amino acid peptides; GO:0008234 cysteine-type peptidase activity; GO:0016787 hydrolase activity; GO:0008233 peptidase activity; GO:0003824 catalytic activity;	K01275	CTSC; cathepsin C [EC:3.4.14.1]	chx04142 Lysosome - Capra hircus (goat); chx04210 Apoptosis - Capra hircus (goat);	IPR014882; IPR000668;	Cathepsin C exclusion; Peptidase C1A, papain C-terminal;
A0A452FKY6	antigen peptide transporter 1 [Sus scrofa]	1.665	Up	0.028024	TAP1	81.568	11.024	2.7	2	2	2	1.248	1.11	1.324	0.662	0.962	0.588	plasma membrane	GO:0006810 transport; GO:0055085 transmembrane transport; GO:0071702 organic substance transport; GO:0051179 localization; GO:0042886 amide transport; GO:0015833 peptide transport; GO:0071705 nitrogen compound transport; GO:0051234 establishment of localization;	GO:0031224 intrinsic component of membrane; GO:0016020 membrane; GO:0016021 integral component of membrane; GO:0044425 membrane part;	GO:1901265 nucleoside phosphate binding; GO:0015399 primary active transmembrane transporter activity; GO:0016817 hydrolase activity, acting on acid anhydrides; GO:0022892 substrate-specific transporter activity; GO:0016787 hydrolase activity; GO:0016887 ATPase activity; GO:0097159 organic cyclic compound binding; GO:1901363 heterocyclic compound binding; GO:0016462 pyrophosphatase activity; GO:0…	K05653	ABCB2, TAP1; ATP-binding cassette, subfamily B (MDR/TAP), member 2	chx02010 ABC transporters - Capra hircus (goat); chx04145 Phagosome - Capra hircus (goat); chx04612 Antigen processing and presentation - Capra hircus (goat); chx05163 Human cytomegalovirus infection - Capra hircus (goat); chx05168 Herpes simplex virus 1 infection - Capra hircus (goat); chx05169 Epstein-Barr virus infection - Capra hircus (goat); chx05170 Human immunodeficiency virus 1 infection …	IPR003593; IPR003439; IPR027417; IPR011527;	AAA+ ATPase domain; ABC transporter-like; P-loop containing nucleoside triphosphate hydrolase; ABC transporter type 1, transmembrane domain;
A0A452DUT2	cytoplasmic aconitate hydratase [Mus musculus]	1.685	Up	0.039281	ACO1	99.443	120.27	19.6	17	21	17	1.044	1.264	1.403	0.77	0.9	0.532	cytoplasm	GO:0008152 metabolic process;			K01681	ACO, acnA; aconitate hydratase [EC:4.2.1.3]	chx00020 Citrate cycle (TCA cycle) - Capra hircus (goat); chx00630 Glyoxylate and dicarboxylate metabolism - Capra hircus (goat); chx01100 Metabolic pathways - Capra hircus (goat); chx01200 Carbon metabolism - Capra hircus (goat); chx01210 2-Oxocarboxylic acid metabolism - Capra hircus (goat); chx01230 Biosynthesis of amino acids - Capra hircus (goat);	IPR001030; IPR000573; IPR015928; IPR015932; IPR015931;	Aconitase/3-isopropylmalate dehydratase large subunit, alpha/beta/alpha domain; Aconitase A/isopropylmalate dehydratase small subunit, swivel domain; Aconitase/3-isopropylmalate dehydratase, swivel; Aconitase/3-isopropylmalate dehydratase large subunit, alpha/beta/alpha, subdomain 2; Aconitase/3-isopropylmalate dehydratase large subunit, alpha/beta/alpha, subdomain 1/3;
A0A452E2I5	ras GTPase-activating-like protein IQGAP1 isoform X2 [Exaiptasia pallida]	1.698	Up	0.020578	IQGAP1	184.52	323.31	35.4	54	74	53	1.022	1.332	1.294	0.744	0.84	0.565	cytoplasm	GO:0050794 regulation of cellular process; GO:0044700 single organism signaling; GO:0051716 cellular response to stimulus; GO:0007165 signal transduction; GO:0050789 regulation of biological process; GO:0007154 cell communication; GO:0051336 regulation of hydrolase activity; GO:0050790 regulation of catalytic activity; GO:0044699 single-organism process; GO:0065009 regulation of molecular functio…		GO:0005515 protein binding; GO:0005488 binding;	K16848	IQGAP1; Ras GTPase-activating-like protein IQGAP1	chx04520 Adherens junction - Capra hircus (goat); chx04810 Regulation of actin cytoskeleton - Capra hircus (goat); chx05205 Proteoglycans in cancer - Capra hircus (goat);	IPR001936; IPR001202; IPR027417; IPR001715; IPR000593; IPR027401; IPR008936;	Ras GTPase-activating protein; WW domain; P-loop containing nucleoside triphosphate hydrolase; Calponin homology domain; RasGAP protein, C-terminal; Myosin-like IQ motif-containing domain; Rho GTPase activation protein;
A0A452E6R8	monoglyceride lipase [Danio rerio]	1.698	Up	0.00086003	MGLL	34.333	42.796	26.2	6	8	6	1.312	1.229	1.108	0.671	0.733	0.745	cytoplasm				K01054	MGLL; acylglycerol lipase [EC:3.1.1.23]	chx00561 Glycerolipid metabolism - Capra hircus (goat); chx01100 Metabolic pathways - Capra hircus (goat); chx04714 Thermogenesis - Capra hircus (goat); chx04723 Retrograde endocannabinoid signaling - Capra hircus (goat); chx04923 Regulation of lipolysis in adipocytes - Capra hircus (goat);	IPR029058; IPR000073; IPR022742;	Alpha/Beta hydrolase fold; Alpha/beta hydrolase fold-1; Serine aminopeptidase, S33;
A0A452EF11	"Nesprin-1, partial [Stegodyphus mimosarum]"	1.717	Up	0.021681	SYNE3	112.26	54.448	10.1	8	8	8	1.117	1.147	1.459	0.823	0.788	0.557	cytoplasm		GO:0031224 intrinsic component of membrane; GO:0016020 membrane; GO:0016021 integral component of membrane; GO:0044425 membrane part;	GO:0005515 protein binding; GO:0005488 binding;	K21761	SYNE3; nesprin-3		IPR012315;	KASH domain;
A0A452EDN1	"Dehydrogenase/reductase SDR family protein 7-like protein, partial [Stegodyphus mimosarum]"	1.729	Up	0.021096	DHRS7B	35.222	16.396	7.1	2	2	2	1.066	1.326	1.307	0.711	0.878	0.551	mitochondria			GO:0003824 catalytic activity; GO:0016491 oxidoreductase activity;	K11166	DHRS7B; dehydrogenase/reductase SDR family member 7B [EC:1.1.-.-]		IPR016040;	NAD(P)-binding domain;
A0A452G7T2	Retinol dehydrogenase 13 [Stylophora pistillata]	1.74	Up	0.000198036	RDH12	35.174	40.67	21.5	6	6	6	1.147	1.283	1.249	0.678	0.697	0.739	extracellular				K11153	RDH12; retinol dehydrogenase 12 [EC:1.1.1.300]	chx00830 Retinol metabolism - Capra hircus (goat); chx01100 Metabolic pathways - Capra hircus (goat);	IPR016040;	NAD(P)-binding domain;
A0A452EV25	"interferon-induced, double-stranded RNA-activated protein kinase [Sus scrofa]"	1.746	Up	0.020217	EIF2AK2	59.399	35.661	6.7	4	4	4	1.108	1.492	1.111	0.568	0.837	0.72	cytoplasm	GO:0016310 phosphorylation; GO:0044267 cellular protein metabolic process; GO:0044238 primary metabolic process; GO:0044237 cellular metabolic process; GO:0006796 phosphate-containing compound metabolic process; GO:0071704 organic substance metabolic process; GO:0008152 metabolic process; GO:0006468 protein phosphorylation; GO:0006793 phosphorus metabolic process; GO:0044260 cellular macromolecul…		GO:0005524 ATP binding; GO:1901265 nucleoside phosphate binding; GO:0016773 phosphotransferase activity, alcohol group as acceptor; GO:0001882 nucleoside binding; GO:0043167 ion binding; GO:0004672 protein kinase activity; GO:0000166 nucleotide binding; GO:0097159 organic cyclic compound binding; GO:1901363 heterocyclic compound binding; GO:0032549 ribonucleoside binding; GO:0097367 carbohydrate …	K16195	EIF2AK2; eukaryotic translation initiation factor 2-alpha kinase 2 [EC:2.7.11.1]	chx04141 Protein processing in endoplasmic reticulum - Capra hircus (goat); chx04217 Necroptosis - Capra hircus (goat); chx05160 Hepatitis C - Capra hircus (goat); chx05162 Measles - Capra hircus (goat); chx05164 Influenza A - Capra hircus (goat); chx05165 Human papillomavirus infection - Capra hircus (goat); chx05167 Kaposi sarcoma-associated herpesvirus infection - Capra hircus (goat); chx05168…	IPR000719; IPR014720; IPR011009;	Protein kinase domain; Double-stranded RNA-binding domain; Protein kinase-like domain;
A0A452EMC8	amine oxidase [flavin-containing] A [Sus scrofa]	1.747	Up	0.03494	MAOA	49.537	48.281	17.8	7	9	6	1.109	1.473	1.119	0.789	0.825	0.505	cytoplasm	GO:0044699 single-organism process; GO:0008152 metabolic process; GO:0055114 oxidation-reduction process; GO:0044710 single-organism metabolic process;		GO:0003824 catalytic activity; GO:0016491 oxidoreductase activity;	K00274	MAO, aofH; monoamine oxidase [EC:1.4.3.4]	chx00260 Glycine, serine and threonine metabolism - Capra hircus (goat); chx00330 Arginine and proline metabolism - Capra hircus (goat); chx00340 Histidine metabolism - Capra hircus (goat); chx00350 Tyrosine metabolism - Capra hircus (goat); chx00360 Phenylalanine metabolism - Capra hircus (goat); chx00380 Tryptophan metabolism - Capra hircus (goat); chx00982 Drug metabolism - cytochrome P450 - C…	IPR002937; IPR000477; IPR023753;	Amine oxidase; Reverse transcriptase domain; FAD/NAD(P)-binding domain;
A0A452DT06	cadherin-2 precursor [Gallus gallus]	1.798	Up	0.048161	DSC1	93.823	122.86	19.5	14	17	14	1.649	0.896	1.266	0.712	0.588	0.819	endoplasmic reticulum	GO:0098609 cell-cell adhesion; GO:0007155 cell adhesion; GO:0022610 biological adhesion; GO:0007156 homophilic cell adhesion via plasma membrane adhesion molecules; GO:0098742 cell-cell adhesion via plasma-membrane adhesion molecules;	GO:0016020 membrane; GO:0005623 cell; GO:0044464 cell part; GO:0071944 cell periphery; GO:0005886 plasma membrane;	GO:0043169 cation binding; GO:0046872 metal ion binding; GO:0005509 calcium ion binding; GO:0005488 binding; GO:0043167 ion binding;	K07600	DSC1; desmocollin 1		IPR015919; IPR014868; IPR002126;	Cadherin-like; Cadherin prodomain; Cadherin;
A0A452FJL2	ovalbumin-related protein X [Gallus gallus]	1.809	Up	0.00030053	SERPINB10	45.022	131.92	30.2	12	12	12	1.361	1.21	1.231	0.75	0.674	0.678	nucleus				K13963	SERPINB; serpin B	chx05146 Amoebiasis - Capra hircus (goat);	IPR023796;	Serpin domain;
A0A452FUI6	Coactosin-like protein [Stylophora pistillata]	1.812	Up	0.0056191	COTL1	16.01	38.69	26.1	6	6	6	1.322	1.467	1.029	0.67	0.718	0.719	cytoplasm		GO:0005623 cell; GO:0005622 intracellular; GO:0044464 cell part;	GO:0003779 actin binding; GO:0005515 protein binding; GO:0008092 cytoskeletal protein binding; GO:0005488 binding;				IPR002108; IPR029006;	Actin-depolymerising factor homology domain; ADF-H/Gelsolin-like domain;
W5U312	Myeloperoxidase OS=Capra hircus OX=9925 GN=MPO PE=2 SV=1	1.816	Up	0.023859	MPO	81.399	20.044	4.3	3	3	3	1	1.243	1.499	0.54	0.704	0.817	extracellular	GO:1903409 reactive oxygen species biosynthetic process; GO:0044711 single-organism biosynthetic process; GO:0006950 response to stress; GO:0055114 oxidation-reduction process; GO:0044281 small molecule metabolic process; GO:0009636 response to toxic substance; GO:0044763 single-organism cellular process; GO:0044699 single-organism process; GO:0009058 biosynthetic process; GO:0002149 hypochlorous…		GO:0097159 organic cyclic compound binding; GO:1901363 heterocyclic compound binding; GO:0020037 heme binding; GO:0003824 catalytic activity; GO:0005488 binding; GO:0016209 antioxidant activity; GO:0004601 peroxidase activity; GO:0046906 tetrapyrrole binding; GO:0016491 oxidoreductase activity; GO:0016684 oxidoreductase activity, acting on peroxide as acceptor;	K10789	MPO; myeloperoxidase [EC:1.11.2.2]	chx00983 Drug metabolism - other enzymes - Capra hircus (goat); chx04145 Phagosome - Capra hircus (goat); chx05202 Transcriptional misregulation in cancer - Capra hircus (goat); chx05221 Acute myeloid leukemia - Capra hircus (goat);
A0A452EIX1	"medium-chain specific acyl-CoA dehydrogenase, mitochondrial precursor [Bos taurus]"	1.822	Up	0.04766	LOC102179380	44.635	55.249	15.9	6	9	6	1.178	1.44	1.105	0.755	0.856	0.432	cytoplasm	GO:0034440 lipid oxidation; GO:0044699 single-organism process; GO:0044255 cellular lipid metabolic process; GO:0044237 cellular metabolic process; GO:0071704 organic substance metabolic process; GO:0008152 metabolic process; GO:0030258 lipid modification; GO:0044248 cellular catabolic process; GO:0032787 monocarboxylic acid metabolic process; GO:0009987 cellular process; GO:0006629 lipid metabol…	GO:0043226 organelle; GO:0043231 intracellular membrane-bounded organelle; GO:0043229 intracellular organelle; GO:0044464 cell part; GO:0005622 intracellular; GO:0005737 cytoplasm; GO:0044424 intracellular part; GO:0043227 membrane-bounded organelle; GO:0005623 cell; GO:0005739 mitochondrion; GO:0044444 cytoplasmic part;	GO:1901265 nucleoside phosphate binding; GO:0050660 flavin adenine dinucleotide binding; GO:0043167 ion binding; GO:0000166 nucleotide binding; GO:0048037 cofactor binding; GO:0016491 oxidoreductase activity; GO:0016627 oxidoreductase activity, acting on the CH-CH group of donors; GO:1901363 heterocyclic compound binding; GO:0097159 organic cyclic compound binding; GO:0003824 catalytic activity; …	K00249	ACADM, acd; acyl-CoA dehydrogenase [EC:1.3.8.7]	chx00071 Fatty acid degradation - Capra hircus (goat); chx00280 Valine, leucine and isoleucine degradation - Capra hircus (goat); chx00410 beta-Alanine metabolism - Capra hircus (goat); chx00640 Propanoate metabolism - Capra hircus (goat); chx01100 Metabolic pathways - Capra hircus (goat); chx01200 Carbon metabolism - Capra hircus (goat); chx01212 Fatty acid metabolism - Capra hircus (goat); chx0…	IPR009100; IPR013786; IPR006091; IPR009075;	Acyl-CoA dehydrogenase/oxidase, N-terminal and middle domain; Acyl-CoA dehydrogenase/oxidase, N-terminal; Acyl-CoA oxidase/dehydrogenase, central domain; Acyl-CoA dehydrogenase/oxidase C-terminal;
A0A452FYT4	Regulator of microtubule dynamics protein 3 [Zootermopsis nevadensis]	1.862	Up	2.0295e-05	RMDN3	51.988	11.544	4.2	2	2	2	1.233	1.276	1.311	0.676	0.711	0.665	extracellular			GO:0005515 protein binding; GO:0005488 binding;	K23293			IPR011990;	Tetratricopeptide-like helical domain;
A0A452G2I6	insulin-like growth factor-binding protein 2 precursor [Bos taurus]	1.872	Up	0.025959	IGFBP2	32.328	22.397	13.4	3	3	3	1.389	0.982	1.562	0.671	0.577	0.853	extracellular	GO:0001558 regulation of cell growth; GO:0050794 regulation of cellular process; GO:0050789 regulation of biological process; GO:0040008 regulation of growth; GO:0051128 regulation of cellular component organization; GO:0065007 biological regulation;	GO:0005576 extracellular region;	GO:0005520 insulin-like growth factor binding; GO:0005515 protein binding; GO:0019838 growth factor binding; GO:0005488 binding;				IPR000716; IPR000867; IPR009030;	Thyroglobulin type-1; Insulin-like growth factor-binding protein, IGFBP; Growth factor receptor cysteine-rich domain;
A0A452G3F1	"Junctophilin-3, partial [Zootermopsis nevadensis]"	1.897	Up	0.0028229	JPH2	72.71	11.8	2.5	2	2	2	1.116	1.313	1.381	0.66	0.76	0.588	peroxisome		GO:0044464 cell part; GO:0005622 intracellular; GO:0030314 junctional membrane complex; GO:0005737 cytoplasm; GO:0032991 macromolecular complex; GO:0044424 intracellular part; GO:0005623 cell; GO:0016528 sarcoplasm; GO:0043234 protein complex; GO:0044444 cytoplasmic part;		K19530	JPH; junctophilin
A0A452ERW4	scavenger receptor cysteine-rich type 1 protein M130 precursor [Sus scrofa]	1.943	Up	0.0026593	CD163	117.75	105.22	12.6	12	13	12	1.421	1.38	1.146	0.698	0.584	0.749	cytoplasm		GO:0016020 membrane;	GO:0038024 cargo receptor activity; GO:0005044 scavenger receptor activity; GO:0060089 molecular transducer activity; GO:0004872 receptor activity;	K06545	CD163; CD163 antigen		IPR017448; IPR001190;	SRCR-like domain; SRCR domain;
C6KGS6	Superoxide dismutase (Fragment) OS=Capra hircus OX=9925 GN=MnSOD PE=2 SV=1	1.954	Up	0.00514	MnSOD	23.74	57.85	21.5	5	7	5	1.597	1.255	1.069	0.646	0.672	0.689	mitochondria	GO:0006801 superoxide metabolic process; GO:0033554 cellular response to stress; GO:0051716 cellular response to stimulus; GO:0000303 response to superoxide; GO:0034614 cellular response to reactive oxygen species; GO:0006950 response to stress; GO:0071451 cellular response to superoxide; GO:0071450 cellular response to oxygen radical; GO:0055114 oxidation-reduction process; GO:0009636 response t…		GO:0004784 superoxide dismutase activity; GO:0003824 catalytic activity; GO:0016721 oxidoreductase activity, acting on superoxide radicals as acceptor; GO:0005488 binding; GO:0043167 ion binding; GO:0016209 antioxidant activity; GO:0043169 cation binding; GO:0046872 metal ion binding; GO:0016491 oxidoreductase activity;	K04564	SOD2; superoxide dismutase, Fe-Mn family [EC:1.15.1.1]	chx04068 FoxO signaling pathway - Capra hircus (goat); chx04146 Peroxisome - Capra hircus (goat); chx04211 Longevity regulating pathway - Capra hircus (goat); chx04213 Longevity regulating pathway - multiple species - Capra hircus (goat); chx05016 Huntington disease - Capra hircus (goat);	IPR019831; IPR019832;	Manganese/iron superoxide dismutase, N-terminal; Manganese/iron superoxide dismutase, C-terminal;
A0A452FSI5	"putative fatty acyl-CoA reductase, partial [Stegodyphus mimosarum]"	1.976	Up	0.041878	FAR2	58.868	49.565	13.8	6	8	6	1.093	1.364	1.289	0.643	0.869	0.384	cytoplasm				K13356	FAR; alcohol-forming fatty acyl-CoA reductase [EC:1.2.1.84]	chx04146 Peroxisome - Capra hircus (goat);	IPR033640; IPR016040; IPR013120;	Fatty acyl-CoA reductase, C-terminal; NAD(P)-binding domain; Male sterility, NAD-binding;
A0A452FGJ8	"Inactive dipeptidyl peptidase 10, partial [Stegodyphus mimosarum]"	1.979	Up	0.026082	DPP4	88.28	52.643	10.2	7	7	7	1.207	1.113	1.566	0.548	0.516	0.9	extracellular	GO:0006508 proteolysis; GO:0008152 metabolic process; GO:0043170 macromolecule metabolic process; GO:0019538 protein metabolic process; GO:0044238 primary metabolic process; GO:0071704 organic substance metabolic process;		GO:0004252 serine-type endopeptidase activity; GO:0004175 endopeptidase activity; GO:0008233 peptidase activity; GO:0003824 catalytic activity; GO:0017171 serine hydrolase activity; GO:0008236 serine-type peptidase activity; GO:0070011 peptidase activity, acting on L-amino acid peptides; GO:0016787 hydrolase activity;	K01278	DPP4, CD26; dipeptidyl-peptidase 4 [EC:3.4.14.5]	chx04974 Protein digestion and absorption - Capra hircus (goat);	IPR001375; IPR029058; IPR002469;	Peptidase S9, prolyl oligopeptidase, catalytic domain; Alpha/Beta hydrolase fold; Dipeptidylpeptidase IV, N-terminal domain;
A0A452F4D1	---	1.991	Up	0.038398	LOC102186944	19.46	25.011	20.9	4	4	2	0.993	1.341	1.542	0.797	0.428	0.722	extracellular	GO:0006810 transport; GO:0051179 localization; GO:0051234 establishment of localization;		GO:0005549 odorant binding; GO:0005488 binding; GO:0005215 transporter activity;				IPR000566; IPR012674; IPR011038;	Lipocalin/cytosolic fatty-acid binding domain; Calycin; Calycin-like;
A0A452E0A7	glutathione S-transferase Mu 1 [Bos taurus]	2.002	Up	0.033543	GSTM3	26.834	110.65	58.2	13	27	10	1.909	1.153	1.003	0.75	0.592	0.688	cytoplasm	GO:0008152 metabolic process;		GO:0004364 glutathione transferase activity; GO:0016765 transferase activity, transferring alkyl or aryl (other than methyl) groups; GO:0005515 protein binding; GO:0003824 catalytic activity; GO:0016740 transferase activity; GO:0005488 binding;	K00799	GST, gst; glutathione S-transferase [EC:2.5.1.18]	chx00480 Glutathione metabolism - Capra hircus (goat); chx00980 Metabolism of xenobiotics by cytochrome P450 - Capra hircus (goat); chx00982 Drug metabolism - cytochrome P450 - Capra hircus (goat); chx00983 Drug metabolism - other enzymes - Capra hircus (goat); chx01100 Metabolic pathways - Capra hircus (goat); chx01524 Platinum drug resistance - Capra hircus (goat); chx05200 Pathways in cancer -…	IPR004046; IPR010987; IPR004045; IPR012336;	Glutathione S-transferase, C-terminal; Glutathione S-transferase, C-terminal-like; Glutathione S-transferase, N-terminal; Thioredoxin-like fold;
D4P8J3	3-hydroxy-3-methylglutaryl coenzyme A synthase OS=Capra hircus OX=9925 GN=HMGCS2 PE=2 SV=1	2.005	Up	0.027615	HMGCS2	56.904	13.917	6.7	3	3	2	1.565	0.975	1.444	0.782	0.716	0.489	mitochondria	GO:0006720 isoprenoid metabolic process; GO:0044711 single-organism biosynthetic process; GO:0044763 single-organism cellular process; GO:0044699 single-organism process; GO:0009058 biosynthetic process; GO:0044255 cellular lipid metabolic process; GO:0044238 primary metabolic process; GO:1901576 organic substance biosynthetic process; GO:0044237 cellular metabolic process; GO:0044249 cellular bi…		GO:0004421 hydroxymethylglutaryl-CoA synthase activity; GO:0016746 transferase activity, transferring acyl groups; GO:0003824 catalytic activity; GO:0016740 transferase activity; GO:0046912 transferase activity, transferring acyl groups, acyl groups converted into alkyl on transfer;	K01641	E2.3.3.10; hydroxymethylglutaryl-CoA synthase [EC:2.3.3.10]	chx00072 Synthesis and degradation of ketone bodies - Capra hircus (goat); chx00280 Valine, leucine and isoleucine degradation - Capra hircus (goat); chx00650 Butanoate metabolism - Capra hircus (goat); chx00900 Terpenoid backbone biosynthesis - Capra hircus (goat); chx01100 Metabolic pathways - Capra hircus (goat);	IPR013746; IPR016039; IPR013528;	Hydroxymethylglutaryl-coenzyme A synthase C-terminal domain; Thiolase-like; Hydroxymethylglutaryl-coenzyme A synthase, N-terminal;
A0A452FZF8	"N(G),N(G)-dimethylarginine dimethylaminohydrolase 1-like [Stylophora pistillata]"	2.026	Up	0.0131186	DDAH1	31.277	14.734	9.1	2	2	2	1.043	1.144	1.664	0.566	0.732	0.603	mitochondria,nucleus				K01482	DDAH, ddaH; dimethylargininase [EC:3.5.3.18]
A0A452E3D3	mannose 6 phosphate receptor binding protein 1 [Bos taurus]	2.047	Up	0.039258	PLIN4	126.22	211.41	50.1	14	22	14	0.906	1.576	1.301	0.624	0.791	0.433	mitochondria	GO:0006869 lipid transport; GO:0044699 single-organism process; GO:0010876 lipid localization; GO:0071702 organic substance transport; GO:0044238 primary metabolic process; GO:0042157 lipoprotein metabolic process; GO:0071704 organic substance metabolic process; GO:0051234 establishment of localization; GO:0006810 transport; GO:0008152 metabolic process; GO:1902578 single-organism localization; G…	GO:0005576 extracellular region;	GO:0008289 lipid binding; GO:0005488 binding;	K20254	PLIN4; perilipin-4	chx03320 PPAR signaling pathway - Capra hircus (goat);
A0A452FD14	"Glycerol-3-phosphate dehydrogenase [NAD+], cytoplasmic [Zootermopsis nevadensis]"	2.051	Up	0.029204	GPD1	38.681	68.182	22.9	9	10	8	1.203	1.435	1.286	0.808	0.713	0.392	cytoplasm	GO:0046434 organophosphate catabolic process; GO:0055114 oxidation-reduction process; GO:0052646 alditol phosphate metabolic process; GO:0044699 single-organism process; GO:1901136 carbohydrate derivative catabolic process; GO:0006072 glycerol-3-phosphate metabolic process; GO:0005975 carbohydrate metabolic process; GO:0044238 primary metabolic process; GO:0044237 cellular metabolic process; GO:0…	GO:1902494 catalytic complex; GO:0044464 cell part; GO:0005622 intracellular; GO:1990204 oxidoreductase complex; GO:0005737 cytoplasm; GO:0032991 macromolecular complex; GO:0044424 intracellular part; GO:0009331 glycerol-3-phosphate dehydrogenase complex; GO:0005623 cell; GO:0044444 cytoplasmic part;	GO:1901265 nucleoside phosphate binding; GO:0046983 protein dimerization activity; GO:0005515 protein binding; GO:0000166 nucleotide binding; GO:0048037 cofactor binding; GO:0016491 oxidoreductase activity; GO:0016614 oxidoreductase activity, acting on CH-OH group of donors; GO:1901363 heterocyclic compound binding; GO:0097159 organic cyclic compound binding; GO:0016616 oxidoreductase activity, a…	K00006	GPD1; glycerol-3-phosphate dehydrogenase (NAD+) [EC:1.1.1.8]	chx00564 Glycerophospholipid metabolism - Capra hircus (goat);	IPR013328; IPR008927; IPR016040; IPR011128; IPR006109;	6-phosphogluconate dehydrogenase, domain 2; 6-phosphogluconate dehydrogenase C-terminal domain-like; NAD(P)-binding domain; Glycerol-3-phosphate dehydrogenase, NAD-dependent, N-terminal; Glycerol-3-phosphate dehydrogenase, NAD-dependent, C-terminal;
A0A452DNB0	interferon-induced GTP-binding protein Mx1 [Ovis aries]	2.074	Up	0.01612	MX1	75.506	12.297	2.9	2	2	2	1.478	1.41	1.097	0.633	0.646	0.642	cytoplasm,nucleus			GO:1901265 nucleoside phosphate binding; GO:0001882 nucleoside binding; GO:0043167 ion binding; GO:0016817 hydrolase activity, acting on acid anhydrides; GO:0016787 hydrolase activity; GO:0000166 nucleotide binding; GO:0017111 nucleoside-triphosphatase activity; GO:0097159 organic cyclic compound binding; GO:1901363 heterocyclic compound binding; GO:0032549 ribonucleoside binding; GO:0097367 carb…	K14754	MX1; interferon-induced GTP-binding protein Mx1	chx05160 Hepatitis C - Capra hircus (goat); chx05162 Measles - Capra hircus (goat); chx05164 Influenza A - Capra hircus (goat); chx05165 Human papillomavirus infection - Capra hircus (goat);	IPR030381; IPR003130; IPR020850; IPR001401; IPR027417; IPR000375;	Dynamin-type guanine nucleotide-binding (G) domain; Dynamin GTPase effector; GTPase effector domain; Dynamin, GTPase domain; P-loop containing nucleoside triphosphate hydrolase; Dynamin central domain;
A0A452FU44	PREDICTED: versican core protein isoform X2 [Bos indicus]	2.076	Up	0.0168615	HAPLN1	40.252	30.862	12.1	4	6	4	1.028	1.223	1.714	0.518	0.659	0.733	extracellular	GO:0007155 cell adhesion; GO:0022610 biological adhesion;		GO:0097367 carbohydrate derivative binding; GO:0005515 protein binding; GO:0005539 glycosaminoglycan binding; GO:0005488 binding; GO:0005540 hyaluronic acid binding;	K06848	HAPLN1, CRTL1; hyaluronan and proteoglycan link protein 1		IPR007110; IPR013783; IPR016187; IPR013106; IPR003599; IPR000538; IPR016186;	Immunoglobulin-like domain; Immunoglobulin-like fold; C-type lectin fold; Immunoglobulin V-set domain; Immunoglobulin subtype; Link domain; C-type lectin-like/link domain;
A0A452EST6	"ferrochelatase, mitochondrial-like isoform X1 [Stylophora pistillata]"	2.08	Up	0.0177247	FECH	46.584	14.387	7	2	2	2	1.598	1.236	1.192	0.762	0.726	0.448	mitochondria	GO:0051188 cofactor biosynthetic process; GO:0046148 pigment biosynthetic process; GO:0006725 cellular aromatic compound metabolic process; GO:0006783 heme biosynthetic process; GO:0044699 single-organism process; GO:0009058 biosynthetic process; GO:0042168 heme metabolic process; GO:1901566 organonitrogen compound biosynthetic process; GO:0044237 cellular metabolic process; GO:0071704 organic su…		GO:0016829 lyase activity; GO:0003824 catalytic activity; GO:0004325 ferrochelatase activity;	K01772	hemH, FECH; protoporphyrin/coproporphyrin ferrochelatase [EC:4.99.1.1 4.99.1.9]	chx00860 Porphyrin and chlorophyll metabolism - Capra hircus (goat); chx01100 Metabolic pathways - Capra hircus (goat);	IPR033644; IPR033659;	Ferrochelatase, C-terminal; Ferrochelatase, N-terminal;
A0A452DZ96	---	2.113	Up	0.0044388	APOOL	28.6	13.945	10	2	2	2	1.283	1.547	1.117	0.576	0.736	0.556	cytoplasm	GO:0007007 inner mitochondrial membrane organization; GO:0042407 cristae formation; GO:0016043 cellular component organization; GO:1902589 single-organism organelle organization; GO:0007006 mitochondrial membrane organization; GO:0006996 organelle organization; GO:0007005 mitochondrion organization; GO:0061024 membrane organization; GO:0044763 single-organism cellular process; GO:0044802 single-o…	GO:0016020 membrane; GO:0098800 inner mitochondrial membrane protein complex; GO:0031090 organelle membrane; GO:0098796 membrane protein complex; GO:0005737 cytoplasm; GO:0031305 integral component of mitochondrial inner membrane; GO:0031224 intrinsic component of membrane; GO:0032991 macromolecular complex; GO:0044424 intracellular part; GO:0098798 mitochondrial protein complex; GO:0005623 cell;…
A0A452EWD5	thrombospondin-2 precursor [Bos taurus]	2.188	Up	0.041744	THBS2	129.84	11.559	1.9	2	2	2	1.936	1.256	0.928	0.48	0.619	0.784	extracellular	GO:0007155 cell adhesion; GO:0022610 biological adhesion;	GO:0005576 extracellular region;	GO:0043169 cation binding; GO:0046872 metal ion binding; GO:0005515 protein binding; GO:0005509 calcium ion binding; GO:0005488 binding; GO:0043167 ion binding;	K04659	THBS2S; thrombospondin 2/3/4/5	chx04145 Phagosome - Capra hircus (goat); chx04151 PI3K-Akt signaling pathway - Capra hircus (goat); chx04510 Focal adhesion - Capra hircus (goat); chx04512 ECM-receptor interaction - Capra hircus (goat); chx05144 Malaria - Capra hircus (goat); chx05165 Human papillomavirus infection - Capra hircus (goat);	IPR001007; IPR001881; IPR008859; IPR000742; IPR024731; IPR001791; IPR013320;	VWFC domain; EGF-like calcium-binding domain; Thrombospondin, C-terminal; EGF-like domain; EGF domain; Laminin G domain; Concanavalin A-like lectin/glucanase domain;
A0A452G6R5	"Dystonin, partial [Stegodyphus mimosarum]"	2.196	Up	0.039219	DST	298.51	67.554	4	9	9	6	0.841	1.267	1.571	0.522	0.756	0.397	nucleus		GO:0005856 cytoskeleton; GO:0043226 organelle; GO:0043229 intracellular organelle; GO:0043232 intracellular non-membrane-bounded organelle; GO:0044464 cell part; GO:0005622 intracellular; GO:0044424 intracellular part; GO:0005623 cell; GO:0043228 non-membrane-bounded organelle;	GO:0005515 protein binding; GO:0005488 binding;	K10382	DST; dystonin
A0A452E2N4	MOGAT3-like protein variant [Ovis aries]	2.221	Up	0.0145191	LOC108633884	37.476	32.038	9.8	4	4	4	1.522	1.225	1.256	0.489	0.844	0.469	plasma membrane			GO:0016746 transferase activity, transferring acyl groups; GO:0016747 transferase activity, transferring acyl groups other than amino-acyl groups; GO:0003824 catalytic activity; GO:0016740 transferase activity;
A0A452DNY1	Enoyl-CoA hydratase domain-containing protein 1 [Zootermopsis nevadensis]	2.284	Up	0.0065824	ECHDC1	33.013	217.67	41.2	10	14	10	1.353	1.434	1.272	0.594	0.751	0.432	mitochondria	GO:0008152 metabolic process;		GO:0003824 catalytic activity;	K18426	ECHDC1; ethylmalonyl-CoA/methylmalonyl-CoA decarboxylase [EC:4.1.1.94 4.1.1.41]	chx00640 Propanoate metabolism - Capra hircus (goat); chx01100 Metabolic pathways - Capra hircus (goat);	IPR029045;	ClpP/crotonase-like domain;
A0A452F5M9	neprilysin [Canis lupus familiaris]	2.32	Up	0.011379	MME	79.749	20.526	4	3	3	3	1.874	1.036	1.248	0.608	0.537	0.647	plasma membrane	GO:0006508 proteolysis; GO:0008152 metabolic process; GO:0043170 macromolecule metabolic process; GO:0019538 protein metabolic process; GO:0044238 primary metabolic process; GO:0071704 organic substance metabolic process;		GO:0004175 endopeptidase activity; GO:0004222 metalloendopeptidase activity; GO:0008233 peptidase activity; GO:0003824 catalytic activity; GO:0070011 peptidase activity, acting on L-amino acid peptides; GO:0016787 hydrolase activity; GO:0008237 metallopeptidase activity;	K01389	MME, CD10; neprilysin [EC:3.4.24.11]	chx04614 Renin-angiotensin system - Capra hircus (goat); chx04640 Hematopoietic cell lineage - Capra hircus (goat); chx04974 Protein digestion and absorption - Capra hircus (goat); chx05010 Alzheimer disease - Capra hircus (goat);	IPR024079; IPR008753; IPR018497;	Metallopeptidase, catalytic domain; Peptidase M13, N-terminal domain; Peptidase M13, C-terminal domain;
A0A452ETC4	---	2.351	Up	0.00156089	LOC102187755	19.316	30.618	25.6	4	5	4	1.221	1.182	1.601	0.561	0.517	0.625	extracellular	GO:0006810 transport; GO:0051179 localization; GO:0051234 establishment of localization;		GO:0005549 odorant binding; GO:0005488 binding; GO:0005215 transporter activity;				IPR012674; IPR000566; IPR011038;	Calycin; Lipocalin/cytosolic fatty-acid binding domain; Calycin-like;
A0A452E2F6	alpha-1-acid glycoprotein precursor [Bos taurus]	2.405	Up	0.014057	AGP	23.131	148.58	39.1	12	14	12	1.944	1.186	1.127	0.648	0.468	0.654	extracellular	GO:0002682 regulation of immune system process; GO:0050789 regulation of biological process; GO:0065007 biological regulation;	GO:0005615 extracellular space; GO:0044421 extracellular region part; GO:0005576 extracellular region;		K17308	ORM1, AGP1; alpha-1-acid glycoprotein 1		IPR012674; IPR000566; IPR011038;	Calycin; Lipocalin/cytosolic fatty-acid binding domain; Calycin-like;
A0A452G3I2	delta(24)-sterol reductase precursor [Homo sapiens]	2.468	Up	0.046338	DHCR24	60.195	22.596	5.4	3	3	3	0.788	1.624	1.455	0.507	0.726	0.334	endoplasmic reticulum	GO:0044699 single-organism process; GO:0008152 metabolic process; GO:0055114 oxidation-reduction process; GO:0044710 single-organism metabolic process;		GO:0097159 organic cyclic compound binding; GO:1901363 heterocyclic compound binding; GO:0016614 oxidoreductase activity, acting on CH-OH group of donors; GO:1901265 nucleoside phosphate binding; GO:0050660 flavin adenine dinucleotide binding; GO:0003824 catalytic activity; GO:0005488 binding; GO:0043167 ion binding; GO:0043168 anion binding; GO:0000166 nucleotide binding; GO:0048037 cofactor bin…	K09828	DHCR24, DWF1; Delta24-sterol reductase [EC:1.3.1.72 1.3.1.-]	chx00100 Steroid biosynthesis - Capra hircus (goat); chx01100 Metabolic pathways - Capra hircus (goat);	IPR016166; IPR016169; IPR006094;	FAD-binding, type 2; CO dehydrogenase flavoprotein-like, FAD-binding, subdomain 2; FAD linked oxidase, N-terminal;
A0A452G4W7	probable ATP-dependent RNA helicase DDX58 [Sus scrofa]	2.533	Up	4.0102e-05	DDX58	107.7	34.438	5.4	6	6	6	1.301	1.448	1.236	0.531	0.526	0.516	cytoplasm			GO:0003677 DNA binding; GO:0005524 ATP binding; GO:1901265 nucleoside phosphate binding; GO:0001882 nucleoside binding; GO:0043167 ion binding; GO:0016817 hydrolase activity, acting on acid anhydrides; GO:0016787 hydrolase activity; GO:0000166 nucleotide binding; GO:1901363 heterocyclic compound binding; GO:0097159 organic cyclic compound binding; GO:0032549 ribonucleoside binding; GO:0097367 car…	K12646	DDX58, RIG-I; ATP-dependent RNA helicase DDX58 [EC:3.6.3.14]	chx04064 NF-kappa B signaling pathway - Capra hircus (goat); chx04622 RIG-I-like receptor signaling pathway - Capra hircus (goat); chx04623 Cytosolic DNA-sensing pathway - Capra hircus (goat); chx05160 Hepatitis C - Capra hircus (goat); chx05161 Hepatitis B - Capra hircus (goat); chx05162 Measles - Capra hircus (goat); chx05164 Influenza A - Capra hircus (goat); chx05168 Herpes simplex virus 1 in…	IPR031964; IPR006935; IPR021673; IPR027417; IPR014001; IPR001650; IPR011029;	Caspase recruitment domain; Helicase/UvrB, N-terminal; C-terminal domain of RIG-I; P-loop containing nucleoside triphosphate hydrolase; Helicase superfamily 1/2, ATP-binding domain; Helicase, C-terminal; Death-like domain;
A0A452EX53	serum amyloid A protein precursor [Bos taurus]	2.561	Up	0.018697	LOC106503728	14.617	14.557	33.8	4	7	2	2.093	1.175	1.044	0.56	0.469	0.655	extracellular		GO:0005576 extracellular region;		K17310	SAA; serum amyloid A protein
A0A452F4R5	LOW QUALITY PROTEIN: protein PRRC2C-like [Stylophora pistillata]	2.563	Up	0.0131215	PRRC2C	306.8	12.086	0.8	2	2	2	1.186	1.261	1.675	0.548	0.519	0.541	nucleus							IPR009738;	BAT2, N-terminal;
A0A452E6R6	deleted in malignant brain tumors 1 protein precursor [Sus scrofa]	2.593	Up	0.026301	---	120.12	34.827	4.8	3	3	3	0.846	1.213	2.032	0.569	0.483	0.526	endoplasmic reticulum		GO:0016020 membrane;	GO:0038024 cargo receptor activity; GO:0005044 scavenger receptor activity; GO:0060089 molecular transducer activity; GO:0004872 receptor activity;	K13912	DMBT1; deleted in malignant brain tumors 1 protein	chx04970 Salivary secretion - Capra hircus (goat);	IPR000859; IPR017448; IPR001190; IPR001507;	CUB domain; SRCR-like domain; SRCR domain; Zona pellucida domain;
A0A452FI49	---	2.653	Up	0.0162031	LOC102169411	9.4584	38.891	49.4	5	8	2	1.005	1.196	2.047	0.616	0.443	0.542	extracellular
A0A452G9S1	Gamma-glutamylcyclotransferase [Zootermopsis nevadensis]	2.698	Up	0.043255	GGCT	21.083	77.506	41.5	10	12	10	1.458	0.774	1.977	0.546	0.364	0.65	cytoplasm				K00682	GGCT; gamma-glutamylcyclotransferase [EC:4.3.2.9]	chx00480 Glutathione metabolism - Capra hircus (goat); chx01100 Metabolic pathways - Capra hircus (goat);	IPR013024;	Gamma-glutamyl cyclotransferase-like;
A0A286S9Y9	Interferon gamma inducible protein 16-like protein transcript variant 1 OS=Capra hircus OX=9925 GN=IFI16l PE=2 SV=1	2.919	Up	0.00024429	IFI16l	58.033	11.159	4.2	2	2	2	1.566	1.258	1.485	0.439	0.509	0.528	nucleus				K20914	IFI16; gamma-interferon-inducible protein 16	chx04621 NOD-like receptor signaling pathway - Capra hircus (goat);	IPR004021; IPR004020;	HIN-200/IF120x; DAPIN domain;
F2X355	Interferon-stimulated protein 17/ubiquitin cross-reactive protein OS=Capra hircus OX=9925 GN=ISG17/UCRP PE=4 SV=1	3.192	Up	0.020583	ISG17/UCRP	17.472	29.941	28.7	4	4	4	1.855	1.587	1.177	0.791	0.284	0.372	cytoplasm			GO:0005515 protein binding; GO:0005488 binding;	K12159	ISG15; ubiquitin cross-reactive protein	chx04622 RIG-I-like receptor signaling pathway - Capra hircus (goat); chx05165 Human papillomavirus infection - Capra hircus (goat); chx05169 Epstein-Barr virus infection - Capra hircus (goat);	IPR029071; IPR000626;	Ubiquitin-related domain; Ubiquitin domain;
A0A452EIE6	perilipin-2 [Sus scrofa]	3.211	Up	0.00061581	PLIN2	41.306	79.251	25.9	8	8	8	1.417	1.414	1.526	0.425	0.558	0.374	extracellular				K17284	PLIN2, ADRP; perilipin-2	chx03320 PPAR signaling pathway - Capra hircus (goat);
A0A452EC85	"sushi, von Willebrand factor type A, EGF and pentraxin domain-containing protein 1-like[Stylophora pistillata]"	3.345	Up	0.0067363	PTX3	41.696	56.824	16.8	5	6	5	1.633	1.494	1.322	0.368	0.3	0.662	extracellular							IPR013320; IPR006558;	Concanavalin A-like lectin/glucanase domain; LamG-like jellyroll fold;
A0A452EWF2	liver carboxylesterase precursor [Sus scrofa]	4.028	Up	0.00216	LOC102188887	62.233	117.58	19.3	10	11	5	1.74	1.02	1.711	0.42	0.313	0.377	extracellular				K01044	CES1; carboxylesterase 1 [EC:3.1.1.1]	chx00983 Drug metabolism - other enzymes - Capra hircus (goat);	IPR029058; IPR002018;	Alpha/Beta hydrolase fold; Carboxylesterase, type B;
A0A452FN38	chymotrypsin-C-like [Stylophora pistillata]	4.117	Up	0.00116049	LOC108638461	27.543	54.59	25.5	6	8	5	1.409	1.102	1.931	0.383	0.365	0.331	extracellular	GO:0006508 proteolysis; GO:0008152 metabolic process; GO:0043170 macromolecule metabolic process; GO:0019538 protein metabolic process; GO:0044238 primary metabolic process; GO:0071704 organic substance metabolic process;		GO:0004252 serine-type endopeptidase activity; GO:0004175 endopeptidase activity; GO:0008233 peptidase activity; GO:0003824 catalytic activity; GO:0017171 serine hydrolase activity; GO:0008236 serine-type peptidase activity; GO:0070011 peptidase activity, acting on L-amino acid peptides; GO:0016787 hydrolase activity;				IPR009003; IPR001254;	Peptidase S1, PA clan; Serine proteases, trypsin domain;
O18809	Cytochrome P450 2F3 OS=Capra hircus OX=9925 GN=CYP2F3 PE=2 SV=1	4.341	Up	0.0055622	CYP2F3	55.961	37.68	14.9	6	6	5	0.931	1.563	1.699	0.234	0.451	0.281	extracellular	GO:0044699 single-organism process; GO:0008152 metabolic process; GO:0055114 oxidation-reduction process; GO:0044710 single-organism metabolic process;	GO:0016020 membrane; GO:0043229 intracellular organelle; GO:0042175 nuclear outer membrane-endoplasmic reticulum membrane network; GO:0005783 endoplasmic reticulum; GO:0031090 organelle membrane; GO:0044446 intracellular organelle part; GO:0005737 cytoplasm; GO:0012505 endomembrane system; GO:0044424 intracellular part; GO:0005623 cell; GO:0044422 organelle part; GO:0043226 organelle; GO:0043231 …	GO:0005506 iron ion binding; GO:0019825 oxygen binding; GO:0043167 ion binding; GO:0016705 oxidoreductase activity, acting on paired donors, with incorporation or reduction of molecular oxygen; GO:0016491 oxidoreductase activity; GO:1901363 heterocyclic compound binding; GO:0097159 organic cyclic compound binding; GO:0020037 heme binding; GO:0046914 transition metal ion binding; GO:0003824 cataly…	K07416	CYP2F; cytochrome P450 family 2 subfamily F [EC:1.14.14.1]	chx00980 Metabolism of xenobiotics by cytochrome P450 - Capra hircus (goat);
A0A452EFB7	---	5.39	Up	0.028258	SPINK9	9.3628	20.673	32.9	3	3	3	3.083	1.12	0.944	0.385	0.157	0.413	cytoplasm			GO:0005515 protein binding; GO:0005488 binding;				IPR002350;	Kazal domain;
A0A452EZ91	RecName: Full=Cystatin-B; AltName: Full=Stefin-B	6.083	Up	0.00142206	CSTA	11.055	55.267	53.1	3	7	3	1.508	1.085	2.121	0.288	0.201	0.286	cytoplasm		GO:0005623 cell; GO:0005622 intracellular; GO:0044464 cell part;	GO:0030234 enzyme regulator activity; GO:0030414 peptidase inhibitor activity; GO:0061134 peptidase regulator activity; GO:0061135 endopeptidase regulator activity; GO:0004857 enzyme inhibitor activity; GO:0098772 molecular function regulator; GO:0004866 endopeptidase inhibitor activity; GO:0004869 cysteine-type endopeptidase inhibitor activity;	K13907	CSTA_B; cystatin-A/B		IPR000010;	Cystatin domain;
A0A452EKB3	IgG heavy chain precursor [Sus scrofa]	6.199	Up	0.0113224	---	35.578	74.786	20.2	6	11	2	2.786	1.426	0.933	0.327	0.162	0.341	extracellular			GO:0005515 protein binding; GO:0005488 binding;				IPR007110; IPR013783; IPR003597;	Immunoglobulin-like domain; Immunoglobulin-like fold; Immunoglobulin C1-set;
A0A452DKQ3	MHC class I antigen [Anas platyrhynchos]	20.788	Up	0.0028792	LOC102185735	28.9	16.239	8.1	2	2	2	1.512	1.43	1.86	0.113	0.024	0.094	plasma membrane				K07986	ULBP; UL16 binding protein	chx04650 Natural killer cell mediated cytotoxicity - Capra hircus (goat);	IPR011161; IPR011162;	MHC class I-like antigen recognition-like; MHC classes I/II-like antigen recognition protein;

## Sheet: EDAR_02vsWT_02
Protein accession	Protein description	EDAR_02/WT_02 Ratio	Regulated Type	EDAR_02/WT_02 P value	Gene name	MW [kDa]	Score	Coverage [%]	Peptides	PSMs	Unique peptides	EDAR_01	EDAR_02	EDAR_03	WT_01	WT_02	WT_03	Subcellular localization	Biological Process	Cellular Component	Molecular Function	KEGG KO No.	KEGG Gene	KEGG pathway	IPR ID	Domain description
A0A060INS8	Cathepsin H OS=Capra hircus OX=9925 GN=CTSH PE=2 SV=1	0.607	Down	0.0003968	CTSH	37.387	55.604	12.8	4	5	4	0.716	0.718	0.855	1.28	1.182	1.639	extracellular	GO:0006508 proteolysis; GO:0008152 metabolic process; GO:0043170 macromolecule metabolic process; GO:0019538 protein metabolic process; GO:0044238 primary metabolic process; GO:0071704 organic substance metabolic process;		GO:0070011 peptidase activity, acting on L-amino acid peptides; GO:0008234 cysteine-type peptidase activity; GO:0008233 peptidase activity; GO:0016787 hydrolase activity; GO:0003824 catalytic activity;	K01366	CTSH; cathepsin H [EC:3.4.22.16]	chx04142 Lysosome - Capra hircus (goat); chx04210 Apoptosis - Capra hircus (goat);	IPR013201; IPR000668;	Cathepsin propeptide inhibitor domain (I29); Peptidase C1A, papain C-terminal;
A0A286S9Y9	Interferon gamma inducible protein 16-like protein transcript variant 1 OS=Capra hircus OX=9925 GN=IFI16l PE=2 SV=1	2.472	Up	0.020396	IFI16l	58.033	11.159	4.2	2	2	2	1.566	1.258	1.485	0.439	0.509	0.528	nucleus				K20914	IFI16; gamma-interferon-inducible protein 16	chx04621 NOD-like receptor signaling pathway - Capra hircus (goat);	IPR004021; IPR004020;	HIN-200/IF120x; DAPIN domain;
A0A452DK40	Annexin A7 [Stylophora pistillata]	1.699	Up	0.007077	ANXA7	48.7	199.41	33.2	14	14	14	1.419	0.982	1.113	1.038	0.578	1.007	cytoplasm			GO:0005544 calcium-dependent phospholipid binding; GO:0005488 binding; GO:0005543 phospholipid binding; GO:0043167 ion binding; GO:0008289 lipid binding; GO:0043169 cation binding; GO:0046872 metal ion binding; GO:0043168 anion binding; GO:0005509 calcium ion binding;	K17095	ANXA7_11; annexin A7/11
A0A452DKA9	---	1.624	Up	0.00184474	---	8.8953	43.309	28.2	3	4	3	0.274	1.881	0.856	1.348	1.158	0.348	extracellular			GO:0043169 cation binding; GO:0046872 metal ion binding; GO:0008270 zinc ion binding; GO:0046914 transition metal ion binding; GO:0005488 binding; GO:0043167 ion binding;	K14365	FHL1, SLIM1; four and a half LIM domains protein 1	chx04630 JAK-STAT signaling pathway - Capra hircus (goat);	IPR001781;	Zinc finger, LIM-type;
A0A452DKQ3	MHC class I antigen [Anas platyrhynchos]	59.583	Up	0.003935	LOC102185735	28.9	16.239	8.1	2	2	2	1.512	1.43	1.86	0.113	0.024	0.094	plasma membrane				K07986	ULBP; UL16 binding protein	chx04650 Natural killer cell mediated cytotoxicity - Capra hircus (goat);	IPR011161; IPR011162;	MHC class I-like antigen recognition-like; MHC classes I/II-like antigen recognition protein;
A0A452DL19	---	1.543	Up	0.021624	SNCG	13.254	36.998	55.1	5	6	5	0.894	1.157	1.268	0.856	0.75	0.914	cytoplasm
A0A452DLG1	---	1.722	Up	7.7741e-05	ADIRF	8.5394	45.054	27.2	2	3	2	1.188	1.283	0.67	1.377	0.745	1.039	cytoplasm				K21408	ADIRF; adipogenesis regulatory factor
A0A452DMD5	EF-hand domain-containing protein D2 [Stylophora pistillata]	0.622	Down	0.0021555	EFHD1	26.491	22.343	21.6	4	5	3	0.407	0.823	0.916	1.187	1.324	1.465	cytoplasm			GO:0043169 cation binding; GO:0046872 metal ion binding; GO:0005509 calcium ion binding; GO:0005488 binding; GO:0043167 ion binding;				IPR011992; IPR002048;	EF-hand domain pair; EF-hand domain;
A0A452DMR7	Keratin-associated protein 3-1 OS=Capra hircus OX=9925 GN=KRTAP3-1 PE=4 SV=1	0.282	Down	0.0058236	KRTAP3-1	10.471	70.98	15.3	2	3	2	0.197	0.56	0.719	1.815	1.983	1.296	extracellular		GO:0043229 intracellular organelle; GO:0099513 polymeric cytoskeletal fiber; GO:0043232 intracellular non-membrane-bounded organelle; GO:0044430 cytoskeletal part; GO:0044446 intracellular organelle part; GO:0099512 supramolecular fiber; GO:0044424 intracellular part; GO:0005623 cell; GO:0099080 supramolecular complex; GO:0044422 organelle part; GO:0045095 keratin filament; GO:0099081 supramolecu…	GO:0005198 structural molecule activity;
A0A452DN85	"NADH dehydrogenase [ubiquinone] iron-sulfur protein 8, mitochondrial [Zootermopsis nevadensis]"	0.651	Down	0.030484	---	23.412	12.982	8.6	2	2	2	1.037	1.011	0.865	1.127	1.552	0.552	extracellular	GO:0044699 single-organism process; GO:0008152 metabolic process; GO:0055114 oxidation-reduction process; GO:0044710 single-organism metabolic process;	GO:0016020 membrane;	GO:0016651 oxidoreductase activity, acting on NAD(P)H; GO:0003824 catalytic activity; GO:0005488 binding; GO:0051536 iron-sulfur cluster binding; GO:0051539 4 iron, 4 sulfur cluster binding; GO:0016491 oxidoreductase activity; GO:0051540 metal cluster binding;	K03941	NDUFS8; NADH dehydrogenase (ubiquinone) Fe-S protein 8 [EC:1.6.5.3 1.6.99.3]	chx00190 Oxidative phosphorylation - Capra hircus (goat); chx01100 Metabolic pathways - Capra hircus (goat); chx04714 Thermogenesis - Capra hircus (goat); chx04723 Retrograde endocannabinoid signaling - Capra hircus (goat); chx04932 Non-alcoholic fatty liver disease (NAFLD) - Capra hircus (goat); chx05010 Alzheimer disease - Capra hircus (goat); chx05012 Parkinson disease - Capra hircus (goat); c…	IPR017896;	4Fe-4S ferredoxin-type, iron-sulphur binding domain;
A0A452DND2	"Epithelial chloride channel protein, partial [Stegodyphus mimosarum]"	0.66	Down	1.50663e-05	LOC102185525	101.22	62.705	10.7	9	10	9	0.728	0.531	1.343	1.276	0.804	1.539	plasma membrane	GO:0006810 transport; GO:0006820 anion transport; GO:0006821 chloride transport; GO:0051179 localization; GO:0015698 inorganic anion transport; GO:0006811 ion transport; GO:0051234 establishment of localization;		GO:0022839 ion gated channel activity; GO:0015075 ion transmembrane transporter activity; GO:0022803 passive transmembrane transporter activity; GO:0061778 intracellular chloride channel activity; GO:0005253 anion channel activity; GO:0022892 substrate-specific transporter activity; GO:0005254 chloride channel activity; GO:0015267 channel activity; GO:0015103 inorganic anion transmembrane transpo…	K05030	CLCA3_4; calcium-activated chloride channel regulator 3/4	chx04924 Renin secretion - Capra hircus (goat); chx04972 Pancreatic secretion - Capra hircus (goat);	IPR002035;	von Willebrand factor, type A;
A0A452DNE9	---	0.333	Down	2.7825e-06	LOC102189464	28.391	37.33	20.9	6	7	6	1.019	0.308	0.421	2.543	0.925	1.789	extracellular
A0A452DNI8	Phosphotriesterase-related protein [Stylophora pistillata]	2.041	Up	0.0130602	PTER	39.201	21.305	10	3	3	3	1.226	1.302	1.023	0.815	0.638	0.961	cytoplasm	GO:0008152 metabolic process; GO:0009056 catabolic process;		GO:0046914 transition metal ion binding; GO:0003824 catalytic activity; GO:0005488 binding; GO:0016788 hydrolase activity, acting on ester bonds; GO:0043167 ion binding; GO:0046872 metal ion binding; GO:0043169 cation binding; GO:0016787 hydrolase activity; GO:0008270 zinc ion binding;	K07048	PTER, php; phosphotriesterase-related protein		IPR032466;	Metal-dependent hydrolase;
A0A452DNY1	Enoyl-CoA hydratase domain-containing protein 1 [Zootermopsis nevadensis]	1.909	Up	1.0126e-08	ECHDC1	33.013	217.67	41.2	10	14	10	1.353	1.434	1.272	0.594	0.751	0.432	mitochondria	GO:0008152 metabolic process;		GO:0003824 catalytic activity;	K18426	ECHDC1; ethylmalonyl-CoA/methylmalonyl-CoA decarboxylase [EC:4.1.1.94 4.1.1.41]	chx00640 Propanoate metabolism - Capra hircus (goat); chx01100 Metabolic pathways - Capra hircus (goat);	IPR029045;	ClpP/crotonase-like domain;
A0A452DPJ6	phosphorylatable fast skeletal muscle myosin light chain [Capra hircus]	0.653	Down	0.020043	MYLPF	18.896	78.392	50.3	9	9	9	0.931	0.198	1.418	3.128	0.303	0.876	cytoplasm			GO:0043169 cation binding; GO:0046872 metal ion binding; GO:0005509 calcium ion binding; GO:0005488 binding; GO:0043167 ion binding;	K12758	MYLPF; fast skeletal myosin light chain 2	chx04510 Focal adhesion - Capra hircus (goat); chx04670 Leukocyte transendothelial migration - Capra hircus (goat); chx04810 Regulation of actin cytoskeleton - Capra hircus (goat);	IPR011992; IPR002048;	EF-hand domain pair; EF-hand domain;
A0A452DQ32	gap junction alpha-1 protein [Sus scrofa]	0.649	Down	0.0061035	GJA1	43.058	39.13	11.3	5	6	5	0.651	0.871	0.827	1.321	1.343	1.201	plasma membrane	GO:0044700 single organism signaling; GO:0032502 developmental process; GO:0072359 circulatory system development; GO:0044707 single-multicellular organism process; GO:0048731 system development; GO:0044763 single-organism cellular process; GO:0044699 single-organism process; GO:0023052 signaling; GO:0032501 multicellular organismal process; GO:0048513 animal organ development; GO:0007507 heart d…	GO:0016020 membrane; GO:0005921 gap junction; GO:0071944 cell periphery; GO:0098796 membrane protein complex; GO:0030054 cell junction; GO:0098797 plasma membrane protein complex; GO:0032991 macromolecular complex; GO:0005911 cell-cell junction; GO:0005623 cell; GO:0005886 plasma membrane; GO:0005922 connexin complex; GO:0044459 plasma membrane part; GO:0044425 membrane part; GO:0044464 cell part…	GO:0022857 transmembrane transporter activity; GO:0005215 transporter activity;	K07372	GJA1, CX43; gap junction alpha-1 protein	chx04540 Gap junction - Capra hircus (goat); chx05412 Arrhythmogenic right ventricular cardiomyopathy (ARVC) - Capra hircus (goat);	IPR013124; IPR013092; IPR019570;	Gap junction alpha-1 protein (Cx43), C-terminal; Connexin, N-terminal; Gap junction protein, cysteine-rich domain;
A0A452DQL9	heat shock protein 105 kDa [Gallus gallus]	1.921	Up	4.75397e-13	HSPH1	91.898	131.24	21.8	17	19	15	0.931	1.85	0.809	0.668	0.963	0.686	cytoplasm				K09485	HSP110; heat shock protein 110kDa	chx04141 Protein processing in endoplasmic reticulum - Capra hircus (goat);	IPR029048; IPR029047;	Heat shock protein 70kD, C-terminal domain; Heat shock protein 70kD, peptide-binding domain;
A0A452DR80	SEC14-like protein 2 isoform X1 [Stylophora pistillata]	0.561	Down	0.0037815	SEC14L6	45.619	19.336	8.6	3	3	3	0.924	0.728	0.649	0.95	1.297	1.562	cytoplasm	GO:0006810 transport; GO:0051179 localization; GO:0051234 establishment of localization;	GO:0016020 membrane; GO:0005622 intracellular; GO:0044464 cell part; GO:0044425 membrane part; GO:0031224 intrinsic component of membrane; GO:0005623 cell; GO:0016021 integral component of membrane;	GO:0005215 transporter activity;				IPR001251; IPR009038; IPR011074;	CRAL-TRIO lipid binding domain; GOLD domain; CRAL/TRIO, N-terminal domain;
A0A452DRK5	"Matrix metalloproteinase-16, partial [Stegodyphus mimosarum]"	0.663	Down	2.4043e-05	HPX	51.945	270.13	41.4	21	31	21	1.167	0.695	0.639	1.478	1.049	1.449	extracellular	GO:0006879 cellular iron ion homeostasis; GO:0065008 regulation of biological quality; GO:0055076 transition metal ion homeostasis; GO:0050801 ion homeostasis; GO:0051181 cofactor transport; GO:0030003 cellular cation homeostasis; GO:0098771 inorganic ion homeostasis; GO:0044763 single-organism cellular process; GO:0019725 cellular homeostasis; GO:0055072 iron ion homeostasis; GO:0044699 single-o…		GO:0015232 heme transporter activity; GO:0051184 cofactor transporter activity; GO:0005215 transporter activity;	K18977	HPX; hemopexin		IPR000585;	Hemopexin-like domain;
A0A452DRP0	Interferon induced protein with tetratricopeptide repeats 5 OS=Capra hircus OX=9925 GN=IFIT5 PE=4 SV=1	1.794	Up	5.9145e-05	IFIT5	55.751	22.558	6.4	3	3	3	0.94	1.674	1.034	0.647	0.933	0.57	cytoplasm			GO:0005515 protein binding; GO:0005488 binding;				IPR011990; IPR013026;	Tetratricopeptide-like helical domain; Tetratricopeptide repeat-containing domain;
A0A452DRZ8	Aldo-keto reductase family 1 member B10 [Zootermopsis nevadensis]	1.541	Up	5.5577e-05	AKR1A1	36.56	263.65	50.8	15	18	15	1.302	1.214	0.995	0.941	0.788	0.87	cytoplasm	GO:0044699 single-organism process; GO:0008152 metabolic process; GO:0055114 oxidation-reduction process; GO:0044710 single-organism metabolic process;		GO:0003824 catalytic activity; GO:0016491 oxidoreductase activity;	K00002	AKR1A1, adh; alcohol dehydrogenase (NADP+) [EC:1.1.1.2]	chx00010 Glycolysis / Gluconeogenesis - Capra hircus (goat); chx00040 Pentose and glucuronate interconversions - Capra hircus (goat); chx00561 Glycerolipid metabolism - Capra hircus (goat); chx01100 Metabolic pathways - Capra hircus (goat);	IPR023210;	NADP-dependent oxidoreductase domain;
A0A452DSU5	myosin light chain 4 [Ovis aries]	0.411	Down	0.0060551	MYL6B	23.361	35.461	24.6	5	5	4	0.875	0.248	0.43	4.833	0.604	0.482	cytoplasm			GO:0043169 cation binding; GO:0046872 metal ion binding; GO:0005509 calcium ion binding; GO:0005488 binding; GO:0043167 ion binding;	K12751	MYL6; myosin light chain 6	chx04270 Vascular smooth muscle contraction - Capra hircus (goat); chx04530 Tight junction - Capra hircus (goat); chx04921 Oxytocin signaling pathway - Capra hircus (goat);	IPR011992; IPR002048;	EF-hand domain pair; EF-hand domain;
A0A452DSV6	tenascin precursor [Sus scrofa]	1.825	Up	2.0616e-05	---	74.456	44.787	12.7	7	7	7	0.572	1.17	1.378	0.848	0.641	1.286	nucleus			GO:0005515 protein binding; GO:0005488 binding;	K06252	TN; tenascin	chx04151 PI3K-Akt signaling pathway - Capra hircus (goat); chx04510 Focal adhesion - Capra hircus (goat); chx04512 ECM-receptor interaction - Capra hircus (goat); chx05165 Human papillomavirus infection - Capra hircus (goat); chx05206 MicroRNAs in cancer - Capra hircus (goat);	IPR013111; IPR013783; IPR003961; IPR000742;	EGF-like domain, extracellular; Immunoglobulin-like fold; Fibronectin type III; EGF-like domain;
[truncated: 229 more rows]

## Sheet: EDAR_03vsWT_03
Protein accession	Protein description	EDAR_03/WT_03 Ratio	Regulated Type	EDAR_03/WT_03 P value	Gene name	MW [kDa]	Score	Coverage [%]	Peptides	PSMs	Unique peptides	EDAR_01	EDAR_02	EDAR_03	WT_01	WT_02	WT_03	Subcellular localization	Biological Process	Cellular Component	Molecular Function	KEGG KO No.	KEGG Gene	KEGG pathway	IPR ID	Domain description
[truncated: 511 more rows]
