# Supplementary material for: Combination of Transcriptomics and Proteomics Reveals Differentially Expressed Genes and Proteins in the Skin of EDAR Gene-Targeted and Wildtype Cashmere Goats
Source: Animals (Basel). 2023 Apr 24;13(9):1452. doi: 10.3390/ani13091452 (PMC10177055; doi:10.3390/ani13091452)
Supplement: Supplementary file 1 [file animals-13-01452-s001.zip › Supplementary Table S6.xlsx]

## Sheet: Up Classification
GO Terms Level 1	GO Terms Level 2	No. of Protein
Biological Process	metabolic process	21
	single-organism process	15
	cellular process	12
	response to stimulus	5
	biological regulation	5
	localization	4
	biological adhesion	3
	signaling	3
	other	2
Cellular Component	cell	9
	membrane	8
	extracellular region	5
	organelle	4
	macromolecular complex	3
Molecular Function	binding	30
	catalytic activity	24
	transporter activity	3
	molecular transducer activity	2
	antioxidant activity	2
	other	3

## Sheet: Up list
Category	Protein accession	Protein description	Ratio	Regulated Type	P value	Gene name	MW [kDa]	Score	Coverage [%]	Peptides	PSMs	Unique peptides	EDAR_01	EDAR_02	EDAR_03	WT_01	WT_02	WT_03
metabolic process	A0A452E0A7	glutathione S-transferase Mu 1 [Bos taurus]	2.002	Up	0.033543	GSTM3	26.834	110.65	58.2	13	27	10	1.909	1.153	1.003	0.75	0.592	0.688
	A0A452EV25	"interferon-induced, double-stranded RNA-activated protein kinase [Sus scrofa]"	1.746	Up	0.020217	EIF2AK2	59.399	35.661	6.7	4	4	4	1.108	1.492	1.111	0.568	0.837	0.72
	A0A452EJ14	dipeptidyl peptidase 1 precursor [Gallus gallus]	1.638	Up	0.0070821	CTSC	51.859	50.112	11.7	5	6	5	1.326	1.177	1.293	0.662	0.749	0.907
	A0A452G3I2	delta(24)-sterol reductase precursor [Homo sapiens]	2.468	Up	0.046338	DHCR24	60.195	22.596	5.4	3	3	3	0.788	1.624	1.455	0.507	0.726	0.334
	A0A452FD14	"Glycerol-3-phosphate dehydrogenase [NAD+], cytoplasmic [Zootermopsis nevadensis]"	2.051	Up	0.029204	GPD1	38.681	68.182	22.9	9	10	8	1.203	1.435	1.286	0.808	0.713	0.392
	A0A452FKI3	UTP--glucose-1-phosphate uridylyltransferase [Sus scrofa]	1.532	Up	0.0060969	UGP2	56.376	206.6	34.9	17	23	17	1.059	1.363	1.162	0.799	0.807	0.734
	A0A452F5M9	neprilysin [Canis lupus familiaris]	2.32	Up	0.011379	MME	79.749	20.526	4	3	3	3	1.874	1.036	1.248	0.608	0.537	0.647
	A0A452DUT2	cytoplasmic aconitate hydratase [Mus musculus]	1.685	Up	0.039281	ACO1	99.443	120.27	19.6	17	21	17	1.044	1.264	1.403	0.77	0.9	0.532
	A0A452EMC8	amine oxidase [flavin-containing] A [Sus scrofa]	1.747	Up	0.03494	MAOA	49.537	48.281	17.8	7	9	6	1.109	1.473	1.119	0.789	0.825	0.505
	D4P8J3	3-hydroxy-3-methylglutaryl coenzyme A synthase OS=Capra hircus OX=9925 GN=HMGCS2 PE=2 SV=1	2.005	Up	0.027615	HMGCS2	56.904	13.917	6.7	3	3	2	1.565	0.975	1.444	0.782	0.716	0.489
	O18809	Cytochrome P450 2F3 OS=Capra hircus OX=9925 GN=CYP2F3 PE=2 SV=1	4.341	Up	0.0055622	CYP2F3	55.961	37.68	14.9	6	6	5	0.931	1.563	1.699	0.234	0.451	0.281
	A0A452EIX1	"medium-chain specific acyl-CoA dehydrogenase, mitochondrial precursor [Bos taurus]"	1.822	Up	0.04766	LOC102179380	44.635	55.249	15.9	6	9	6	1.178	1.44	1.105	0.755	0.856	0.432
	A0A452FN38	chymotrypsin-C-like [Stylophora pistillata]	4.117	Up	0.00116049	LOC108638461	27.543	54.59	25.5	6	8	5	1.409	1.102	1.931	0.383	0.365	0.331
	A0A452EHB0	xanthine dehydrogenase/oxidase [Gallus gallus]	1.592	Up	0.0040354	AOX1	147.66	152.38	14.4	20	21	20	1.225	1.086	1.282	0.735	0.682	0.84
	A0A452FHI0	methyltransferase-like protein 7A [Stylophora pistillata]	1.604	Up	0.020618	LOC102168424	28.281	24.502	14.3	4	4	4	1.089	1.455	1.082	0.871	0.727	0.663
	A0A452FGJ8	"Inactive dipeptidyl peptidase 10, partial [Stegodyphus mimosarum]"	1.979	Up	0.026082	DPP4	88.28	52.643	10.2	7	7	7	1.207	1.113	1.566	0.548	0.516	0.9
	A0A452DNY1	Enoyl-CoA hydratase domain-containing protein 1 [Zootermopsis nevadensis]	2.284	Up	0.0065824	ECHDC1	33.013	217.67	41.2	10	14	10	1.353	1.434	1.272	0.594	0.751	0.432
	C6KGS6	Superoxide dismutase (Fragment) OS=Capra hircus OX=9925 GN=MnSOD PE=2 SV=1	1.954	Up	0.00514	MnSOD	23.74	57.85	21.5	5	7	5	1.597	1.255	1.069	0.646	0.672	0.689
	A0A452EST6	"ferrochelatase, mitochondrial-like isoform X1 [Stylophora pistillata]"	2.08	Up	0.0177247	FECH	46.584	14.387	7	2	2	2	1.598	1.236	1.192	0.762	0.726	0.448
	W5U312	Myeloperoxidase OS=Capra hircus OX=9925 GN=MPO PE=2 SV=1	1.816	Up	0.023859	MPO	81.399	20.044	4.3	3	3	3	1	1.243	1.499	0.54	0.704	0.817
	A0A452E3D3	mannose 6 phosphate receptor binding protein 1 [Bos taurus]	2.047	Up	0.039258	PLIN4	126.22	211.41	50.1	14	22	14	0.906	1.576	1.301	0.624	0.791	0.433
single-organism process	A0A452G3I2	delta(24)-sterol reductase precursor [Homo sapiens]	2.468	Up	0.046338	DHCR24	60.195	22.596	5.4	3	3	3	0.788	1.624	1.455	0.507	0.726	0.334
	A0A452FD14	"Glycerol-3-phosphate dehydrogenase [NAD+], cytoplasmic [Zootermopsis nevadensis]"	2.051	Up	0.029204	GPD1	38.681	68.182	22.9	9	10	8	1.203	1.435	1.286	0.808	0.713	0.392
	A0A452DZ96	---	2.113	Up	0.0044388	APOOL	28.6	13.945	10	2	2	2	1.283	1.547	1.117	0.576	0.736	0.556
	A0A452EMC8	amine oxidase [flavin-containing] A [Sus scrofa]	1.747	Up	0.03494	MAOA	49.537	48.281	17.8	7	9	6	1.109	1.473	1.119	0.789	0.825	0.505
	D4P8J3	3-hydroxy-3-methylglutaryl coenzyme A synthase OS=Capra hircus OX=9925 GN=HMGCS2 PE=2 SV=1	2.005	Up	0.027615	HMGCS2	56.904	13.917	6.7	3	3	2	1.565	0.975	1.444	0.782	0.716	0.489
	O18809	Cytochrome P450 2F3 OS=Capra hircus OX=9925 GN=CYP2F3 PE=2 SV=1	4.341	Up	0.0055622	CYP2F3	55.961	37.68	14.9	6	6	5	0.931	1.563	1.699	0.234	0.451	0.281
	A0A452E2I5	ras GTPase-activating-like protein IQGAP1 isoform X2 [Exaiptasia pallida]	1.698	Up	0.020578	IQGAP1	184.52	323.31	35.4	54	74	53	1.022	1.332	1.294	0.744	0.84	0.565
	A0A452EIX1	"medium-chain specific acyl-CoA dehydrogenase, mitochondrial precursor [Bos taurus]"	1.822	Up	0.04766	LOC102179380	44.635	55.249	15.9	6	9	6	1.178	1.44	1.105	0.755	0.856	0.432
	A0A452EHB0	xanthine dehydrogenase/oxidase [Gallus gallus]	1.592	Up	0.0040354	AOX1	147.66	152.38	14.4	20	21	20	1.225	1.086	1.282	0.735	0.682	0.84
	C6KGS6	Superoxide dismutase (Fragment) OS=Capra hircus OX=9925 GN=MnSOD PE=2 SV=1	1.954	Up	0.00514	MnSOD	23.74	57.85	21.5	5	7	5	1.597	1.255	1.069	0.646	0.672	0.689
	A0A452EST6	"ferrochelatase, mitochondrial-like isoform X1 [Stylophora pistillata]"	2.08	Up	0.0177247	FECH	46.584	14.387	7	2	2	2	1.598	1.236	1.192	0.762	0.726	0.448
	W5U312	Myeloperoxidase OS=Capra hircus OX=9925 GN=MPO PE=2 SV=1	1.816	Up	0.023859	MPO	81.399	20.044	4.3	3	3	3	1	1.243	1.499	0.54	0.704	0.817
	A0A452E166	signal transducer and activator of transcription 1 [Sus scrofa]	1.539	Up	0.0166381	STAT1	87.11	105.73	21.5	14	14	14	1.224	1.311	1.073	0.775	0.91	0.659
	A0A452EIC5	Beta-arrestin-1 [Stylophora pistillata]	1.547	Up	0.029798	ARRB1	44.907	19.541	7	3	3	3	1.216	0.978	1.416	0.878	0.68	0.775
	A0A452E3D3	mannose 6 phosphate receptor binding protein 1 [Bos taurus]	2.047	Up	0.039258	PLIN4	126.22	211.41	50.1	14	22	14	0.906	1.576	1.301	0.624	0.791	0.433
cellular process	A0A452EV25	"interferon-induced, double-stranded RNA-activated protein kinase [Sus scrofa]"	1.746	Up	0.020217	EIF2AK2	59.399	35.661	6.7	4	4	4	1.108	1.492	1.111	0.568	0.837	0.72
	A0A452FD14	"Glycerol-3-phosphate dehydrogenase [NAD+], cytoplasmic [Zootermopsis nevadensis]"	2.051	Up	0.029204	GPD1	38.681	68.182	22.9	9	10	8	1.203	1.435	1.286	0.808	0.713	0.392
	A0A452FKI3	UTP--glucose-1-phosphate uridylyltransferase [Sus scrofa]	1.532	Up	0.0060969	UGP2	56.376	206.6	34.9	17	23	17	1.059	1.363	1.162	0.799	0.807	0.734
	A0A452DZ96	---	2.113	Up	0.0044388	APOOL	28.6	13.945	10	2	2	2	1.283	1.547	1.117	0.576	0.736	0.556
	D4P8J3	3-hydroxy-3-methylglutaryl coenzyme A synthase OS=Capra hircus OX=9925 GN=HMGCS2 PE=2 SV=1	2.005	Up	0.027615	HMGCS2	56.904	13.917	6.7	3	3	2	1.565	0.975	1.444	0.782	0.716	0.489
	A0A452E2I5	ras GTPase-activating-like protein IQGAP1 isoform X2 [Exaiptasia pallida]	1.698	Up	0.020578	IQGAP1	184.52	323.31	35.4	54	74	53	1.022	1.332	1.294	0.744	0.84	0.565
	A0A452EIX1	"medium-chain specific acyl-CoA dehydrogenase, mitochondrial precursor [Bos taurus]"	1.822	Up	0.04766	LOC102179380	44.635	55.249	15.9	6	9	6	1.178	1.44	1.105	0.755	0.856	0.432
	C6KGS6	Superoxide dismutase (Fragment) OS=Capra hircus OX=9925 GN=MnSOD PE=2 SV=1	1.954	Up	0.00514	MnSOD	23.74	57.85	21.5	5	7	5	1.597	1.255	1.069	0.646	0.672	0.689
	A0A452EST6	"ferrochelatase, mitochondrial-like isoform X1 [Stylophora pistillata]"	2.08	Up	0.0177247	FECH	46.584	14.387	7	2	2	2	1.598	1.236	1.192	0.762	0.726	0.448
	W5U312	Myeloperoxidase OS=Capra hircus OX=9925 GN=MPO PE=2 SV=1	1.816	Up	0.023859	MPO	81.399	20.044	4.3	3	3	3	1	1.243	1.499	0.54	0.704	0.817
	A0A452E166	signal transducer and activator of transcription 1 [Sus scrofa]	1.539	Up	0.0166381	STAT1	87.11	105.73	21.5	14	14	14	1.224	1.311	1.073	0.775	0.91	0.659
	A0A452EIC5	Beta-arrestin-1 [Stylophora pistillata]	1.547	Up	0.029798	ARRB1	44.907	19.541	7	3	3	3	1.216	0.978	1.416	0.878	0.68	0.775
response to stimulus	A0A452E2I5	ras GTPase-activating-like protein IQGAP1 isoform X2 [Exaiptasia pallida]	1.698	Up	0.020578	IQGAP1	184.52	323.31	35.4	54	74	53	1.022	1.332	1.294	0.744	0.84	0.565
	C6KGS6	Superoxide dismutase (Fragment) OS=Capra hircus OX=9925 GN=MnSOD PE=2 SV=1	1.954	Up	0.00514	MnSOD	23.74	57.85	21.5	5	7	5	1.597	1.255	1.069	0.646	0.672	0.689
	W5U312	Myeloperoxidase OS=Capra hircus OX=9925 GN=MPO PE=2 SV=1	1.816	Up	0.023859	MPO	81.399	20.044	4.3	3	3	3	1	1.243	1.499	0.54	0.704	0.817
	A0A452E166	signal transducer and activator of transcription 1 [Sus scrofa]	1.539	Up	0.0166381	STAT1	87.11	105.73	21.5	14	14	14	1.224	1.311	1.073	0.775	0.91	0.659
	A0A452EIC5	Beta-arrestin-1 [Stylophora pistillata]	1.547	Up	0.029798	ARRB1	44.907	19.541	7	3	3	3	1.216	0.978	1.416	0.878	0.68	0.775
biological regulation	A0A452E2F6	alpha-1-acid glycoprotein precursor [Bos taurus]	2.405	Up	0.014057	AGP	23.131	148.58	39.1	12	14	12	1.944	1.186	1.127	0.648	0.468	0.654
	A0A452E2I5	ras GTPase-activating-like protein IQGAP1 isoform X2 [Exaiptasia pallida]	1.698	Up	0.020578	IQGAP1	184.52	323.31	35.4	54	74	53	1.022	1.332	1.294	0.744	0.84	0.565
	A0A452G2I6	insulin-like growth factor-binding protein 2 precursor [Bos taurus]	1.872	Up	0.025959	IGFBP2	32.328	22.397	13.4	3	3	3	1.389	0.982	1.562	0.671	0.577	0.853
	A0A452E166	signal transducer and activator of transcription 1 [Sus scrofa]	1.539	Up	0.0166381	STAT1	87.11	105.73	21.5	14	14	14	1.224	1.311	1.073	0.775	0.91	0.659
	A0A452EIC5	Beta-arrestin-1 [Stylophora pistillata]	1.547	Up	0.029798	ARRB1	44.907	19.541	7	3	3	3	1.216	0.978	1.416	0.878	0.68	0.775
localization	A0A452FKY6	antigen peptide transporter 1 [Sus scrofa]	1.665	Up	0.028024	TAP1	81.568	11.024	2.7	2	2	2	1.248	1.11	1.324	0.662	0.962	0.588
	A0A452ETC4	---	2.351	Up	0.00156089	LOC102187755	19.316	30.618	25.6	4	5	4	1.221	1.182	1.601	0.561	0.517	0.625
	A0A452F4D1	---	1.991	Up	0.038398	LOC102186944	19.46	25.011	20.9	4	4	2	0.993	1.341	1.542	0.797	0.428	0.722
	A0A452E3D3	mannose 6 phosphate receptor binding protein 1 [Bos taurus]	2.047	Up	0.039258	PLIN4	126.22	211.41	50.1	14	22	14	0.906	1.576	1.301	0.624	0.791	0.433
biological adhesion	A0A452EWD5	thrombospondin-2 precursor [Bos taurus]	2.188	Up	0.041744	THBS2	129.84	11.559	1.9	2	2	2	1.936	1.256	0.928	0.48	0.619	0.784
	A0A452DT06	cadherin-2 precursor [Gallus gallus]	1.798	Up	0.048161	DSC1	93.823	122.86	19.5	14	17	14	1.649	0.896	1.266	0.712	0.588	0.819
	A0A452FU44	PREDICTED: versican core protein isoform X2 [Bos indicus]	2.076	Up	0.0168615	HAPLN1	40.252	30.862	12.1	4	6	4	1.028	1.223	1.714	0.518	0.659	0.733
signaling	A0A452E2I5	ras GTPase-activating-like protein IQGAP1 isoform X2 [Exaiptasia pallida]	1.698	Up	0.020578	IQGAP1	184.52	323.31	35.4	54	74	53	1.022	1.332	1.294	0.744	0.84	0.565
	A0A452E166	signal transducer and activator of transcription 1 [Sus scrofa]	1.539	Up	0.0166381	STAT1	87.11	105.73	21.5	14	14	14	1.224	1.311	1.073	0.775	0.91	0.659
	A0A452EIC5	Beta-arrestin-1 [Stylophora pistillata]	1.547	Up	0.029798	ARRB1	44.907	19.541	7	3	3	3	1.216	0.978	1.416	0.878	0.68	0.775
other | immune system process	A0A452E2L4	TAP binding protein OS=Capra hircus OX=9925 GN=TAPBP PE=4 SV=1	1.593	Up	0.023785	TAPBP	49.248	15.851	5.7	2	2	2	1.374	1.04	1.249	0.619	0.81	0.871
other | cellular component organization or biogenesis	A0A452DZ96	---	2.113	Up	0.0044388	APOOL	28.6	13.945	10	2	2	2	1.283	1.547	1.117	0.576	0.736	0.556
cell	A0A452FUI6	Coactosin-like protein [Stylophora pistillata]	1.812	Up	0.0056191	COTL1	16.01	38.69	26.1	6	6	6	1.322	1.467	1.029	0.67	0.718	0.719
	A0A452FD14	"Glycerol-3-phosphate dehydrogenase [NAD+], cytoplasmic [Zootermopsis nevadensis]"	2.051	Up	0.029204	GPD1	38.681	68.182	22.9	9	10	8	1.203	1.435	1.286	0.808	0.713	0.392
	A0A452DZ96	---	2.113	Up	0.0044388	APOOL	28.6	13.945	10	2	2	2	1.283	1.547	1.117	0.576	0.736	0.556
	A0A452G6R5	"Dystonin, partial [Stegodyphus mimosarum]"	2.196	Up	0.039219	DST	298.51	67.554	4	9	9	6	0.841	1.267	1.571	0.522	0.756	0.397
	O18809	Cytochrome P450 2F3 OS=Capra hircus OX=9925 GN=CYP2F3 PE=2 SV=1	4.341	Up	0.0055622	CYP2F3	55.961	37.68	14.9	6	6	5	0.931	1.563	1.699	0.234	0.451	0.281
	A0A452EIX1	"medium-chain specific acyl-CoA dehydrogenase, mitochondrial precursor [Bos taurus]"	1.822	Up	0.04766	LOC102179380	44.635	55.249	15.9	6	9	6	1.178	1.44	1.105	0.755	0.856	0.432
	A0A452G3F1	"Junctophilin-3, partial [Zootermopsis nevadensis]"	1.897	Up	0.0028229	JPH2	72.71	11.8	2.5	2	2	2	1.116	1.313	1.381	0.66	0.76	0.588
	A0A452EZ91	RecName: Full=Cystatin-B; AltName: Full=Stefin-B	6.083	Up	0.00142206	CSTA	11.055	55.267	53.1	3	7	3	1.508	1.085	2.121	0.288	0.201	0.286
	A0A452DT06	cadherin-2 precursor [Gallus gallus]	1.798	Up	0.048161	DSC1	93.823	122.86	19.5	14	17	14	1.649	0.896	1.266	0.712	0.588	0.819
membrane	A0A452E2L4	TAP binding protein OS=Capra hircus OX=9925 GN=TAPBP PE=4 SV=1	1.593	Up	0.023785	TAPBP	49.248	15.851	5.7	2	2	2	1.374	1.04	1.249	0.619	0.81	0.871
	A0A452EF11	"Nesprin-1, partial [Stegodyphus mimosarum]"	1.717	Up	0.021681	SYNE3	112.26	54.448	10.1	8	8	8	1.117	1.147	1.459	0.823	0.788	0.557
	A0A452E6R6	deleted in malignant brain tumors 1 protein precursor [Sus scrofa]	2.593	Up	0.026301	---	120.12	34.827	4.8	3	3	3	0.846	1.213	2.032	0.569	0.483	0.526
	A0A452FKY6	antigen peptide transporter 1 [Sus scrofa]	1.665	Up	0.028024	TAP1	81.568	11.024	2.7	2	2	2	1.248	1.11	1.324	0.662	0.962	0.588
	A0A452DZ96	---	2.113	Up	0.0044388	APOOL	28.6	13.945	10	2	2	2	1.283	1.547	1.117	0.576	0.736	0.556
	O18809	Cytochrome P450 2F3 OS=Capra hircus OX=9925 GN=CYP2F3 PE=2 SV=1	4.341	Up	0.0055622	CYP2F3	55.961	37.68	14.9	6	6	5	0.931	1.563	1.699	0.234	0.451	0.281
	A0A452DT06	cadherin-2 precursor [Gallus gallus]	1.798	Up	0.048161	DSC1	93.823	122.86	19.5	14	17	14	1.649	0.896	1.266	0.712	0.588	0.819
	A0A452ERW4	scavenger receptor cysteine-rich type 1 protein M130 precursor [Sus scrofa]	1.943	Up	0.0026593	CD163	117.75	105.22	12.6	12	13	12	1.421	1.38	1.146	0.698	0.584	0.749
extracellular region	A0A452EX53	serum amyloid A protein precursor [Bos taurus]	2.561	Up	0.018697	LOC106503728	14.617	14.557	33.8	4	7	2	2.093	1.175	1.044	0.56	0.469	0.655
	A0A452EWD5	thrombospondin-2 precursor [Bos taurus]	2.188	Up	0.041744	THBS2	129.84	11.559	1.9	2	2	2	1.936	1.256	0.928	0.48	0.619	0.784
	A0A452E2F6	alpha-1-acid glycoprotein precursor [Bos taurus]	2.405	Up	0.014057	AGP	23.131	148.58	39.1	12	14	12	1.944	1.186	1.127	0.648	0.468	0.654
	A0A452G2I6	insulin-like growth factor-binding protein 2 precursor [Bos taurus]	1.872	Up	0.025959	IGFBP2	32.328	22.397	13.4	3	3	3	1.389	0.982	1.562	0.671	0.577	0.853
	A0A452E3D3	mannose 6 phosphate receptor binding protein 1 [Bos taurus]	2.047	Up	0.039258	PLIN4	126.22	211.41	50.1	14	22	14	0.906	1.576	1.301	0.624	0.791	0.433
organelle	A0A452DZ96	---	2.113	Up	0.0044388	APOOL	28.6	13.945	10	2	2	2	1.283	1.547	1.117	0.576	0.736	0.556
	A0A452G6R5	"Dystonin, partial [Stegodyphus mimosarum]"	2.196	Up	0.039219	DST	298.51	67.554	4	9	9	6	0.841	1.267	1.571	0.522	0.756	0.397
	O18809	Cytochrome P450 2F3 OS=Capra hircus OX=9925 GN=CYP2F3 PE=2 SV=1	4.341	Up	0.0055622	CYP2F3	55.961	37.68	14.9	6	6	5	0.931	1.563	1.699	0.234	0.451	0.281
	A0A452EIX1	"medium-chain specific acyl-CoA dehydrogenase, mitochondrial precursor [Bos taurus]"	1.822	Up	0.04766	LOC102179380	44.635	55.249	15.9	6	9	6	1.178	1.44	1.105	0.755	0.856	0.432
macromolecular complex	A0A452FD14	"Glycerol-3-phosphate dehydrogenase [NAD+], cytoplasmic [Zootermopsis nevadensis]"	2.051	Up	0.029204	GPD1	38.681	68.182	22.9	9	10	8	1.203	1.435	1.286	0.808	0.713	0.392
	A0A452DZ96	---	2.113	Up	0.0044388	APOOL	28.6	13.945	10	2	2	2	1.283	1.547	1.117	0.576	0.736	0.556
	A0A452G3F1	"Junctophilin-3, partial [Zootermopsis nevadensis]"	1.897	Up	0.0028229	JPH2	72.71	11.8	2.5	2	2	2	1.116	1.313	1.381	0.66	0.76	0.588
binding	A0A452E0A7	glutathione S-transferase Mu 1 [Bos taurus]	2.002	Up	0.033543	GSTM3	26.834	110.65	58.2	13	27	10	1.909	1.153	1.003	0.75	0.592	0.688
	A0A452FUI6	Coactosin-like protein [Stylophora pistillata]	1.812	Up	0.0056191	COTL1	16.01	38.69	26.1	6	6	6	1.322	1.467	1.029	0.67	0.718	0.719
	A0A452EV25	"interferon-induced, double-stranded RNA-activated protein kinase [Sus scrofa]"	1.746	Up	0.020217	EIF2AK2	59.399	35.661	6.7	4	4	4	1.108	1.492	1.111	0.568	0.837	0.72
	F2X355	Interferon-stimulated protein 17/ubiquitin cross-reactive protein OS=Capra hircus OX=9925 GN=ISG17/UCRP PE=4 SV=1	3.192	Up	0.020583	ISG17/UCRP	17.472	29.941	28.7	4	4	4	1.855	1.587	1.177	0.791	0.284	0.372
	A0A452E2L4	TAP binding protein OS=Capra hircus OX=9925 GN=TAPBP PE=4 SV=1	1.593	Up	0.023785	TAPBP	49.248	15.851	5.7	2	2	2	1.374	1.04	1.249	0.619	0.81	0.871
	A0A452G3I2	delta(24)-sterol reductase precursor [Homo sapiens]	2.468	Up	0.046338	DHCR24	60.195	22.596	5.4	3	3	3	0.788	1.624	1.455	0.507	0.726	0.334
	A0A452FD14	"Glycerol-3-phosphate dehydrogenase [NAD+], cytoplasmic [Zootermopsis nevadensis]"	2.051	Up	0.029204	GPD1	38.681	68.182	22.9	9	10	8	1.203	1.435	1.286	0.808	0.713	0.392
	A0A452EF11	"Nesprin-1, partial [Stegodyphus mimosarum]"	1.717	Up	0.021681	SYNE3	112.26	54.448	10.1	8	8	8	1.117	1.147	1.459	0.823	0.788	0.557
	A0A452EWD5	thrombospondin-2 precursor [Bos taurus]	2.188	Up	0.041744	THBS2	129.84	11.559	1.9	2	2	2	1.936	1.256	0.928	0.48	0.619	0.784
	A0A452FKY6	antigen peptide transporter 1 [Sus scrofa]	1.665	Up	0.028024	TAP1	81.568	11.024	2.7	2	2	2	1.248	1.11	1.324	0.662	0.962	0.588
	A0A452FYT4	Regulator of microtubule dynamics protein 3 [Zootermopsis nevadensis]	1.862	Up	2.0295e-05	RMDN3	51.988	11.544	4.2	2	2	2	1.233	1.276	1.311	0.676	0.711	0.665
	A0A452EFB7	---	5.39	Up	0.028258	SPINK9	9.3628	20.673	32.9	3	3	3	3.083	1.12	0.944	0.385	0.157	0.413
	A0A452G4W7	probable ATP-dependent RNA helicase DDX58 [Sus scrofa]	2.533	Up	4.0102e-05	DDX58	107.7	34.438	5.4	6	6	6	1.301	1.448	1.236	0.531	0.526	0.516
	A0A452G6R5	"Dystonin, partial [Stegodyphus mimosarum]"	2.196	Up	0.039219	DST	298.51	67.554	4	9	9	6	0.841	1.267	1.571	0.522	0.756	0.397
	O18809	Cytochrome P450 2F3 OS=Capra hircus OX=9925 GN=CYP2F3 PE=2 SV=1	4.341	Up	0.0055622	CYP2F3	55.961	37.68	14.9	6	6	5	0.931	1.563	1.699	0.234	0.451	0.281
	A0A452E2I5	ras GTPase-activating-like protein IQGAP1 isoform X2 [Exaiptasia pallida]	1.698	Up	0.020578	IQGAP1	184.52	323.31	35.4	54	74	53	1.022	1.332	1.294	0.744	0.84	0.565
	A0A452EIX1	"medium-chain specific acyl-CoA dehydrogenase, mitochondrial precursor [Bos taurus]"	1.822	Up	0.04766	LOC102179380	44.635	55.249	15.9	6	9	6	1.178	1.44	1.105	0.755	0.856	0.432
	A0A452EHB0	xanthine dehydrogenase/oxidase [Gallus gallus]	1.592	Up	0.0040354	AOX1	147.66	152.38	14.4	20	21	20	1.225	1.086	1.282	0.735	0.682	0.84
	A0A452EN21	peptidyl-prolyl cis-trans isomerase FKBP5 [Mus musculus]	1.503	Up	0.0105644	FKBP5	51.171	75.753	24.3	10	10	10	1.073	1.188	1.332	0.881	0.705	0.805
	A0A452DNB0	interferon-induced GTP-binding protein Mx1 [Ovis aries]	2.074	Up	0.01612	MX1	75.506	12.297	2.9	2	2	2	1.478	1.41	1.097	0.633	0.646	0.642
	C6KGS6	Superoxide dismutase (Fragment) OS=Capra hircus OX=9925 GN=MnSOD PE=2 SV=1	1.954	Up	0.00514	MnSOD	23.74	57.85	21.5	5	7	5	1.597	1.255	1.069	0.646	0.672	0.689
	A0A452G2I6	insulin-like growth factor-binding protein 2 precursor [Bos taurus]	1.872	Up	0.025959	IGFBP2	32.328	22.397	13.4	3	3	3	1.389	0.982	1.562	0.671	0.577	0.853
	W5U312	Myeloperoxidase OS=Capra hircus OX=9925 GN=MPO PE=2 SV=1	1.816	Up	0.023859	MPO	81.399	20.044	4.3	3	3	3	1	1.243	1.499	0.54	0.704	0.817
	A0A452E166	signal transducer and activator of transcription 1 [Sus scrofa]	1.539	Up	0.0166381	STAT1	87.11	105.73	21.5	14	14	14	1.224	1.311	1.073	0.775	0.91	0.659
	A0A452EKB3	IgG heavy chain precursor [Sus scrofa]	6.199	Up	0.0113224	---	35.578	74.786	20.2	6	11	2	2.786	1.426	0.933	0.327	0.162	0.341
	A0A452ETC4	---	2.351	Up	0.00156089	LOC102187755	19.316	30.618	25.6	4	5	4	1.221	1.182	1.601	0.561	0.517	0.625
	A0A452DT06	cadherin-2 precursor [Gallus gallus]	1.798	Up	0.048161	DSC1	93.823	122.86	19.5	14	17	14	1.649	0.896	1.266	0.712	0.588	0.819
	A0A452FU44	PREDICTED: versican core protein isoform X2 [Bos indicus]	2.076	Up	0.0168615	HAPLN1	40.252	30.862	12.1	4	6	4	1.028	1.223	1.714	0.518	0.659	0.733
	A0A452F4D1	---	1.991	Up	0.038398	LOC102186944	19.46	25.011	20.9	4	4	2	0.993	1.341	1.542	0.797	0.428	0.722
	A0A452E3D3	mannose 6 phosphate receptor binding protein 1 [Bos taurus]	2.047	Up	0.039258	PLIN4	126.22	211.41	50.1	14	22	14	0.906	1.576	1.301	0.624	0.791	0.433
catalytic activity	A0A452E0A7	glutathione S-transferase Mu 1 [Bos taurus]	2.002	Up	0.033543	GSTM3	26.834	110.65	58.2	13	27	10	1.909	1.153	1.003	0.75	0.592	0.688
	A0A452EV25	"interferon-induced, double-stranded RNA-activated protein kinase [Sus scrofa]"	1.746	Up	0.020217	EIF2AK2	59.399	35.661	6.7	4	4	4	1.108	1.492	1.111	0.568	0.837	0.72
	A0A452EJ14	dipeptidyl peptidase 1 precursor [Gallus gallus]	1.638	Up	0.0070821	CTSC	51.859	50.112	11.7	5	6	5	1.326	1.177	1.293	0.662	0.749	0.907
	A0A452G3I2	delta(24)-sterol reductase precursor [Homo sapiens]	2.468	Up	0.046338	DHCR24	60.195	22.596	5.4	3	3	3	0.788	1.624	1.455	0.507	0.726	0.334
	A0A452FD14	"Glycerol-3-phosphate dehydrogenase [NAD+], cytoplasmic [Zootermopsis nevadensis]"	2.051	Up	0.029204	GPD1	38.681	68.182	22.9	9	10	8	1.203	1.435	1.286	0.808	0.713	0.392
	A0A452FKI3	UTP--glucose-1-phosphate uridylyltransferase [Sus scrofa]	1.532	Up	0.0060969	UGP2	56.376	206.6	34.9	17	23	17	1.059	1.363	1.162	0.799	0.807	0.734
	A0A452EDN1	"Dehydrogenase/reductase SDR family protein 7-like protein, partial [Stegodyphus mimosarum]"	1.729	Up	0.021096	DHRS7B	35.222	16.396	7.1	2	2	2	1.066	1.326	1.307	0.711	0.878	0.551
	A0A452F5M9	neprilysin [Canis lupus familiaris]	2.32	Up	0.011379	MME	79.749	20.526	4	3	3	3	1.874	1.036	1.248	0.608	0.537	0.647
	A0A452FKY6	antigen peptide transporter 1 [Sus scrofa]	1.665	Up	0.028024	TAP1	81.568	11.024	2.7	2	2	2	1.248	1.11	1.324	0.662	0.962	0.588
	A0A452G4W7	probable ATP-dependent RNA helicase DDX58 [Sus scrofa]	2.533	Up	4.0102e-05	DDX58	107.7	34.438	5.4	6	6	6	1.301	1.448	1.236	0.531	0.526	0.516
	A0A452EMC8	amine oxidase [flavin-containing] A [Sus scrofa]	1.747	Up	0.03494	MAOA	49.537	48.281	17.8	7	9	6	1.109	1.473	1.119	0.789	0.825	0.505
	D4P8J3	3-hydroxy-3-methylglutaryl coenzyme A synthase OS=Capra hircus OX=9925 GN=HMGCS2 PE=2 SV=1	2.005	Up	0.027615	HMGCS2	56.904	13.917	6.7	3	3	2	1.565	0.975	1.444	0.782	0.716	0.489
	O18809	Cytochrome P450 2F3 OS=Capra hircus OX=9925 GN=CYP2F3 PE=2 SV=1	4.341	Up	0.0055622	CYP2F3	55.961	37.68	14.9	6	6	5	0.931	1.563	1.699	0.234	0.451	0.281
	A0A452E2N4	MOGAT3-like protein variant [Ovis aries]	2.221	Up	0.0145191	LOC108633884	37.476	32.038	9.8	4	4	4	1.522	1.225	1.256	0.489	0.844	0.469
	A0A452EIX1	"medium-chain specific acyl-CoA dehydrogenase, mitochondrial precursor [Bos taurus]"	1.822	Up	0.04766	LOC102179380	44.635	55.249	15.9	6	9	6	1.178	1.44	1.105	0.755	0.856	0.432
	A0A452FN38	chymotrypsin-C-like [Stylophora pistillata]	4.117	Up	0.00116049	LOC108638461	27.543	54.59	25.5	6	8	5	1.409	1.102	1.931	0.383	0.365	0.331
	A0A452EHB0	xanthine dehydrogenase/oxidase [Gallus gallus]	1.592	Up	0.0040354	AOX1	147.66	152.38	14.4	20	21	20	1.225	1.086	1.282	0.735	0.682	0.84
	A0A452DNB0	interferon-induced GTP-binding protein Mx1 [Ovis aries]	2.074	Up	0.01612	MX1	75.506	12.297	2.9	2	2	2	1.478	1.41	1.097	0.633	0.646	0.642
	A0A452FHI0	methyltransferase-like protein 7A [Stylophora pistillata]	1.604	Up	0.020618	LOC102168424	28.281	24.502	14.3	4	4	4	1.089	1.455	1.082	0.871	0.727	0.663
	A0A452FGJ8	"Inactive dipeptidyl peptidase 10, partial [Stegodyphus mimosarum]"	1.979	Up	0.026082	DPP4	88.28	52.643	10.2	7	7	7	1.207	1.113	1.566	0.548	0.516	0.9
	A0A452DNY1	Enoyl-CoA hydratase domain-containing protein 1 [Zootermopsis nevadensis]	2.284	Up	0.0065824	ECHDC1	33.013	217.67	41.2	10	14	10	1.353	1.434	1.272	0.594	0.751	0.432
	C6KGS6	Superoxide dismutase (Fragment) OS=Capra hircus OX=9925 GN=MnSOD PE=2 SV=1	1.954	Up	0.00514	MnSOD	23.74	57.85	21.5	5	7	5	1.597	1.255	1.069	0.646	0.672	0.689
	A0A452EST6	"ferrochelatase, mitochondrial-like isoform X1 [Stylophora pistillata]"	2.08	Up	0.0177247	FECH	46.584	14.387	7	2	2	2	1.598	1.236	1.192	0.762	0.726	0.448
	W5U312	Myeloperoxidase OS=Capra hircus OX=9925 GN=MPO PE=2 SV=1	1.816	Up	0.023859	MPO	81.399	20.044	4.3	3	3	3	1	1.243	1.499	0.54	0.704	0.817
transporter activity	A0A452FKY6	antigen peptide transporter 1 [Sus scrofa]	1.665	Up	0.028024	TAP1	81.568	11.024	2.7	2	2	2	1.248	1.11	1.324	0.662	0.962	0.588
	A0A452ETC4	---	2.351	Up	0.00156089	LOC102187755	19.316	30.618	25.6	4	5	4	1.221	1.182	1.601	0.561	0.517	0.625
	A0A452F4D1	---	1.991	Up	0.038398	LOC102186944	19.46	25.011	20.9	4	4	2	0.993	1.341	1.542	0.797	0.428	0.722
molecular transducer activity	A0A452E6R6	deleted in malignant brain tumors 1 protein precursor [Sus scrofa]	2.593	Up	0.026301	---	120.12	34.827	4.8	3	3	3	0.846	1.213	2.032	0.569	0.483	0.526
	A0A452ERW4	scavenger receptor cysteine-rich type 1 protein M130 precursor [Sus scrofa]	1.943	Up	0.0026593	CD163	117.75	105.22	12.6	12	13	12	1.421	1.38	1.146	0.698	0.584	0.749
antioxidant activity	C6KGS6	Superoxide dismutase (Fragment) OS=Capra hircus OX=9925 GN=MnSOD PE=2 SV=1	1.954	Up	0.00514	MnSOD	23.74	57.85	21.5	5	7	5	1.597	1.255	1.069	0.646	0.672	0.689
	W5U312	Myeloperoxidase OS=Capra hircus OX=9925 GN=MPO PE=2 SV=1	1.816	Up	0.023859	MPO	81.399	20.044	4.3	3	3	3	1	1.243	1.499	0.54	0.704	0.817
other | electron carrier activity	A0A452EHB0	xanthine dehydrogenase/oxidase [Gallus gallus]	1.592	Up	0.0040354	AOX1	147.66	152.38	14.4	20	21	20	1.225	1.086	1.282	0.735	0.682	0.84
other | molecular function regulator	A0A452EZ91	RecName: Full=Cystatin-B; AltName: Full=Stefin-B	6.083	Up	0.00142206	CSTA	11.055	55.267	53.1	3	7	3	1.508	1.085	2.121	0.288	0.201	0.286
other | nucleic acid binding transcription factor activity	A0A452E166	signal transducer and activator of transcription 1 [Sus scrofa]	1.539	Up	0.0166381	STAT1	87.11	105.73	21.5	14	14	14	1.224	1.311	1.073	0.775	0.91	0.659

## Sheet: Regulated Classification
GO Terms Level 1	GO Terms Level 2	No. of Protein
Biological Process	metabolic process	49
	single-organism process	36
	cellular process	29
	biological regulation	11
	localization	9
	response to stimulus	9
	biological adhesion	7
	signaling	6
	other	6
Cellular Component	cell	23
	membrane	14
	extracellular region	12
	organelle	9
	macromolecular complex	5
	supramolecular complex	3
	other	1
Molecular Function	binding	61
	catalytic activity	53
	transporter activity	7
	molecular function regulator	6
	other	8

## Sheet: Regulated list
Category	Protein accession	Protein description	Ratio	Regulated Type	P value	Gene name	MW [kDa]	Score	Coverage [%]	Peptides	PSMs	Unique peptides	EDAR_01	EDAR_02	EDAR_03	WT_01	WT_02	WT_03
metabolic process	A0A452E0A7	glutathione S-transferase Mu 1 [Bos taurus]	2.002	Up	0.033543	GSTM3	26.834	110.65	58.2	13	27	10	1.909	1.153	1.003	0.75	0.592	0.688
	A0A452EV25	"interferon-induced, double-stranded RNA-activated protein kinase [Sus scrofa]"	1.746	Up	0.020217	EIF2AK2	59.399	35.661	6.7	4	4	4	1.108	1.492	1.111	0.568	0.837	0.72
	A0A452DXE2	RecName: Full=Complement C3; Contains: RecName: Full=Complement C3 beta chain; Contains:RecName: Full=C3-beta-c; Short=C3bc; Contains: RecName: Full=Complement C3 alpha chain; Contains: RecName: Full=C3a anaphylatoxin;Contains: RecName: Full=Acylation stimulating protein;Short=ASP; AltName: Full=C3adesArg; Contains: RecName:Full=Complement C3b alpha' chain; Contains: RecName: Full=Complement C3c …	0.384	Down	0.037476	C3	187.2	323.31	37	65	39	19	0.985	0.412	0.474	2.081	1.113	1.673
	A0A452EJ14	dipeptidyl peptidase 1 precursor [Gallus gallus]	1.638	Up	0.0070821	CTSC	51.859	50.112	11.7	5	6	5	1.326	1.177	1.293	0.662	0.749	0.907
	A0A452G3I2	delta(24)-sterol reductase precursor [Homo sapiens]	2.468	Up	0.046338	DHCR24	60.195	22.596	5.4	3	3	3	0.788	1.624	1.455	0.507	0.726	0.334
	A0A452FD14	"Glycerol-3-phosphate dehydrogenase [NAD+], cytoplasmic [Zootermopsis nevadensis]"	2.051	Up	0.029204	GPD1	38.681	68.182	22.9	9	10	8	1.203	1.435	1.286	0.808	0.713	0.392
	A0A452FKI3	UTP--glucose-1-phosphate uridylyltransferase [Sus scrofa]	1.532	Up	0.0060969	UGP2	56.376	206.6	34.9	17	23	17	1.059	1.363	1.162	0.799	0.807	0.734
	A0A452G7L4	S-adenosylmethionine synthase isoform type-1 [Stylophora pistillata]	0.607	Down	0.00112257	MAT2A	45.654	130.71	20.1	8	8	6	0.839	0.779	0.807	1.342	1.2	1.453
	A0A452F283	4F2 cell-surface antigen heavy chain [Bos taurus]	0.552	Down	0.00131965	SLC3A2	63.29	57.286	15.4	7	9	7	0.768	0.645	0.778	1.239	1.435	1.296
	A0A452E5E0	cystathionine beta-synthase [Bos taurus]	0.563	Down	0.03086	CBS	63.612	117.34	19.5	11	13	11	0.565	0.832	0.784	0.992	1.515	1.369
	A0A452F2I9	LOW QUALITY PROTEIN: inosine-5'-monophosphate dehydrogenase 1b-like [Stylophora pistillata]	0.522	Down	0.00118036	IMPDH1	61.317	19.058	6.7	4	4	3	0.752	0.677	0.798	1.393	1.284	1.59
	A0A452F2I0	pantetheinase-like [Exaiptasia pallida]	0.317	Down	0.0124762	VNN1	57.435	55.223	15	6	8	6	0.779	0.497	0.352	2.132	1.28	1.725
	A0A452F5M9	neprilysin [Canis lupus familiaris]	2.32	Up	0.011379	MME	79.749	20.526	4	3	3	3	1.874	1.036	1.248	0.608	0.537	0.647
	A0A452G990	adenosylhomocysteinase [Sus scrofa]	0.529	Down	0.0024607	AHCY	47.664	308.14	51.9	26	42	26	0.647	0.834	0.657	1.232	1.363	1.445
	A0A452DUT2	cytoplasmic aconitate hydratase [Mus musculus]	1.685	Up	0.039281	ACO1	99.443	120.27	19.6	17	21	17	1.044	1.264	1.403	0.77	0.9	0.532
	A0A452FHI6	pterin-4-alpha-carbinolamine dehydratase [Mus musculus]	0.438	Down	0.045964	PCBD1	12.044	13.297	16.5	2	2	2	0.794	0.463	0.742	1.479	0.973	2.114
	A0A452EMC8	amine oxidase [flavin-containing] A [Sus scrofa]	1.747	Up	0.03494	MAOA	49.537	48.281	17.8	7	9	6	1.109	1.473	1.119	0.789	0.825	0.505
	D4P8J3	3-hydroxy-3-methylglutaryl coenzyme A synthase OS=Capra hircus OX=9925 GN=HMGCS2 PE=2 SV=1	2.005	Up	0.027615	HMGCS2	56.904	13.917	6.7	3	3	2	1.565	0.975	1.444	0.782	0.716	0.489
	A0A452DYC3	"Prolyl 3-hydroxylase 1, partial [Zootermopsis nevadensis]"	0.509	Down	0.033939	P3H1	81.427	19.933	4.5	3	3	3	0.924	0.566	0.591	1.715	1.032	1.342
	O18809	Cytochrome P450 2F3 OS=Capra hircus OX=9925 GN=CYP2F3 PE=2 SV=1	4.341	Up	0.0055622	CYP2F3	55.961	37.68	14.9	6	6	5	0.931	1.563	1.699	0.234	0.451	0.281
	A0A452G2Q3	"Glutamine synthetase 2 cytoplasmic, partial [Stegodyphus mimosarum]"	0.483	Down	0.0174184	GLUL	42.045	57.737	20.4	7	9	6	0.757	0.837	0.468	1.555	1.485	1.233
	A0A452EIX1	"medium-chain specific acyl-CoA dehydrogenase, mitochondrial precursor [Bos taurus]"	1.822	Up	0.04766	LOC102179380	44.635	55.249	15.9	6	9	6	1.178	1.44	1.105	0.755	0.856	0.432
	A0A452FN38	chymotrypsin-C-like [Stylophora pistillata]	4.117	Up	0.00116049	LOC108638461	27.543	54.59	25.5	6	8	5	1.409	1.102	1.931	0.383	0.365	0.331
	A0A452EHB0	xanthine dehydrogenase/oxidase [Gallus gallus]	1.592	Up	0.0040354	AOX1	147.66	152.38	14.4	20	21	20	1.225	1.086	1.282	0.735	0.682	0.84
	A0A452FG45	dimethylaniline monooxygenase [N-oxide-forming] 3 [Anas platyrhynchos]	0.062	Down	0.00185655	FMO2	60.575	31.358	8.1	5	5	5	0.223	0.117	0.081	3.287	2.041	1.419
	A0A452FHI0	methyltransferase-like protein 7A [Stylophora pistillata]	1.604	Up	0.020618	LOC102168424	28.281	24.502	14.3	4	4	4	1.089	1.455	1.082	0.871	0.727	0.663
	A0A452FG93	Prolyl 4-hydroxylase subunit alpha-2 [Zootermopsis nevadensis]	0.552	Down	0.025516	P4HA2	58.776	22.614	7.3	3	3	3	0.924	0.644	0.692	1.656	1.061	1.375
	A0A452FGJ8	"Inactive dipeptidyl peptidase 10, partial [Stegodyphus mimosarum]"	1.979	Up	0.026082	DPP4	88.28	52.643	10.2	7	7	7	1.207	1.113	1.566	0.548	0.516	0.9
	A0A452FFP9	aldehyde dehydrogenase family 1 member A3 isoform 1 [Homo sapiens]	0.606	Down	0.038799	ALDH1A3	56.185	36.309	15	8	9	5	0.799	0.777	0.8	1.233	1.121	1.564
	A0A452DNY1	Enoyl-CoA hydratase domain-containing protein 1 [Zootermopsis nevadensis]	2.284	Up	0.0065824	ECHDC1	33.013	217.67	41.2	10	14	10	1.353	1.434	1.272	0.594	0.751	0.432
	C6KGS6	Superoxide dismutase (Fragment) OS=Capra hircus OX=9925 GN=MnSOD PE=2 SV=1	1.954	Up	0.00514	MnSOD	23.74	57.85	21.5	5	7	5	1.597	1.255	1.069	0.646	0.672	0.689
	A0A452EM11	RecName: Full=Apolipoprotein C-III; Short=Apo-CIII; Short=ApoC-III; AltName: Full=Apolipoprotein C3; Flags: Precursor	0.318	Down	0.0187428	APOC3	10.767	81.417	52.6	4	5	4	0.89	0.373	0.398	2.2	1.325	1.692
	A0A452EST6	"ferrochelatase, mitochondrial-like isoform X1 [Stylophora pistillata]"	2.08	Up	0.0177247	FECH	46.584	14.387	7	2	2	2	1.598	1.236	1.192	0.762	0.726	0.448
	W5U312	Myeloperoxidase OS=Capra hircus OX=9925 GN=MPO PE=2 SV=1	1.816	Up	0.023859	MPO	81.399	20.044	4.3	3	3	3	1	1.243	1.499	0.54	0.704	0.817
	A0A452G8M5	CTP synthase 1 [Stylophora pistillata]	0.589	Down	0.0083841	CTPS1	66.793	47.711	11.2	6	7	5	0.667	0.879	0.78	1.139	1.338	1.472
	A0A452E2U2	protein-arginine deiminase type-2 [Mus musculus]	0.459	Down	0.045941	PADI3	74.763	80.658	18.5	11	11	10	0.471	0.873	0.646	1.393	1.433	1.506
	A0A452F6C0	protein-arginine deiminase type-2 [Mus musculus]	0.526	Down	0.0049791	PADI1	73.536	39.642	12.5	7	7	6	0.611	0.742	0.805	1.398	1.169	1.539
	A0A452F6U2	"Ribonucleoside-diphosphate reductase large subunit, partial [Stegodyphus mimosarum]"	0.647	Down	0.03782	RRM1	87.534	32.316	6.9	5	5	5	0.901	0.793	0.766	1.141	1.057	1.607
	A0A452EK22	ceruloplasmin precursor [Sus scrofa]	0.383	Down	0.031575	CP	119.68	323.31	31.2	27	7	6	0.927	0.527	0.338	1.783	1.2	1.69
	A0A060INS8	Cathepsin H OS=Capra hircus OX=9925 GN=CTSH PE=2 SV=1	0.558	Down	0.0073176	CTSH	37.387	55.604	12.8	4	5	4	0.716	0.718	0.855	1.28	1.182	1.639
	A0A452FKE5	complement C3 [Gallus gallus]	0.237	Down	0.0023371	LOC102189753	190.81	323.31	24.5	39	14	6	0.526	0.434	0.37	2.461	1.324	1.819
	A0A452DVV1	Cytosol aminopeptidase [Stylophora pistillata]	0.624	Down	0.0154571	LAP3	56.196	323.31	46.8	22	27	22	0.852	0.852	0.72	1.211	1.116	1.555
	A0A452EN11	hepatocyte growth factor precursor [Bos taurus]	0.638	Down	0.023003	MST1	80.994	11.481	2.5	2	2	2	0.953	0.676	0.86	1.364	1.115	1.424
	A0A452E7R0	24-hydroxycholesterol 7-alpha-hydroxylase [Stylophora pistillata]	0.431	Down	0.032736	PTGIS	57.014	49.126	15.7	7	7	7	0.686	0.655	0.648	1.995	1.191	1.431
	A0A452F5Z1	Allene oxide synthase-lipoxygenase protein [Stylophora pistillata]	0.642	Down	0.0065561	ALOX15B	76.042	44.381	10.8	6	6	6	0.786	0.75	0.881	1.165	1.435	1.162
	A0A452EYG4	LOW QUALITY PROTEIN: protein-glucosylgalactosylhydroxylysine glucosidase-like [Stylophora pistillata]	0.511	Down	0.021879	PGGHG	76.989	18.779	6.1	3	3	3	0.883	0.491	0.73	1.594	1.291	1.231
	A0A452FTN4	putative phosphoserine aminotransferase [Zootermopsis nevadensis]	0.52	Down	0.0073814	PSAT1	40.462	104.57	36.5	13	18	13	0.643	0.85	0.67	1.156	1.614	1.389
	A0A452E3D3	mannose 6 phosphate receptor binding protein 1 [Bos taurus]	2.047	Up	0.039258	PLIN4	126.22	211.41	50.1	14	22	14	0.906	1.576	1.301	0.624	0.791	0.433
	D3INW8	Argininosuccinate synthetase 1 (Fragment) OS=Capra hircus OX=9925 PE=2 SV=1	0.59	Down	0.0137619	---	43.651	46.403	17.4	8	9	8	0.606	0.9	0.781	1.253	1.431	1.19
single-organism process	A0A452G3I2	delta(24)-sterol reductase precursor [Homo sapiens]	2.468	Up	0.046338	DHCR24	60.195	22.596	5.4	3	3	3	0.788	1.624	1.455	0.507	0.726	0.334
	A0A452FD14	"Glycerol-3-phosphate dehydrogenase [NAD+], cytoplasmic [Zootermopsis nevadensis]"	2.051	Up	0.029204	GPD1	38.681	68.182	22.9	9	10	8	1.203	1.435	1.286	0.808	0.713	0.392
	A0A452FBF2	large neutral amino acids transporter small subunit 1 [Mus musculus]	0.495	Down	0.0068608	SLC7A5	55.011	11.225	3.2	2	2	2	0.805	0.722	0.585	1.288	1.717	1.26
	A0A452E5E0	cystathionine beta-synthase [Bos taurus]	0.563	Down	0.03086	CBS	63.612	117.34	19.5	11	13	11	0.565	0.832	0.784	0.992	1.515	1.369
	A0A452F2I9	LOW QUALITY PROTEIN: inosine-5'-monophosphate dehydrogenase 1b-like [Stylophora pistillata]	0.522	Down	0.00118036	IMPDH1	61.317	19.058	6.7	4	4	3	0.752	0.677	0.798	1.393	1.284	1.59
	A0A452FGT4	SPARC precursor [Sus scrofa]	0.489	Down	0.0076003	SPARC	32.3	31.069	11	4	5	4	0.781	0.636	0.689	1.428	1.125	1.75
	A0A452G990	adenosylhomocysteinase [Sus scrofa]	0.529	Down	0.0024607	AHCY	47.664	308.14	51.9	26	42	26	0.647	0.834	0.657	1.232	1.363	1.445
	A0A452G0L1	---	0.306	Down	0.0041369	IVL	47.777	42.09	14.9	5	6	5	0.32	0.614	0.523	1.4	1.737	1.62
	A0A452DZ96	---	2.113	Up	0.0044388	APOOL	28.6	13.945	10	2	2	2	1.283	1.547	1.117	0.576	0.736	0.556
	A0A452EMC8	amine oxidase [flavin-containing] A [Sus scrofa]	1.747	Up	0.03494	MAOA	49.537	48.281	17.8	7	9	6	1.109	1.473	1.119	0.789	0.825	0.505
	D4P8J3	3-hydroxy-3-methylglutaryl coenzyme A synthase OS=Capra hircus OX=9925 GN=HMGCS2 PE=2 SV=1	2.005	Up	0.027615	HMGCS2	56.904	13.917	6.7	3	3	2	1.565	0.975	1.444	0.782	0.716	0.489
	A0A452DYC3	"Prolyl 3-hydroxylase 1, partial [Zootermopsis nevadensis]"	0.509	Down	0.033939	P3H1	81.427	19.933	4.5	3	3	3	0.924	0.566	0.591	1.715	1.032	1.342
	O18809	Cytochrome P450 2F3 OS=Capra hircus OX=9925 GN=CYP2F3 PE=2 SV=1	4.341	Up	0.0055622	CYP2F3	55.961	37.68	14.9	6	6	5	0.931	1.563	1.699	0.234	0.451	0.281
	A0A452G2Q3	"Glutamine synthetase 2 cytoplasmic, partial [Stegodyphus mimosarum]"	0.483	Down	0.0174184	GLUL	42.045	57.737	20.4	7	9	6	0.757	0.837	0.468	1.555	1.485	1.233
	A0A452E2I5	ras GTPase-activating-like protein IQGAP1 isoform X2 [Exaiptasia pallida]	1.698	Up	0.020578	IQGAP1	184.52	323.31	35.4	54	74	53	1.022	1.332	1.294	0.744	0.84	0.565
	A0A452EIX1	"medium-chain specific acyl-CoA dehydrogenase, mitochondrial precursor [Bos taurus]"	1.822	Up	0.04766	LOC102179380	44.635	55.249	15.9	6	9	6	1.178	1.44	1.105	0.755	0.856	0.432
	A0A452EHB0	xanthine dehydrogenase/oxidase [Gallus gallus]	1.592	Up	0.0040354	AOX1	147.66	152.38	14.4	20	21	20	1.225	1.086	1.282	0.735	0.682	0.84
	A0A452FG45	dimethylaniline monooxygenase [N-oxide-forming] 3 [Anas platyrhynchos]	0.062	Down	0.00185655	FMO2	60.575	31.358	8.1	5	5	5	0.223	0.117	0.081	3.287	2.041	1.419
	A0A452FG93	Prolyl 4-hydroxylase subunit alpha-2 [Zootermopsis nevadensis]	0.552	Down	0.025516	P4HA2	58.776	22.614	7.3	3	3	3	0.924	0.644	0.692	1.656	1.061	1.375
	A0A452FFP9	aldehyde dehydrogenase family 1 member A3 isoform 1 [Homo sapiens]	0.606	Down	0.038799	ALDH1A3	56.185	36.309	15	8	9	5	0.799	0.777	0.8	1.233	1.121	1.564
	C6KGS6	Superoxide dismutase (Fragment) OS=Capra hircus OX=9925 GN=MnSOD PE=2 SV=1	1.954	Up	0.00514	MnSOD	23.74	57.85	21.5	5	7	5	1.597	1.255	1.069	0.646	0.672	0.689
	A0A452EM11	RecName: Full=Apolipoprotein C-III; Short=Apo-CIII; Short=ApoC-III; AltName: Full=Apolipoprotein C3; Flags: Precursor	0.318	Down	0.0187428	APOC3	10.767	81.417	52.6	4	5	4	0.89	0.373	0.398	2.2	1.325	1.692
	A0A452EST6	"ferrochelatase, mitochondrial-like isoform X1 [Stylophora pistillata]"	2.08	Up	0.0177247	FECH	46.584	14.387	7	2	2	2	1.598	1.236	1.192	0.762	0.726	0.448
	W5U312	Myeloperoxidase OS=Capra hircus OX=9925 GN=MPO PE=2 SV=1	1.816	Up	0.023859	MPO	81.399	20.044	4.3	3	3	3	1	1.243	1.499	0.54	0.704	0.817
	A0A452G8M5	CTP synthase 1 [Stylophora pistillata]	0.589	Down	0.0083841	CTPS1	66.793	47.711	11.2	6	7	5	0.667	0.879	0.78	1.139	1.338	1.472
	A0A452E166	signal transducer and activator of transcription 1 [Sus scrofa]	1.539	Up	0.0166381	STAT1	87.11	105.73	21.5	14	14	14	1.224	1.311	1.073	0.775	0.91	0.659
	A0A452F6U2	"Ribonucleoside-diphosphate reductase large subunit, partial [Stegodyphus mimosarum]"	0.647	Down	0.03782	RRM1	87.534	32.316	6.9	5	5	5	0.901	0.793	0.766	1.141	1.057	1.607
	A0A452DQ32	gap junction alpha-1 protein [Sus scrofa]	0.608	Down	0.0063175	GJA1	43.058	39.13	11.3	5	6	5	0.651	0.871	0.827	1.321	1.343	1.201
	A0A452EK22	ceruloplasmin precursor [Sus scrofa]	0.383	Down	0.031575	CP	119.68	323.31	31.2	27	7	6	0.927	0.527	0.338	1.783	1.2	1.69
	A0A452EIC5	Beta-arrestin-1 [Stylophora pistillata]	1.547	Up	0.029798	ARRB1	44.907	19.541	7	3	3	3	1.216	0.978	1.416	0.878	0.68	0.775
	A0A452FQ78	"Neuronal migration protein doublecortin, partial [Stegodyphus mimosarum]"	0.56	Down	0.0196588	DCLK1	40.47	14.364	5.5	2	2	2	0.668	0.782	0.83	1.316	1.061	1.696
	A0A452E7R0	24-hydroxycholesterol 7-alpha-hydroxylase [Stylophora pistillata]	0.431	Down	0.032736	PTGIS	57.014	49.126	15.7	7	7	7	0.686	0.655	0.648	1.995	1.191	1.431
	A0A452F5Z1	Allene oxide synthase-lipoxygenase protein [Stylophora pistillata]	0.642	Down	0.0065561	ALOX15B	76.042	44.381	10.8	6	6	6	0.786	0.75	0.881	1.165	1.435	1.162
	A0A452FTN4	putative phosphoserine aminotransferase [Zootermopsis nevadensis]	0.52	Down	0.0073814	PSAT1	40.462	104.57	36.5	13	18	13	0.643	0.85	0.67	1.156	1.614	1.389
	A0A452E3D3	mannose 6 phosphate receptor binding protein 1 [Bos taurus]	2.047	Up	0.039258	PLIN4	126.22	211.41	50.1	14	22	14	0.906	1.576	1.301	0.624	0.791	0.433
	D3INW8	Argininosuccinate synthetase 1 (Fragment) OS=Capra hircus OX=9925 PE=2 SV=1	0.59	Down	0.0137619	---	43.651	46.403	17.4	8	9	8	0.606	0.9	0.781	1.253	1.431	1.19
cellular process	A0A452EV25	"interferon-induced, double-stranded RNA-activated protein kinase [Sus scrofa]"	1.746	Up	0.020217	EIF2AK2	59.399	35.661	6.7	4	4	4	1.108	1.492	1.111	0.568	0.837	0.72
	A0A452FD14	"Glycerol-3-phosphate dehydrogenase [NAD+], cytoplasmic [Zootermopsis nevadensis]"	2.051	Up	0.029204	GPD1	38.681	68.182	22.9	9	10	8	1.203	1.435	1.286	0.808	0.713	0.392
	A0A452FKI3	UTP--glucose-1-phosphate uridylyltransferase [Sus scrofa]	1.532	Up	0.0060969	UGP2	56.376	206.6	34.9	17	23	17	1.059	1.363	1.162	0.799	0.807	0.734
	A0A452G7L4	S-adenosylmethionine synthase isoform type-1 [Stylophora pistillata]	0.607	Down	0.00112257	MAT2A	45.654	130.71	20.1	8	8	6	0.839	0.779	0.807	1.342	1.2	1.453
	A0A452E5E0	cystathionine beta-synthase [Bos taurus]	0.563	Down	0.03086	CBS	63.612	117.34	19.5	11	13	11	0.565	0.832	0.784	0.992	1.515	1.369
	A0A452F2I9	LOW QUALITY PROTEIN: inosine-5'-monophosphate dehydrogenase 1b-like [Stylophora pistillata]	0.522	Down	0.00118036	IMPDH1	61.317	19.058	6.7	4	4	3	0.752	0.677	0.798	1.393	1.284	1.59
	A0A452FGT4	SPARC precursor [Sus scrofa]	0.489	Down	0.0076003	SPARC	32.3	31.069	11	4	5	4	0.781	0.636	0.689	1.428	1.125	1.75
	A0A452G990	adenosylhomocysteinase [Sus scrofa]	0.529	Down	0.0024607	AHCY	47.664	308.14	51.9	26	42	26	0.647	0.834	0.657	1.232	1.363	1.445
	A0A452FHI6	pterin-4-alpha-carbinolamine dehydratase [Mus musculus]	0.438	Down	0.045964	PCBD1	12.044	13.297	16.5	2	2	2	0.794	0.463	0.742	1.479	0.973	2.114
	A0A452G0L1	---	0.306	Down	0.0041369	IVL	47.777	42.09	14.9	5	6	5	0.32	0.614	0.523	1.4	1.737	1.62
	A0A452DZ96	---	2.113	Up	0.0044388	APOOL	28.6	13.945	10	2	2	2	1.283	1.547	1.117	0.576	0.736	0.556
	D4P8J3	3-hydroxy-3-methylglutaryl coenzyme A synthase OS=Capra hircus OX=9925 GN=HMGCS2 PE=2 SV=1	2.005	Up	0.027615	HMGCS2	56.904	13.917	6.7	3	3	2	1.565	0.975	1.444	0.782	0.716	0.489
	A0A452G2Q3	"Glutamine synthetase 2 cytoplasmic, partial [Stegodyphus mimosarum]"	0.483	Down	0.0174184	GLUL	42.045	57.737	20.4	7	9	6	0.757	0.837	0.468	1.555	1.485	1.233
	A0A452E2I5	ras GTPase-activating-like protein IQGAP1 isoform X2 [Exaiptasia pallida]	1.698	Up	0.020578	IQGAP1	184.52	323.31	35.4	54	74	53	1.022	1.332	1.294	0.744	0.84	0.565
	A0A452EIX1	"medium-chain specific acyl-CoA dehydrogenase, mitochondrial precursor [Bos taurus]"	1.822	Up	0.04766	LOC102179380	44.635	55.249	15.9	6	9	6	1.178	1.44	1.105	0.755	0.856	0.432
	C6KGS6	Superoxide dismutase (Fragment) OS=Capra hircus OX=9925 GN=MnSOD PE=2 SV=1	1.954	Up	0.00514	MnSOD	23.74	57.85	21.5	5	7	5	1.597	1.255	1.069	0.646	0.672	0.689
	A0A452EST6	"ferrochelatase, mitochondrial-like isoform X1 [Stylophora pistillata]"	2.08	Up	0.0177247	FECH	46.584	14.387	7	2	2	2	1.598	1.236	1.192	0.762	0.726	0.448
	W5U312	Myeloperoxidase OS=Capra hircus OX=9925 GN=MPO PE=2 SV=1	1.816	Up	0.023859	MPO	81.399	20.044	4.3	3	3	3	1	1.243	1.499	0.54	0.704	0.817
	A0A452G8M5	CTP synthase 1 [Stylophora pistillata]	0.589	Down	0.0083841	CTPS1	66.793	47.711	11.2	6	7	5	0.667	0.879	0.78	1.139	1.338	1.472
	A0A452E166	signal transducer and activator of transcription 1 [Sus scrofa]	1.539	Up	0.0166381	STAT1	87.11	105.73	21.5	14	14	14	1.224	1.311	1.073	0.775	0.91	0.659
	A0A452E2U2	protein-arginine deiminase type-2 [Mus musculus]	0.459	Down	0.045941	PADI3	74.763	80.658	18.5	11	11	10	0.471	0.873	0.646	1.393	1.433	1.506
	A0A452F6C0	protein-arginine deiminase type-2 [Mus musculus]	0.526	Down	0.0049791	PADI1	73.536	39.642	12.5	7	7	6	0.611	0.742	0.805	1.398	1.169	1.539
	A0A452F6U2	"Ribonucleoside-diphosphate reductase large subunit, partial [Stegodyphus mimosarum]"	0.647	Down	0.03782	RRM1	87.534	32.316	6.9	5	5	5	0.901	0.793	0.766	1.141	1.057	1.607
	A0A452DQ32	gap junction alpha-1 protein [Sus scrofa]	0.608	Down	0.0063175	GJA1	43.058	39.13	11.3	5	6	5	0.651	0.871	0.827	1.321	1.343	1.201
	A0A452EIC5	Beta-arrestin-1 [Stylophora pistillata]	1.547	Up	0.029798	ARRB1	44.907	19.541	7	3	3	3	1.216	0.978	1.416	0.878	0.68	0.775
	A0A452FQ78	"Neuronal migration protein doublecortin, partial [Stegodyphus mimosarum]"	0.56	Down	0.0196588	DCLK1	40.47	14.364	5.5	2	2	2	0.668	0.782	0.83	1.316	1.061	1.696
	A0A452E7R0	24-hydroxycholesterol 7-alpha-hydroxylase [Stylophora pistillata]	0.431	Down	0.032736	PTGIS	57.014	49.126	15.7	7	7	7	0.686	0.655	0.648	1.995	1.191	1.431
	A0A452FTN4	putative phosphoserine aminotransferase [Zootermopsis nevadensis]	0.52	Down	0.0073814	PSAT1	40.462	104.57	36.5	13	18	13	0.643	0.85	0.67	1.156	1.614	1.389
	D3INW8	Argininosuccinate synthetase 1 (Fragment) OS=Capra hircus OX=9925 PE=2 SV=1	0.59	Down	0.0137619	---	43.651	46.403	17.4	8	9	8	0.606	0.9	0.781	1.253	1.431	1.19
biological regulation	A0A452DXE2	RecName: Full=Complement C3; Contains: RecName: Full=Complement C3 beta chain; Contains:RecName: Full=C3-beta-c; Short=C3bc; Contains: RecName: Full=Complement C3 alpha chain; Contains: RecName: Full=C3a anaphylatoxin;Contains: RecName: Full=Acylation stimulating protein;Short=ASP; AltName: Full=C3adesArg; Contains: RecName:Full=Complement C3b alpha' chain; Contains: RecName: Full=Complement C3c …	0.384	Down	0.037476	C3	187.2	323.31	37	65	39	19	0.985	0.412	0.474	2.081	1.113	1.673
	A0A452FGT4	SPARC precursor [Sus scrofa]	0.489	Down	0.0076003	SPARC	32.3	31.069	11	4	5	4	0.781	0.636	0.689	1.428	1.125	1.75
	A0A452E2F6	alpha-1-acid glycoprotein precursor [Bos taurus]	2.405	Up	0.014057	AGP	23.131	148.58	39.1	12	14	12	1.944	1.186	1.127	0.648	0.468	0.654
	A0A452E4V7	leukocyte elastase inhibitor-like [Stylophora pistillata]	0.496	Down	0.025063	SERPINC1	52.048	185.51	39	19	25	19	0.938	0.627	0.561	1.578	1.084	1.626
	A0A452E2I5	ras GTPase-activating-like protein IQGAP1 isoform X2 [Exaiptasia pallida]	1.698	Up	0.020578	IQGAP1	184.52	323.31	35.4	54	74	53	1.022	1.332	1.294	0.744	0.84	0.565
	A0A452G2I6	insulin-like growth factor-binding protein 2 precursor [Bos taurus]	1.872	Up	0.025959	IGFBP2	32.328	22.397	13.4	3	3	3	1.389	0.982	1.562	0.671	0.577	0.853
	A0A452E166	signal transducer and activator of transcription 1 [Sus scrofa]	1.539	Up	0.0166381	STAT1	87.11	105.73	21.5	14	14	14	1.224	1.311	1.073	0.775	0.91	0.659
	A0A452FKE5	complement C3 [Gallus gallus]	0.237	Down	0.0023371	LOC102189753	190.81	323.31	24.5	39	14	6	0.526	0.434	0.37	2.461	1.324	1.819
	A0A452EIC5	Beta-arrestin-1 [Stylophora pistillata]	1.547	Up	0.029798	ARRB1	44.907	19.541	7	3	3	3	1.216	0.978	1.416	0.878	0.68	0.775
	A0A452FQ78	"Neuronal migration protein doublecortin, partial [Stegodyphus mimosarum]"	0.56	Down	0.0196588	DCLK1	40.47	14.364	5.5	2	2	2	0.668	0.782	0.83	1.316	1.061	1.696
	A0A452EL04	BH3-interacting domain death agonist isoform 2 [Homo sapiens]	0.659	Down	3.0394e-07	BID	21.29	12.368	12.6	2	2	2	0.834	0.828	0.839	1.279	1.266	1.251
localization	B3VHM9	Albumin (Fragment) OS=Capra hircus OX=9925 PE=1 SV=1	0.462	Down	0.030142	---	66.312	323.31	88	86	241	49	0.998	0.586	0.495	1.699	1.158	1.643
	A0A452EIY5	"fatty acid-binding protein, adipocyte [Sus scrofa]"	0.5	Down	0.0244	FABP9	14.736	80.827	49.2	7	12	6	0.483	0.73	0.87	1.632	1.148	1.382
	A0A452FBF2	large neutral amino acids transporter small subunit 1 [Mus musculus]	0.495	Down	0.0068608	SLC7A5	55.011	11.225	3.2	2	2	2	0.805	0.722	0.585	1.288	1.717	1.26
	V5KXW5	Retinol-binding protein OS=Capra hircus OX=9925 PE=2 SV=1	0.481	Down	0.021957	---	22.925	44.215	25.9	7	7	7	0.948	0.595	0.548	1.63	1.137	1.584
	A0A452FKY6	antigen peptide transporter 1 [Sus scrofa]	1.665	Up	0.028024	TAP1	81.568	11.024	2.7	2	2	2	1.248	1.11	1.324	0.662	0.962	0.588
	A0A452EM11	RecName: Full=Apolipoprotein C-III; Short=Apo-CIII; Short=ApoC-III; AltName: Full=Apolipoprotein C3; Flags: Precursor	0.318	Down	0.0187428	APOC3	10.767	81.417	52.6	4	5	4	0.89	0.373	0.398	2.2	1.325	1.692
	A0A452ETC4	---	2.351	Up	0.00156089	LOC102187755	19.316	30.618	25.6	4	5	4	1.221	1.182	1.601	0.561	0.517	0.625
	A0A452F4D1	---	1.991	Up	0.038398	LOC102186944	19.46	25.011	20.9	4	4	2	0.993	1.341	1.542	0.797	0.428	0.722
	A0A452E3D3	mannose 6 phosphate receptor binding protein 1 [Bos taurus]	2.047	Up	0.039258	PLIN4	126.22	211.41	50.1	14	22	14	0.906	1.576	1.301	0.624	0.791	0.433
response to stimulus	A0A452DXE2	RecName: Full=Complement C3; Contains: RecName: Full=Complement C3 beta chain; Contains:RecName: Full=C3-beta-c; Short=C3bc; Contains: RecName: Full=Complement C3 alpha chain; Contains: RecName: Full=C3a anaphylatoxin;Contains: RecName: Full=Acylation stimulating protein;Short=ASP; AltName: Full=C3adesArg; Contains: RecName:Full=Complement C3b alpha' chain; Contains: RecName: Full=Complement C3c …	0.384	Down	0.037476	C3	187.2	323.31	37	65	39	19	0.985	0.412	0.474	2.081	1.113	1.673
	A0A452FGT4	SPARC precursor [Sus scrofa]	0.489	Down	0.0076003	SPARC	32.3	31.069	11	4	5	4	0.781	0.636	0.689	1.428	1.125	1.75
	A0A452E2I5	ras GTPase-activating-like protein IQGAP1 isoform X2 [Exaiptasia pallida]	1.698	Up	0.020578	IQGAP1	184.52	323.31	35.4	54	74	53	1.022	1.332	1.294	0.744	0.84	0.565
	C6KGS6	Superoxide dismutase (Fragment) OS=Capra hircus OX=9925 GN=MnSOD PE=2 SV=1	1.954	Up	0.00514	MnSOD	23.74	57.85	21.5	5	7	5	1.597	1.255	1.069	0.646	0.672	0.689
	W5U312	Myeloperoxidase OS=Capra hircus OX=9925 GN=MPO PE=2 SV=1	1.816	Up	0.023859	MPO	81.399	20.044	4.3	3	3	3	1	1.243	1.499	0.54	0.704	0.817
	A0A452E166	signal transducer and activator of transcription 1 [Sus scrofa]	1.539	Up	0.0166381	STAT1	87.11	105.73	21.5	14	14	14	1.224	1.311	1.073	0.775	0.91	0.659
	A0A452FKE5	complement C3 [Gallus gallus]	0.237	Down	0.0023371	LOC102189753	190.81	323.31	24.5	39	14	6	0.526	0.434	0.37	2.461	1.324	1.819
	A0A452EIC5	Beta-arrestin-1 [Stylophora pistillata]	1.547	Up	0.029798	ARRB1	44.907	19.541	7	3	3	3	1.216	0.978	1.416	0.878	0.68	0.775
	A0A452FQ78	"Neuronal migration protein doublecortin, partial [Stegodyphus mimosarum]"	0.56	Down	0.0196588	DCLK1	40.47	14.364	5.5	2	2	2	0.668	0.782	0.83	1.316	1.061	1.696
biological adhesion	A0A452EWD5	thrombospondin-2 precursor [Bos taurus]	2.188	Up	0.041744	THBS2	129.84	11.559	1.9	2	2	2	1.936	1.256	0.928	0.48	0.619	0.784
	A0A452EZ37	Versican core protein [Larimichthys crocea]	0.525	Down	0.032197	HAPLN3	41.18	30.513	13.6	4	4	4	0.578	0.552	0.894	1.006	1.263	1.587
	A0A452G8V8	integrin alpha-2 precursor [Sus scrofa]	0.519	Down	0.026636	ITGA2	129.82	21.827	2.9	3	3	3	0.554	0.676	0.844	1.118	1.137	1.743
	A0A452DT06	cadherin-2 precursor [Gallus gallus]	1.798	Up	0.048161	DSC1	93.823	122.86	19.5	14	17	14	1.649	0.896	1.266	0.712	0.588	0.819
	A0A452FU44	PREDICTED: versican core protein isoform X2 [Bos indicus]	2.076	Up	0.0168615	HAPLN1	40.252	30.862	12.1	4	6	4	1.028	1.223	1.714	0.518	0.659	0.733
	A0A452G0D9	desmoglein-4 precursor [Capra hircus]	0.476	Down	0.0493	DSG4	113.11	17.555	2.3	2	2	2	0.385	1.046	0.601	1.455	1.546	1.27
	A0A452EH23	Calsyntenin-1 [Zootermopsis nevadensis]	0.619	Down	0.00100378	CLSTN1	106.36	27.41	4.5	4	4	4	0.763	0.841	0.799	1.419	1.21	1.256
signaling	A0A452FGT4	SPARC precursor [Sus scrofa]	0.489	Down	0.0076003	SPARC	32.3	31.069	11	4	5	4	0.781	0.636	0.689	1.428	1.125	1.75
	A0A452E2I5	ras GTPase-activating-like protein IQGAP1 isoform X2 [Exaiptasia pallida]	1.698	Up	0.020578	IQGAP1	184.52	323.31	35.4	54	74	53	1.022	1.332	1.294	0.744	0.84	0.565
	A0A452E166	signal transducer and activator of transcription 1 [Sus scrofa]	1.539	Up	0.0166381	STAT1	87.11	105.73	21.5	14	14	14	1.224	1.311	1.073	0.775	0.91	0.659
	A0A452DQ32	gap junction alpha-1 protein [Sus scrofa]	0.608	Down	0.0063175	GJA1	43.058	39.13	11.3	5	6	5	0.651	0.871	0.827	1.321	1.343	1.201
	A0A452EIC5	Beta-arrestin-1 [Stylophora pistillata]	1.547	Up	0.029798	ARRB1	44.907	19.541	7	3	3	3	1.216	0.978	1.416	0.878	0.68	0.775
	A0A452FQ78	"Neuronal migration protein doublecortin, partial [Stegodyphus mimosarum]"	0.56	Down	0.0196588	DCLK1	40.47	14.364	5.5	2	2	2	0.668	0.782	0.83	1.316	1.061	1.696
other | developmental process	A0A452G0L1	---	0.306	Down	0.0041369	IVL	47.777	42.09	14.9	5	6	5	0.32	0.614	0.523	1.4	1.737	1.62
	A0A452DQ32	gap junction alpha-1 protein [Sus scrofa]	0.608	Down	0.0063175	GJA1	43.058	39.13	11.3	5	6	5	0.651	0.871	0.827	1.321	1.343	1.201
other | immune system process	A0A452DXE2	RecName: Full=Complement C3; Contains: RecName: Full=Complement C3 beta chain; Contains:RecName: Full=C3-beta-c; Short=C3bc; Contains: RecName: Full=Complement C3 alpha chain; Contains: RecName: Full=C3a anaphylatoxin;Contains: RecName: Full=Acylation stimulating protein;Short=ASP; AltName: Full=C3adesArg; Contains: RecName:Full=Complement C3b alpha' chain; Contains: RecName: Full=Complement C3c …	0.384	Down	0.037476	C3	187.2	323.31	37	65	39	19	0.985	0.412	0.474	2.081	1.113	1.673
	A0A452E2L4	TAP binding protein OS=Capra hircus OX=9925 GN=TAPBP PE=4 SV=1	1.593	Up	0.023785	TAPBP	49.248	15.851	5.7	2	2	2	1.374	1.04	1.249	0.619	0.81	0.871
	A0A452FKE5	complement C3 [Gallus gallus]	0.237	Down	0.0023371	LOC102189753	190.81	323.31	24.5	39	14	6	0.526	0.434	0.37	2.461	1.324	1.819
other | multicellular organismal process	A0A452G0L1	---	0.306	Down	0.0041369	IVL	47.777	42.09	14.9	5	6	5	0.32	0.614	0.523	1.4	1.737	1.62
	A0A452DQ32	gap junction alpha-1 protein [Sus scrofa]	0.608	Down	0.0063175	GJA1	43.058	39.13	11.3	5	6	5	0.651	0.871	0.827	1.321	1.343	1.201
other | cellular component organization or biogenesis	A0A452DZ96	---	2.113	Up	0.0044388	APOOL	28.6	13.945	10	2	2	2	1.283	1.547	1.117	0.576	0.736	0.556
cell	Q6R648	Keratin-associated protein 11-1 OS=Capra hircus OX=9925 GN=KRTAP11-1 PE=2 SV=1	0.318	Down	0.02864	KRTAP11-1	16.843	101.32	31.4	3	5	3	0.233	0.664	0.585	1.5	1.992	1.171
	A0A452F6J7	type I cytokeratin [Danio rerio]	0.607	Down	0.023501	KRT15	48.806	226.62	49.7	24	27	11	0.848	0.643	0.891	1.372	1.073	1.478
	A0A452DMR7	Keratin-associated protein 3-1 OS=Capra hircus OX=9925 GN=KRTAP3-1 PE=4 SV=1	0.29	Down	0.031205	KRTAP3-1	10.471	70.98	15.3	2	3	2	0.197	0.56	0.719	1.815	1.983	1.296
	A0A452FUI6	Coactosin-like protein [Stylophora pistillata]	1.812	Up	0.0056191	COTL1	16.01	38.69	26.1	6	6	6	1.322	1.467	1.029	0.67	0.718	0.719
	A0A452FD14	"Glycerol-3-phosphate dehydrogenase [NAD+], cytoplasmic [Zootermopsis nevadensis]"	2.051	Up	0.029204	GPD1	38.681	68.182	22.9	9	10	8	1.203	1.435	1.286	0.808	0.713	0.392
	A0A452E5E0	cystathionine beta-synthase [Bos taurus]	0.563	Down	0.03086	CBS	63.612	117.34	19.5	11	13	11	0.565	0.832	0.784	0.992	1.515	1.369
	A0A452G606	---	0.574	Down	0.0105399	GLYATL2	34.876	40.364	21.8	5	6	5	0.62	0.856	0.856	1.279	1.257	1.524
	A0A452G0L1	---	0.306	Down	0.0041369	IVL	47.777	42.09	14.9	5	6	5	0.32	0.614	0.523	1.4	1.737	1.62
	A0A452DZ96	---	2.113	Up	0.0044388	APOOL	28.6	13.945	10	2	2	2	1.283	1.547	1.117	0.576	0.736	0.556
	A0A452G6R5	"Dystonin, partial [Stegodyphus mimosarum]"	2.196	Up	0.039219	DST	298.51	67.554	4	9	9	6	0.841	1.267	1.571	0.522	0.756	0.397
	O18809	Cytochrome P450 2F3 OS=Capra hircus OX=9925 GN=CYP2F3 PE=2 SV=1	4.341	Up	0.0055622	CYP2F3	55.961	37.68	14.9	6	6	5	0.931	1.563	1.699	0.234	0.451	0.281
	A0A452EIX1	"medium-chain specific acyl-CoA dehydrogenase, mitochondrial precursor [Bos taurus]"	1.822	Up	0.04766	LOC102179380	44.635	55.249	15.9	6	9	6	1.178	1.44	1.105	0.755	0.856	0.432
	A0A452G8V8	integrin alpha-2 precursor [Sus scrofa]	0.519	Down	0.026636	ITGA2	129.82	21.827	2.9	3	3	3	0.554	0.676	0.844	1.118	1.137	1.743
	A0A452G3F1	"Junctophilin-3, partial [Zootermopsis nevadensis]"	1.897	Up	0.0028229	JPH2	72.71	11.8	2.5	2	2	2	1.116	1.313	1.381	0.66	0.76	0.588
	A0A452FG93	Prolyl 4-hydroxylase subunit alpha-2 [Zootermopsis nevadensis]	0.552	Down	0.025516	P4HA2	58.776	22.614	7.3	3	3	3	0.924	0.644	0.692	1.656	1.061	1.375
	A0A452EZ91	RecName: Full=Cystatin-B; AltName: Full=Stefin-B	6.083	Up	0.00142206	CSTA	11.055	55.267	53.1	3	7	3	1.508	1.085	2.121	0.288	0.201	0.286
	A0A452E2U2	protein-arginine deiminase type-2 [Mus musculus]	0.459	Down	0.045941	PADI3	74.763	80.658	18.5	11	11	10	0.471	0.873	0.646	1.393	1.433	1.506
	A0A452F6C0	protein-arginine deiminase type-2 [Mus musculus]	0.526	Down	0.0049791	PADI1	73.536	39.642	12.5	7	7	6	0.611	0.742	0.805	1.398	1.169	1.539
	A0A452DT06	cadherin-2 precursor [Gallus gallus]	1.798	Up	0.048161	DSC1	93.823	122.86	19.5	14	17	14	1.649	0.896	1.266	0.712	0.588	0.819
	A0A452DQ32	gap junction alpha-1 protein [Sus scrofa]	0.608	Down	0.0063175	GJA1	43.058	39.13	11.3	5	6	5	0.651	0.871	0.827	1.321	1.343	1.201
	A0A452DVV1	Cytosol aminopeptidase [Stylophora pistillata]	0.624	Down	0.0154571	LAP3	56.196	323.31	46.8	22	27	22	0.852	0.852	0.72	1.211	1.116	1.555
	A0A452G0D9	desmoglein-4 precursor [Capra hircus]	0.476	Down	0.0493	DSG4	113.11	17.555	2.3	2	2	2	0.385	1.046	0.601	1.455	1.546	1.27
	A0A452EL04	BH3-interacting domain death agonist isoform 2 [Homo sapiens]	0.659	Down	3.0394e-07	BID	21.29	12.368	12.6	2	2	2	0.834	0.828	0.839	1.279	1.266	1.251
membrane	A0A452E2L4	TAP binding protein OS=Capra hircus OX=9925 GN=TAPBP PE=4 SV=1	1.593	Up	0.023785	TAPBP	49.248	15.851	5.7	2	2	2	1.374	1.04	1.249	0.619	0.81	0.871
	A0A452FBF2	large neutral amino acids transporter small subunit 1 [Mus musculus]	0.495	Down	0.0068608	SLC7A5	55.011	11.225	3.2	2	2	2	0.805	0.722	0.585	1.288	1.717	1.26
	A0A452EF11	"Nesprin-1, partial [Stegodyphus mimosarum]"	1.717	Up	0.021681	SYNE3	112.26	54.448	10.1	8	8	8	1.117	1.147	1.459	0.823	0.788	0.557
	A0A452E6R6	deleted in malignant brain tumors 1 protein precursor [Sus scrofa]	2.593	Up	0.026301	---	120.12	34.827	4.8	3	3	3	0.846	1.213	2.032	0.569	0.483	0.526
	A0A452G0L1	---	0.306	Down	0.0041369	IVL	47.777	42.09	14.9	5	6	5	0.32	0.614	0.523	1.4	1.737	1.62
	A0A452FKY6	antigen peptide transporter 1 [Sus scrofa]	1.665	Up	0.028024	TAP1	81.568	11.024	2.7	2	2	2	1.248	1.11	1.324	0.662	0.962	0.588
	A0A452DZ96	---	2.113	Up	0.0044388	APOOL	28.6	13.945	10	2	2	2	1.283	1.547	1.117	0.576	0.736	0.556
	O18809	Cytochrome P450 2F3 OS=Capra hircus OX=9925 GN=CYP2F3 PE=2 SV=1	4.341	Up	0.0055622	CYP2F3	55.961	37.68	14.9	6	6	5	0.931	1.563	1.699	0.234	0.451	0.281
	A0A452G8V8	integrin alpha-2 precursor [Sus scrofa]	0.519	Down	0.026636	ITGA2	129.82	21.827	2.9	3	3	3	0.554	0.676	0.844	1.118	1.137	1.743
	A0A452DT06	cadherin-2 precursor [Gallus gallus]	1.798	Up	0.048161	DSC1	93.823	122.86	19.5	14	17	14	1.649	0.896	1.266	0.712	0.588	0.819
	A0A452DQ32	gap junction alpha-1 protein [Sus scrofa]	0.608	Down	0.0063175	GJA1	43.058	39.13	11.3	5	6	5	0.651	0.871	0.827	1.321	1.343	1.201
	A0A452G0D9	desmoglein-4 precursor [Capra hircus]	0.476	Down	0.0493	DSG4	113.11	17.555	2.3	2	2	2	0.385	1.046	0.601	1.455	1.546	1.27
	A0A452EH23	Calsyntenin-1 [Zootermopsis nevadensis]	0.619	Down	0.00100378	CLSTN1	106.36	27.41	4.5	4	4	4	0.763	0.841	0.799	1.419	1.21	1.256
	A0A452ERW4	scavenger receptor cysteine-rich type 1 protein M130 precursor [Sus scrofa]	1.943	Up	0.0026593	CD163	117.75	105.22	12.6	12	13	12	1.421	1.38	1.146	0.698	0.584	0.749
extracellular region	A0A452DXE2	RecName: Full=Complement C3; Contains: RecName: Full=Complement C3 beta chain; Contains:RecName: Full=C3-beta-c; Short=C3bc; Contains: RecName: Full=Complement C3 alpha chain; Contains: RecName: Full=C3a anaphylatoxin;Contains: RecName: Full=Acylation stimulating protein;Short=ASP; AltName: Full=C3adesArg; Contains: RecName:Full=Complement C3b alpha' chain; Contains: RecName: Full=Complement C3c …	0.384	Down	0.037476	C3	187.2	323.31	37	65	39	19	0.985	0.412	0.474	2.081	1.113	1.673
	B3VHM9	Albumin (Fragment) OS=Capra hircus OX=9925 PE=1 SV=1	0.462	Down	0.030142	---	66.312	323.31	88	86	241	49	0.998	0.586	0.495	1.699	1.158	1.643
	A0A452EX53	serum amyloid A protein precursor [Bos taurus]	2.561	Up	0.018697	LOC106503728	14.617	14.557	33.8	4	7	2	2.093	1.175	1.044	0.56	0.469	0.655
	V5KXW5	Retinol-binding protein OS=Capra hircus OX=9925 PE=2 SV=1	0.481	Down	0.021957	---	22.925	44.215	25.9	7	7	7	0.948	0.595	0.548	1.63	1.137	1.584
	A0A452FGT4	SPARC precursor [Sus scrofa]	0.489	Down	0.0076003	SPARC	32.3	31.069	11	4	5	4	0.781	0.636	0.689	1.428	1.125	1.75
	A0A452EWD5	thrombospondin-2 precursor [Bos taurus]	2.188	Up	0.041744	THBS2	129.84	11.559	1.9	2	2	2	1.936	1.256	0.928	0.48	0.619	0.784
	A0A452E2F6	alpha-1-acid glycoprotein precursor [Bos taurus]	2.405	Up	0.014057	AGP	23.131	148.58	39.1	12	14	12	1.944	1.186	1.127	0.648	0.468	0.654
	D6PX62	Cysteine-rich secretory protein 3 OS=Capra hircus OX=9925 GN=Crisp3 PE=2 SV=1	0.453	Down	0.049924	Crisp3	27.326	13.473	8.2	2	2	2	1.162	0.504	0.417	1.678	1.345	1.579
	A0A452G2I6	insulin-like growth factor-binding protein 2 precursor [Bos taurus]	1.872	Up	0.025959	IGFBP2	32.328	22.397	13.4	3	3	3	1.389	0.982	1.562	0.671	0.577	0.853
	A0A452EM11	RecName: Full=Apolipoprotein C-III; Short=Apo-CIII; Short=ApoC-III; AltName: Full=Apolipoprotein C3; Flags: Precursor	0.318	Down	0.0187428	APOC3	10.767	81.417	52.6	4	5	4	0.89	0.373	0.398	2.2	1.325	1.692
	A0A452FKE5	complement C3 [Gallus gallus]	0.237	Down	0.0023371	LOC102189753	190.81	323.31	24.5	39	14	6	0.526	0.434	0.37	2.461	1.324	1.819
	A0A452E3D3	mannose 6 phosphate receptor binding protein 1 [Bos taurus]	2.047	Up	0.039258	PLIN4	126.22	211.41	50.1	14	22	14	0.906	1.576	1.301	0.624	0.791	0.433
organelle	Q6R648	Keratin-associated protein 11-1 OS=Capra hircus OX=9925 GN=KRTAP11-1 PE=2 SV=1	0.318	Down	0.02864	KRTAP11-1	16.843	101.32	31.4	3	5	3	0.233	0.664	0.585	1.5	1.992	1.171
	A0A452F6J7	type I cytokeratin [Danio rerio]	0.607	Down	0.023501	KRT15	48.806	226.62	49.7	24	27	11	0.848	0.643	0.891	1.372	1.073	1.478
	A0A452DMR7	Keratin-associated protein 3-1 OS=Capra hircus OX=9925 GN=KRTAP3-1 PE=4 SV=1	0.29	Down	0.031205	KRTAP3-1	10.471	70.98	15.3	2	3	2	0.197	0.56	0.719	1.815	1.983	1.296
	A0A452G606	---	0.574	Down	0.0105399	GLYATL2	34.876	40.364	21.8	5	6	5	0.62	0.856	0.856	1.279	1.257	1.524
	A0A452DZ96	---	2.113	Up	0.0044388	APOOL	28.6	13.945	10	2	2	2	1.283	1.547	1.117	0.576	0.736	0.556
	A0A452G6R5	"Dystonin, partial [Stegodyphus mimosarum]"	2.196	Up	0.039219	DST	298.51	67.554	4	9	9	6	0.841	1.267	1.571	0.522	0.756	0.397
	O18809	Cytochrome P450 2F3 OS=Capra hircus OX=9925 GN=CYP2F3 PE=2 SV=1	4.341	Up	0.0055622	CYP2F3	55.961	37.68	14.9	6	6	5	0.931	1.563	1.699	0.234	0.451	0.281
	A0A452EIX1	"medium-chain specific acyl-CoA dehydrogenase, mitochondrial precursor [Bos taurus]"	1.822	Up	0.04766	LOC102179380	44.635	55.249	15.9	6	9	6	1.178	1.44	1.105	0.755	0.856	0.432
	A0A452FG93	Prolyl 4-hydroxylase subunit alpha-2 [Zootermopsis nevadensis]	0.552	Down	0.025516	P4HA2	58.776	22.614	7.3	3	3	3	0.924	0.644	0.692	1.656	1.061	1.375
macromolecular complex	A0A452FD14	"Glycerol-3-phosphate dehydrogenase [NAD+], cytoplasmic [Zootermopsis nevadensis]"	2.051	Up	0.029204	GPD1	38.681	68.182	22.9	9	10	8	1.203	1.435	1.286	0.808	0.713	0.392
	A0A452DZ96	---	2.113	Up	0.0044388	APOOL	28.6	13.945	10	2	2	2	1.283	1.547	1.117	0.576	0.736	0.556
	A0A452G8V8	integrin alpha-2 precursor [Sus scrofa]	0.519	Down	0.026636	ITGA2	129.82	21.827	2.9	3	3	3	0.554	0.676	0.844	1.118	1.137	1.743
	A0A452G3F1	"Junctophilin-3, partial [Zootermopsis nevadensis]"	1.897	Up	0.0028229	JPH2	72.71	11.8	2.5	2	2	2	1.116	1.313	1.381	0.66	0.76	0.588
	A0A452DQ32	gap junction alpha-1 protein [Sus scrofa]	0.608	Down	0.0063175	GJA1	43.058	39.13	11.3	5	6	5	0.651	0.871	0.827	1.321	1.343	1.201
supramolecular complex	Q6R648	Keratin-associated protein 11-1 OS=Capra hircus OX=9925 GN=KRTAP11-1 PE=2 SV=1	0.318	Down	0.02864	KRTAP11-1	16.843	101.32	31.4	3	5	3	0.233	0.664	0.585	1.5	1.992	1.171
	A0A452F6J7	type I cytokeratin [Danio rerio]	0.607	Down	0.023501	KRT15	48.806	226.62	49.7	24	27	11	0.848	0.643	0.891	1.372	1.073	1.478
	A0A452DMR7	Keratin-associated protein 3-1 OS=Capra hircus OX=9925 GN=KRTAP3-1 PE=4 SV=1	0.29	Down	0.031205	KRTAP3-1	10.471	70.98	15.3	2	3	2	0.197	0.56	0.719	1.815	1.983	1.296
other | cell junction	A0A452DQ32	gap junction alpha-1 protein [Sus scrofa]	0.608	Down	0.0063175	GJA1	43.058	39.13	11.3	5	6	5	0.651	0.871	0.827	1.321	1.343	1.201
binding	A0A452EKX5	secreted frizzled-related protein 1 precursor [Gallus gallus]	0.452	Down	0.027364	SFRP1	34.776	12.58	7.8	2	2	2	0.447	0.995	0.537	1.5	1.592	1.283
	A0A452E0A7	glutathione S-transferase Mu 1 [Bos taurus]	2.002	Up	0.033543	GSTM3	26.834	110.65	58.2	13	27	10	1.909	1.153	1.003	0.75	0.592	0.688
	A0A452FUI6	Coactosin-like protein [Stylophora pistillata]	1.812	Up	0.0056191	COTL1	16.01	38.69	26.1	6	6	6	1.322	1.467	1.029	0.67	0.718	0.719
	A0A452FPU3	collagen alpha-1(XIV) chain precursor [Mus musculus]	0.312	Down	0.029602	COL14A1	186.17	323.31	17	27	34	27	0.761	0.302	0.577	2.545	1.167	1.541
	A0A452EV25	"interferon-induced, double-stranded RNA-activated protein kinase [Sus scrofa]"	1.746	Up	0.020217	EIF2AK2	59.399	35.661	6.7	4	4	4	1.108	1.492	1.111	0.568	0.837	0.72
	A0A452DXE2	RecName: Full=Complement C3; Contains: RecName: Full=Complement C3 beta chain; Contains:RecName: Full=C3-beta-c; Short=C3bc; Contains: RecName: Full=Complement C3 alpha chain; Contains: RecName: Full=C3a anaphylatoxin;Contains: RecName: Full=Acylation stimulating protein;Short=ASP; AltName: Full=C3adesArg; Contains: RecName:Full=Complement C3b alpha' chain; Contains: RecName: Full=Complement C3c …	0.384	Down	0.037476	C3	187.2	323.31	37	65	39	19	0.985	0.412	0.474	2.081	1.113	1.673
	A0A452FH26	PREDICTED: EGF-containing fibulin-like extracellular matrix protein 2 [Jaculus jaculus]	0.659	Down	0.00126316	EFEMP1	54.263	116.28	25.1	11	12	11	0.875	0.863	0.782	1.253	1.205	1.368
	F2X355	Interferon-stimulated protein 17/ubiquitin cross-reactive protein OS=Capra hircus OX=9925 GN=ISG17/UCRP PE=4 SV=1	3.192	Up	0.020583	ISG17/UCRP	17.472	29.941	28.7	4	4	4	1.855	1.587	1.177	0.791	0.284	0.372
	A0A452E2L4	TAP binding protein OS=Capra hircus OX=9925 GN=TAPBP PE=4 SV=1	1.593	Up	0.023785	TAPBP	49.248	15.851	5.7	2	2	2	1.374	1.04	1.249	0.619	0.81	0.871
	A0A452G3I2	delta(24)-sterol reductase precursor [Homo sapiens]	2.468	Up	0.046338	DHCR24	60.195	22.596	5.4	3	3	3	0.788	1.624	1.455	0.507	0.726	0.334
	A0A452FD14	"Glycerol-3-phosphate dehydrogenase [NAD+], cytoplasmic [Zootermopsis nevadensis]"	2.051	Up	0.029204	GPD1	38.681	68.182	22.9	9	10	8	1.203	1.435	1.286	0.808	0.713	0.392
	A0A452G7L4	S-adenosylmethionine synthase isoform type-1 [Stylophora pistillata]	0.607	Down	0.00112257	MAT2A	45.654	130.71	20.1	8	8	6	0.839	0.779	0.807	1.342	1.2	1.453
	A0A452EIY5	"fatty acid-binding protein, adipocyte [Sus scrofa]"	0.5	Down	0.0244	FABP9	14.736	80.827	49.2	7	12	6	0.483	0.73	0.87	1.632	1.148	1.382
	V5KXW5	Retinol-binding protein OS=Capra hircus OX=9925 PE=2 SV=1	0.481	Down	0.021957	---	22.925	44.215	25.9	7	7	7	0.948	0.595	0.548	1.63	1.137	1.584
	A0A452E6T2	---	0.559	Down	0.0122171	PHYHIP	37.516	31.275	13	4	4	4	0.615	0.934	0.673	1.32	1.209	1.447
	A0A452EF11	"Nesprin-1, partial [Stegodyphus mimosarum]"	1.717	Up	0.021681	SYNE3	112.26	54.448	10.1	8	8	8	1.117	1.147	1.459	0.823	0.788	0.557
	A0A452FGT4	SPARC precursor [Sus scrofa]	0.489	Down	0.0076003	SPARC	32.3	31.069	11	4	5	4	0.781	0.636	0.689	1.428	1.125	1.75
	A0A452EWD5	thrombospondin-2 precursor [Bos taurus]	2.188	Up	0.041744	THBS2	129.84	11.559	1.9	2	2	2	1.936	1.256	0.928	0.48	0.619	0.784
	A0A452EZ37	Versican core protein [Larimichthys crocea]	0.525	Down	0.032197	HAPLN3	41.18	30.513	13.6	4	4	4	0.578	0.552	0.894	1.006	1.263	1.587
	A0A452FPT0	---	0.54	Down	0.033604	MARCKSL1	19.007	33.123	14.7	2	4	2	0.627	0.741	0.788	0.923	1.427	1.641
	A0A452DNR6	serpin H1 precursor [Rattus norvegicus]	0.557	Down	0.02216	SERPINH1	46.506	174.73	37.1	15	22	15	0.807	0.74	0.787	1.743	1.03	1.419
	A0A452G990	adenosylhomocysteinase [Sus scrofa]	0.529	Down	0.0024607	AHCY	47.664	308.14	51.9	26	42	26	0.647	0.834	0.657	1.232	1.363	1.445
	A0A452FKY6	antigen peptide transporter 1 [Sus scrofa]	1.665	Up	0.028024	TAP1	81.568	11.024	2.7	2	2	2	1.248	1.11	1.324	0.662	0.962	0.588
	A0A452FYT4	Regulator of microtubule dynamics protein 3 [Zootermopsis nevadensis]	1.862	Up	2.0295e-05	RMDN3	51.988	11.544	4.2	2	2	2	1.233	1.276	1.311	0.676	0.711	0.665
	A0A452EFB7	---	5.39	Up	0.028258	SPINK9	9.3628	20.673	32.9	3	3	3	3.083	1.12	0.944	0.385	0.157	0.413
	A0A452G4W7	probable ATP-dependent RNA helicase DDX58 [Sus scrofa]	2.533	Up	4.0102e-05	DDX58	107.7	34.438	5.4	6	6	6	1.301	1.448	1.236	0.531	0.526	0.516
	A0A452G6V5	"Ornithine aminotransferase, mitochondrial [Zootermopsis nevadensis]"	0.533	Down	0.0108017	LOC108636344	47.119	109.11	21.2	8	14	8	0.802	0.794	0.578	1.149	1.36	1.571
	A0A452G6R5	"Dystonin, partial [Stegodyphus mimosarum]"	2.196	Up	0.039219	DST	298.51	67.554	4	9	9	6	0.841	1.267	1.571	0.522	0.756	0.397
	A0A452DYC3	"Prolyl 3-hydroxylase 1, partial [Zootermopsis nevadensis]"	0.509	Down	0.033939	P3H1	81.427	19.933	4.5	3	3	3	0.924	0.566	0.591	1.715	1.032	1.342
	O18809	Cytochrome P450 2F3 OS=Capra hircus OX=9925 GN=CYP2F3 PE=2 SV=1	4.341	Up	0.0055622	CYP2F3	55.961	37.68	14.9	6	6	5	0.931	1.563	1.699	0.234	0.451	0.281
	A0A452E2I5	ras GTPase-activating-like protein IQGAP1 isoform X2 [Exaiptasia pallida]	1.698	Up	0.020578	IQGAP1	184.52	323.31	35.4	54	74	53	1.022	1.332	1.294	0.744	0.84	0.565
	A0A452EIX1	"medium-chain specific acyl-CoA dehydrogenase, mitochondrial precursor [Bos taurus]"	1.822	Up	0.04766	LOC102179380	44.635	55.249	15.9	6	9	6	1.178	1.44	1.105	0.755	0.856	0.432
	A0A452EHB0	xanthine dehydrogenase/oxidase [Gallus gallus]	1.592	Up	0.0040354	AOX1	147.66	152.38	14.4	20	21	20	1.225	1.086	1.282	0.735	0.682	0.84
	A0A452FG45	dimethylaniline monooxygenase [N-oxide-forming] 3 [Anas platyrhynchos]	0.062	Down	0.00185655	FMO2	60.575	31.358	8.1	5	5	5	0.223	0.117	0.081	3.287	2.041	1.419
	A0A452EN21	peptidyl-prolyl cis-trans isomerase FKBP5 [Mus musculus]	1.503	Up	0.0105644	FKBP5	51.171	75.753	24.3	10	10	10	1.073	1.188	1.332	0.881	0.705	0.805
	A0A452DNB0	interferon-induced GTP-binding protein Mx1 [Ovis aries]	2.074	Up	0.01612	MX1	75.506	12.297	2.9	2	2	2	1.478	1.41	1.097	0.633	0.646	0.642
	A0A452FG93	Prolyl 4-hydroxylase subunit alpha-2 [Zootermopsis nevadensis]	0.552	Down	0.025516	P4HA2	58.776	22.614	7.3	3	3	3	0.924	0.644	0.692	1.656	1.061	1.375
	C6KGS6	Superoxide dismutase (Fragment) OS=Capra hircus OX=9925 GN=MnSOD PE=2 SV=1	1.954	Up	0.00514	MnSOD	23.74	57.85	21.5	5	7	5	1.597	1.255	1.069	0.646	0.672	0.689
	A0A452FPS2	mucin-5AC-like [Stylophora pistillata]	0.426	Down	0.0131356	FCGBP	274.57	197.06	9.8	19	22	19	0.474	0.572	0.866	1.301	1.373	1.815
	A0A452G2I6	insulin-like growth factor-binding protein 2 precursor [Bos taurus]	1.872	Up	0.025959	IGFBP2	32.328	22.397	13.4	3	3	3	1.389	0.982	1.562	0.671	0.577	0.853
	A0A452EM11	RecName: Full=Apolipoprotein C-III; Short=Apo-CIII; Short=ApoC-III; AltName: Full=Apolipoprotein C3; Flags: Precursor	0.318	Down	0.0187428	APOC3	10.767	81.417	52.6	4	5	4	0.89	0.373	0.398	2.2	1.325	1.692
	W5U312	Myeloperoxidase OS=Capra hircus OX=9925 GN=MPO PE=2 SV=1	1.816	Up	0.023859	MPO	81.399	20.044	4.3	3	3	3	1	1.243	1.499	0.54	0.704	0.817
	A0A452E166	signal transducer and activator of transcription 1 [Sus scrofa]	1.539	Up	0.0166381	STAT1	87.11	105.73	21.5	14	14	14	1.224	1.311	1.073	0.775	0.91	0.659
	A0A452E2U2	protein-arginine deiminase type-2 [Mus musculus]	0.459	Down	0.045941	PADI3	74.763	80.658	18.5	11	11	10	0.471	0.873	0.646	1.393	1.433	1.506
	A0A452F6C0	protein-arginine deiminase type-2 [Mus musculus]	0.526	Down	0.0049791	PADI1	73.536	39.642	12.5	7	7	6	0.611	0.742	0.805	1.398	1.169	1.539
	A0A452EKB3	IgG heavy chain precursor [Sus scrofa]	6.199	Up	0.0113224	---	35.578	74.786	20.2	6	11	2	2.786	1.426	0.933	0.327	0.162	0.341
	A0A452ETC4	---	2.351	Up	0.00156089	LOC102187755	19.316	30.618	25.6	4	5	4	1.221	1.182	1.601	0.561	0.517	0.625
	A0A452F6U2	"Ribonucleoside-diphosphate reductase large subunit, partial [Stegodyphus mimosarum]"	0.647	Down	0.03782	RRM1	87.534	32.316	6.9	5	5	5	0.901	0.793	0.766	1.141	1.057	1.607
	A0A452DT06	cadherin-2 precursor [Gallus gallus]	1.798	Up	0.048161	DSC1	93.823	122.86	19.5	14	17	14	1.649	0.896	1.266	0.712	0.588	0.819
	A0A452EK22	ceruloplasmin precursor [Sus scrofa]	0.383	Down	0.031575	CP	119.68	323.31	31.2	27	7	6	0.927	0.527	0.338	1.783	1.2	1.69
	A0A452FKE5	complement C3 [Gallus gallus]	0.237	Down	0.0023371	LOC102189753	190.81	323.31	24.5	39	14	6	0.526	0.434	0.37	2.461	1.324	1.819
	A0A452DVV1	Cytosol aminopeptidase [Stylophora pistillata]	0.624	Down	0.0154571	LAP3	56.196	323.31	46.8	22	27	22	0.852	0.852	0.72	1.211	1.116	1.555
	A0A452FU44	PREDICTED: versican core protein isoform X2 [Bos indicus]	2.076	Up	0.0168615	HAPLN1	40.252	30.862	12.1	4	6	4	1.028	1.223	1.714	0.518	0.659	0.733
	A0A452G0D9	desmoglein-4 precursor [Capra hircus]	0.476	Down	0.0493	DSG4	113.11	17.555	2.3	2	2	2	0.385	1.046	0.601	1.455	1.546	1.27
	A0A452FAU0	"Cystathionine gamma-lyase, partial [Stegodyphus mimosarum]"	0.474	Down	0.0076171	CTH	45.645	32.755	13.3	5	5	5	0.713	0.8	0.526	1.215	1.629	1.454
	A0A452E7R0	24-hydroxycholesterol 7-alpha-hydroxylase [Stylophora pistillata]	0.431	Down	0.032736	PTGIS	57.014	49.126	15.7	7	7	7	0.686	0.655	0.648	1.995	1.191	1.431
	A0A452F5Z1	Allene oxide synthase-lipoxygenase protein [Stylophora pistillata]	0.642	Down	0.0065561	ALOX15B	76.042	44.381	10.8	6	6	6	0.786	0.75	0.881	1.165	1.435	1.162
	A0A452F4D1	---	1.991	Up	0.038398	LOC102186944	19.46	25.011	20.9	4	4	2	0.993	1.341	1.542	0.797	0.428	0.722
	A0A452EH23	Calsyntenin-1 [Zootermopsis nevadensis]	0.619	Down	0.00100378	CLSTN1	106.36	27.41	4.5	4	4	4	0.763	0.841	0.799	1.419	1.21	1.256
	A0A452E3D3	mannose 6 phosphate receptor binding protein 1 [Bos taurus]	2.047	Up	0.039258	PLIN4	126.22	211.41	50.1	14	22	14	0.906	1.576	1.301	0.624	0.791	0.433
	D3INW8	Argininosuccinate synthetase 1 (Fragment) OS=Capra hircus OX=9925 PE=2 SV=1	0.59	Down	0.0137619	---	43.651	46.403	17.4	8	9	8	0.606	0.9	0.781	1.253	1.431	1.19
catalytic activity	A0A452E0A7	glutathione S-transferase Mu 1 [Bos taurus]	2.002	Up	0.033543	GSTM3	26.834	110.65	58.2	13	27	10	1.909	1.153	1.003	0.75	0.592	0.688
	A0A452EV25	"interferon-induced, double-stranded RNA-activated protein kinase [Sus scrofa]"	1.746	Up	0.020217	EIF2AK2	59.399	35.661	6.7	4	4	4	1.108	1.492	1.111	0.568	0.837	0.72
	A0A452EJ14	dipeptidyl peptidase 1 precursor [Gallus gallus]	1.638	Up	0.0070821	CTSC	51.859	50.112	11.7	5	6	5	1.326	1.177	1.293	0.662	0.749	0.907
	A0A452G3I2	delta(24)-sterol reductase precursor [Homo sapiens]	2.468	Up	0.046338	DHCR24	60.195	22.596	5.4	3	3	3	0.788	1.624	1.455	0.507	0.726	0.334
	A0A452FD14	"Glycerol-3-phosphate dehydrogenase [NAD+], cytoplasmic [Zootermopsis nevadensis]"	2.051	Up	0.029204	GPD1	38.681	68.182	22.9	9	10	8	1.203	1.435	1.286	0.808	0.713	0.392
	A0A452FKI3	UTP--glucose-1-phosphate uridylyltransferase [Sus scrofa]	1.532	Up	0.0060969	UGP2	56.376	206.6	34.9	17	23	17	1.059	1.363	1.162	0.799	0.807	0.734
	A0A452G7L4	S-adenosylmethionine synthase isoform type-1 [Stylophora pistillata]	0.607	Down	0.00112257	MAT2A	45.654	130.71	20.1	8	8	6	0.839	0.779	0.807	1.342	1.2	1.453
	A0A452F283	4F2 cell-surface antigen heavy chain [Bos taurus]	0.552	Down	0.00131965	SLC3A2	63.29	57.286	15.4	7	9	7	0.768	0.645	0.778	1.239	1.435	1.296
	A0A452EDN1	"Dehydrogenase/reductase SDR family protein 7-like protein, partial [Stegodyphus mimosarum]"	1.729	Up	0.021096	DHRS7B	35.222	16.396	7.1	2	2	2	1.066	1.326	1.307	0.711	0.878	0.551
	A0A452E5E0	cystathionine beta-synthase [Bos taurus]	0.563	Down	0.03086	CBS	63.612	117.34	19.5	11	13	11	0.565	0.832	0.784	0.992	1.515	1.369
	A0A452F2I9	LOW QUALITY PROTEIN: inosine-5'-monophosphate dehydrogenase 1b-like [Stylophora pistillata]	0.522	Down	0.00118036	IMPDH1	61.317	19.058	6.7	4	4	3	0.752	0.677	0.798	1.393	1.284	1.59
	A0A452F2I0	pantetheinase-like [Exaiptasia pallida]	0.317	Down	0.0124762	VNN1	57.435	55.223	15	6	8	6	0.779	0.497	0.352	2.132	1.28	1.725
	A0A452F5M9	neprilysin [Canis lupus familiaris]	2.32	Up	0.011379	MME	79.749	20.526	4	3	3	3	1.874	1.036	1.248	0.608	0.537	0.647
	A0A452G990	adenosylhomocysteinase [Sus scrofa]	0.529	Down	0.0024607	AHCY	47.664	308.14	51.9	26	42	26	0.647	0.834	0.657	1.232	1.363	1.445
	A0A452G606	---	0.574	Down	0.0105399	GLYATL2	34.876	40.364	21.8	5	6	5	0.62	0.856	0.856	1.279	1.257	1.524
	A0A452FHI6	pterin-4-alpha-carbinolamine dehydratase [Mus musculus]	0.438	Down	0.045964	PCBD1	12.044	13.297	16.5	2	2	2	0.794	0.463	0.742	1.479	0.973	2.114
	A0A452FKY6	antigen peptide transporter 1 [Sus scrofa]	1.665	Up	0.028024	TAP1	81.568	11.024	2.7	2	2	2	1.248	1.11	1.324	0.662	0.962	0.588
	A0A452FW76	17-beta-hydroxysteroid dehydrogenase 14 [Stylophora pistillata]	0.287	Down	0.0099224	HSD17B14	28.315	13.596	11.1	2	2	2	0.63	0.577	0.308	2.074	1.254	1.958
	A0A452G4W7	probable ATP-dependent RNA helicase DDX58 [Sus scrofa]	2.533	Up	4.0102e-05	DDX58	107.7	34.438	5.4	6	6	6	1.301	1.448	1.236	0.531	0.526	0.516
	A0A452EMC8	amine oxidase [flavin-containing] A [Sus scrofa]	1.747	Up	0.03494	MAOA	49.537	48.281	17.8	7	9	6	1.109	1.473	1.119	0.789	0.825	0.505
	A0A452G6V5	"Ornithine aminotransferase, mitochondrial [Zootermopsis nevadensis]"	0.533	Down	0.0108017	LOC108636344	47.119	109.11	21.2	8	14	8	0.802	0.794	0.578	1.149	1.36	1.571
	D4P8J3	3-hydroxy-3-methylglutaryl coenzyme A synthase OS=Capra hircus OX=9925 GN=HMGCS2 PE=2 SV=1	2.005	Up	0.027615	HMGCS2	56.904	13.917	6.7	3	3	2	1.565	0.975	1.444	0.782	0.716	0.489
	A0A452DYC3	"Prolyl 3-hydroxylase 1, partial [Zootermopsis nevadensis]"	0.509	Down	0.033939	P3H1	81.427	19.933	4.5	3	3	3	0.924	0.566	0.591	1.715	1.032	1.342
	O18809	Cytochrome P450 2F3 OS=Capra hircus OX=9925 GN=CYP2F3 PE=2 SV=1	4.341	Up	0.0055622	CYP2F3	55.961	37.68	14.9	6	6	5	0.931	1.563	1.699	0.234	0.451	0.281
	A0A452E2N4	MOGAT3-like protein variant [Ovis aries]	2.221	Up	0.0145191	LOC108633884	37.476	32.038	9.8	4	4	4	1.522	1.225	1.256	0.489	0.844	0.469
	A0A452G2Q3	"Glutamine synthetase 2 cytoplasmic, partial [Stegodyphus mimosarum]"	0.483	Down	0.0174184	GLUL	42.045	57.737	20.4	7	9	6	0.757	0.837	0.468	1.555	1.485	1.233
	A0A452EIX1	"medium-chain specific acyl-CoA dehydrogenase, mitochondrial precursor [Bos taurus]"	1.822	Up	0.04766	LOC102179380	44.635	55.249	15.9	6	9	6	1.178	1.44	1.105	0.755	0.856	0.432
	A0A452FN38	chymotrypsin-C-like [Stylophora pistillata]	4.117	Up	0.00116049	LOC108638461	27.543	54.59	25.5	6	8	5	1.409	1.102	1.931	0.383	0.365	0.331
	A0A452EHB0	xanthine dehydrogenase/oxidase [Gallus gallus]	1.592	Up	0.0040354	AOX1	147.66	152.38	14.4	20	21	20	1.225	1.086	1.282	0.735	0.682	0.84
	A0A452FG45	dimethylaniline monooxygenase [N-oxide-forming] 3 [Anas platyrhynchos]	0.062	Down	0.00185655	FMO2	60.575	31.358	8.1	5	5	5	0.223	0.117	0.081	3.287	2.041	1.419
	A0A452DNB0	interferon-induced GTP-binding protein Mx1 [Ovis aries]	2.074	Up	0.01612	MX1	75.506	12.297	2.9	2	2	2	1.478	1.41	1.097	0.633	0.646	0.642
	A0A452FHI0	methyltransferase-like protein 7A [Stylophora pistillata]	1.604	Up	0.020618	LOC102168424	28.281	24.502	14.3	4	4	4	1.089	1.455	1.082	0.871	0.727	0.663
	A0A452FG93	Prolyl 4-hydroxylase subunit alpha-2 [Zootermopsis nevadensis]	0.552	Down	0.025516	P4HA2	58.776	22.614	7.3	3	3	3	0.924	0.644	0.692	1.656	1.061	1.375
	A0A452FGJ8	"Inactive dipeptidyl peptidase 10, partial [Stegodyphus mimosarum]"	1.979	Up	0.026082	DPP4	88.28	52.643	10.2	7	7	7	1.207	1.113	1.566	0.548	0.516	0.9
	A0A452FFP9	aldehyde dehydrogenase family 1 member A3 isoform 1 [Homo sapiens]	0.606	Down	0.038799	ALDH1A3	56.185	36.309	15	8	9	5	0.799	0.777	0.8	1.233	1.121	1.564
	A0A452DNY1	Enoyl-CoA hydratase domain-containing protein 1 [Zootermopsis nevadensis]	2.284	Up	0.0065824	ECHDC1	33.013	217.67	41.2	10	14	10	1.353	1.434	1.272	0.594	0.751	0.432
	C6KGS6	Superoxide dismutase (Fragment) OS=Capra hircus OX=9925 GN=MnSOD PE=2 SV=1	1.954	Up	0.00514	MnSOD	23.74	57.85	21.5	5	7	5	1.597	1.255	1.069	0.646	0.672	0.689
	A0A452EST6	"ferrochelatase, mitochondrial-like isoform X1 [Stylophora pistillata]"	2.08	Up	0.0177247	FECH	46.584	14.387	7	2	2	2	1.598	1.236	1.192	0.762	0.726	0.448
	W5U312	Myeloperoxidase OS=Capra hircus OX=9925 GN=MPO PE=2 SV=1	1.816	Up	0.023859	MPO	81.399	20.044	4.3	3	3	3	1	1.243	1.499	0.54	0.704	0.817
	A0A452G8M5	CTP synthase 1 [Stylophora pistillata]	0.589	Down	0.0083841	CTPS1	66.793	47.711	11.2	6	7	5	0.667	0.879	0.78	1.139	1.338	1.472
	A0A452E2U2	protein-arginine deiminase type-2 [Mus musculus]	0.459	Down	0.045941	PADI3	74.763	80.658	18.5	11	11	10	0.471	0.873	0.646	1.393	1.433	1.506
	A0A452F6C0	protein-arginine deiminase type-2 [Mus musculus]	0.526	Down	0.0049791	PADI1	73.536	39.642	12.5	7	7	6	0.611	0.742	0.805	1.398	1.169	1.539
	A0A452F6U2	"Ribonucleoside-diphosphate reductase large subunit, partial [Stegodyphus mimosarum]"	0.647	Down	0.03782	RRM1	87.534	32.316	6.9	5	5	5	0.901	0.793	0.766	1.141	1.057	1.607
	A0A452EK22	ceruloplasmin precursor [Sus scrofa]	0.383	Down	0.031575	CP	119.68	323.31	31.2	27	7	6	0.927	0.527	0.338	1.783	1.2	1.69
	A0A060INS8	Cathepsin H OS=Capra hircus OX=9925 GN=CTSH PE=2 SV=1	0.558	Down	0.0073176	CTSH	37.387	55.604	12.8	4	5	4	0.716	0.718	0.855	1.28	1.182	1.639
	A0A452DVV1	Cytosol aminopeptidase [Stylophora pistillata]	0.624	Down	0.0154571	LAP3	56.196	323.31	46.8	22	27	22	0.852	0.852	0.72	1.211	1.116	1.555
	A0A452EN11	hepatocyte growth factor precursor [Bos taurus]	0.638	Down	0.023003	MST1	80.994	11.481	2.5	2	2	2	0.953	0.676	0.86	1.364	1.115	1.424
	A0A452FAU0	"Cystathionine gamma-lyase, partial [Stegodyphus mimosarum]"	0.474	Down	0.0076171	CTH	45.645	32.755	13.3	5	5	5	0.713	0.8	0.526	1.215	1.629	1.454
	A0A452E7R0	24-hydroxycholesterol 7-alpha-hydroxylase [Stylophora pistillata]	0.431	Down	0.032736	PTGIS	57.014	49.126	15.7	7	7	7	0.686	0.655	0.648	1.995	1.191	1.431
	A0A452F5Z1	Allene oxide synthase-lipoxygenase protein [Stylophora pistillata]	0.642	Down	0.0065561	ALOX15B	76.042	44.381	10.8	6	6	6	0.786	0.75	0.881	1.165	1.435	1.162
	A0A452EYG4	LOW QUALITY PROTEIN: protein-glucosylgalactosylhydroxylysine glucosidase-like [Stylophora pistillata]	0.511	Down	0.021879	PGGHG	76.989	18.779	6.1	3	3	3	0.883	0.491	0.73	1.594	1.291	1.231
	A0A452FTN4	putative phosphoserine aminotransferase [Zootermopsis nevadensis]	0.52	Down	0.0073814	PSAT1	40.462	104.57	36.5	13	18	13	0.643	0.85	0.67	1.156	1.614	1.389
	D3INW8	Argininosuccinate synthetase 1 (Fragment) OS=Capra hircus OX=9925 PE=2 SV=1	0.59	Down	0.0137619	---	43.651	46.403	17.4	8	9	8	0.606	0.9	0.781	1.253	1.431	1.19
transporter activity	A0A452EIY5	"fatty acid-binding protein, adipocyte [Sus scrofa]"	0.5	Down	0.0244	FABP9	14.736	80.827	49.2	7	12	6	0.483	0.73	0.87	1.632	1.148	1.382
	A0A452FBF2	large neutral amino acids transporter small subunit 1 [Mus musculus]	0.495	Down	0.0068608	SLC7A5	55.011	11.225	3.2	2	2	2	0.805	0.722	0.585	1.288	1.717	1.26
	V5KXW5	Retinol-binding protein OS=Capra hircus OX=9925 PE=2 SV=1	0.481	Down	0.021957	---	22.925	44.215	25.9	7	7	7	0.948	0.595	0.548	1.63	1.137	1.584
	A0A452FKY6	antigen peptide transporter 1 [Sus scrofa]	1.665	Up	0.028024	TAP1	81.568	11.024	2.7	2	2	2	1.248	1.11	1.324	0.662	0.962	0.588
	A0A452ETC4	---	2.351	Up	0.00156089	LOC102187755	19.316	30.618	25.6	4	5	4	1.221	1.182	1.601	0.561	0.517	0.625
	A0A452DQ32	gap junction alpha-1 protein [Sus scrofa]	0.608	Down	0.0063175	GJA1	43.058	39.13	11.3	5	6	5	0.651	0.871	0.827	1.321	1.343	1.201
	A0A452F4D1	---	1.991	Up	0.038398	LOC102186944	19.46	25.011	20.9	4	4	2	0.993	1.341	1.542	0.797	0.428	0.722
molecular function regulator	A0A452DXE2	RecName: Full=Complement C3; Contains: RecName: Full=Complement C3 beta chain; Contains:RecName: Full=C3-beta-c; Short=C3bc; Contains: RecName: Full=Complement C3 alpha chain; Contains: RecName: Full=C3a anaphylatoxin;Contains: RecName: Full=Acylation stimulating protein;Short=ASP; AltName: Full=C3adesArg; Contains: RecName:Full=Complement C3b alpha' chain; Contains: RecName: Full=Complement C3c …	0.384	Down	0.037476	C3	187.2	323.31	37	65	39	19	0.985	0.412	0.474	2.081	1.113	1.673
	A0A452DNR6	serpin H1 precursor [Rattus norvegicus]	0.557	Down	0.02216	SERPINH1	46.506	174.73	37.1	15	22	15	0.807	0.74	0.787	1.743	1.03	1.419
	A0A452DYR7	cystatin-C precursor [Sus scrofa]	0.666	Down	0.037877	LOC102184534	18.024	20.272	23.8	3	3	3	1.069	0.767	0.722	1.147	1.272	1.422
	A0A452E4V7	leukocyte elastase inhibitor-like [Stylophora pistillata]	0.496	Down	0.025063	SERPINC1	52.048	185.51	39	19	25	19	0.938	0.627	0.561	1.578	1.084	1.626
	A0A452EZ91	RecName: Full=Cystatin-B; AltName: Full=Stefin-B	6.083	Up	0.00142206	CSTA	11.055	55.267	53.1	3	7	3	1.508	1.085	2.121	0.288	0.201	0.286
	A0A452FKE5	complement C3 [Gallus gallus]	0.237	Down	0.0023371	LOC102189753	190.81	323.31	24.5	39	14	6	0.526	0.434	0.37	2.461	1.324	1.819
other | electron carrier activity	A0A452EHB0	xanthine dehydrogenase/oxidase [Gallus gallus]	1.592	Up	0.0040354	AOX1	147.66	152.38	14.4	20	21	20	1.225	1.086	1.282	0.735	0.682	0.84
other | antioxidant activity	C6KGS6	Superoxide dismutase (Fragment) OS=Capra hircus OX=9925 GN=MnSOD PE=2 SV=1	1.954	Up	0.00514	MnSOD	23.74	57.85	21.5	5	7	5	1.597	1.255	1.069	0.646	0.672	0.689
	W5U312	Myeloperoxidase OS=Capra hircus OX=9925 GN=MPO PE=2 SV=1	1.816	Up	0.023859	MPO	81.399	20.044	4.3	3	3	3	1	1.243	1.499	0.54	0.704	0.817
other | molecular transducer activity	A0A452E6R6	deleted in malignant brain tumors 1 protein precursor [Sus scrofa]	2.593	Up	0.026301	---	120.12	34.827	4.8	3	3	3	0.846	1.213	2.032	0.569	0.483	0.526
	A0A452ERW4	scavenger receptor cysteine-rich type 1 protein M130 precursor [Sus scrofa]	1.943	Up	0.0026593	CD163	117.75	105.22	12.6	12	13	12	1.421	1.38	1.146	0.698	0.584	0.749
other | structural molecule activity	A0A452F6J7	type I cytokeratin [Danio rerio]	0.607	Down	0.023501	KRT15	48.806	226.62	49.7	24	27	11	0.848	0.643	0.891	1.372	1.073	1.478
	A0A452DMR7	Keratin-associated protein 3-1 OS=Capra hircus OX=9925 GN=KRTAP3-1 PE=4 SV=1	0.29	Down	0.031205	KRTAP3-1	10.471	70.98	15.3	2	3	2	0.197	0.56	0.719	1.815	1.983	1.296
other | nucleic acid binding transcription factor activity	A0A452E166	signal transducer and activator of transcription 1 [Sus scrofa]	1.539	Up	0.0166381	STAT1	87.11	105.73	21.5	14	14	14	1.224	1.311	1.073	0.775	0.91	0.659

## Sheet: Down Classification
GO Terms Level 1	GO Terms Level 2	No. of Protein
Biological Process	metabolic process	28
	single-organism process	21
	cellular process	17
	biological regulation	6
	localization	5
	biological adhesion	4
	response to stimulus	4
	signaling	3
	developmental process	2
	immune system process	2
	multicellular organismal process	2
Cellular Component	cell	14
	extracellular region	7
	membrane	6
	organelle	5
	supramolecular complex	3
	macromolecular complex	2
	cell junction	1
Molecular Function	binding	31
	catalytic activity	29
	molecular function regulator	5
	transporter activity	4
	structural molecule activity	2

## Sheet: Down list
Category	Protein accession	Protein description	Ratio	Regulated Type	P value	Gene name	MW [kDa]	Score	Coverage [%]	Peptides	PSMs	Unique peptides	EDAR_01	EDAR_02	EDAR_03	WT_01	WT_02	WT_03
metabolic process	A0A452DXE2	RecName: Full=Complement C3; Contains: RecName: Full=Complement C3 beta chain; Contains:RecName: Full=C3-beta-c; Short=C3bc; Contains: RecName: Full=Complement C3 alpha chain; Contains: RecName: Full=C3a anaphylatoxin;Contains: RecName: Full=Acylation stimulating protein;Short=ASP; AltName: Full=C3adesArg; Contains: RecName:Full=Complement C3b alpha' chain; Contains: RecName: Full=Complement C3c …	0.384	Down	0.037476	C3	187.2	323.31	37	65	39	19	0.985	0.412	0.474	2.081	1.113	1.673
	A0A452G7L4	S-adenosylmethionine synthase isoform type-1 [Stylophora pistillata]	0.607	Down	0.00112257	MAT2A	45.654	130.71	20.1	8	8	6	0.839	0.779	0.807	1.342	1.2	1.453
	A0A452F283	4F2 cell-surface antigen heavy chain [Bos taurus]	0.552	Down	0.00131965	SLC3A2	63.29	57.286	15.4	7	9	7	0.768	0.645	0.778	1.239	1.435	1.296
	A0A452E5E0	cystathionine beta-synthase [Bos taurus]	0.563	Down	0.03086	CBS	63.612	117.34	19.5	11	13	11	0.565	0.832	0.784	0.992	1.515	1.369
	A0A452F2I9	LOW QUALITY PROTEIN: inosine-5'-monophosphate dehydrogenase 1b-like [Stylophora pistillata]	0.522	Down	0.00118036	IMPDH1	61.317	19.058	6.7	4	4	3	0.752	0.677	0.798	1.393	1.284	1.59
	A0A452F2I0	pantetheinase-like [Exaiptasia pallida]	0.317	Down	0.0124762	VNN1	57.435	55.223	15	6	8	6	0.779	0.497	0.352	2.132	1.28	1.725
	A0A452G990	adenosylhomocysteinase [Sus scrofa]	0.529	Down	0.0024607	AHCY	47.664	308.14	51.9	26	42	26	0.647	0.834	0.657	1.232	1.363	1.445
	A0A452FHI6	pterin-4-alpha-carbinolamine dehydratase [Mus musculus]	0.438	Down	0.045964	PCBD1	12.044	13.297	16.5	2	2	2	0.794	0.463	0.742	1.479	0.973	2.114
	A0A452DYC3	"Prolyl 3-hydroxylase 1, partial [Zootermopsis nevadensis]"	0.509	Down	0.033939	P3H1	81.427	19.933	4.5	3	3	3	0.924	0.566	0.591	1.715	1.032	1.342
	A0A452G2Q3	"Glutamine synthetase 2 cytoplasmic, partial [Stegodyphus mimosarum]"	0.483	Down	0.0174184	GLUL	42.045	57.737	20.4	7	9	6	0.757	0.837	0.468	1.555	1.485	1.233
	A0A452FG45	dimethylaniline monooxygenase [N-oxide-forming] 3 [Anas platyrhynchos]	0.062	Down	0.00185655	FMO2	60.575	31.358	8.1	5	5	5	0.223	0.117	0.081	3.287	2.041	1.419
	A0A452FG93	Prolyl 4-hydroxylase subunit alpha-2 [Zootermopsis nevadensis]	0.552	Down	0.025516	P4HA2	58.776	22.614	7.3	3	3	3	0.924	0.644	0.692	1.656	1.061	1.375
	A0A452FFP9	aldehyde dehydrogenase family 1 member A3 isoform 1 [Homo sapiens]	0.606	Down	0.038799	ALDH1A3	56.185	36.309	15	8	9	5	0.799	0.777	0.8	1.233	1.121	1.564
	A0A452EM11	RecName: Full=Apolipoprotein C-III; Short=Apo-CIII; Short=ApoC-III; AltName: Full=Apolipoprotein C3; Flags: Precursor	0.318	Down	0.0187428	APOC3	10.767	81.417	52.6	4	5	4	0.89	0.373	0.398	2.2	1.325	1.692
	A0A452G8M5	CTP synthase 1 [Stylophora pistillata]	0.589	Down	0.0083841	CTPS1	66.793	47.711	11.2	6	7	5	0.667	0.879	0.78	1.139	1.338	1.472
	A0A452E2U2	protein-arginine deiminase type-2 [Mus musculus]	0.459	Down	0.045941	PADI3	74.763	80.658	18.5	11	11	10	0.471	0.873	0.646	1.393	1.433	1.506
	A0A452F6C0	protein-arginine deiminase type-2 [Mus musculus]	0.526	Down	0.0049791	PADI1	73.536	39.642	12.5	7	7	6	0.611	0.742	0.805	1.398	1.169	1.539
	A0A452F6U2	"Ribonucleoside-diphosphate reductase large subunit, partial [Stegodyphus mimosarum]"	0.647	Down	0.03782	RRM1	87.534	32.316	6.9	5	5	5	0.901	0.793	0.766	1.141	1.057	1.607
	A0A452EK22	ceruloplasmin precursor [Sus scrofa]	0.383	Down	0.031575	CP	119.68	323.31	31.2	27	7	6	0.927	0.527	0.338	1.783	1.2	1.69
	A0A060INS8	Cathepsin H OS=Capra hircus OX=9925 GN=CTSH PE=2 SV=1	0.558	Down	0.0073176	CTSH	37.387	55.604	12.8	4	5	4	0.716	0.718	0.855	1.28	1.182	1.639
	A0A452FKE5	complement C3 [Gallus gallus]	0.237	Down	0.0023371	LOC102189753	190.81	323.31	24.5	39	14	6	0.526	0.434	0.37	2.461	1.324	1.819
	A0A452DVV1	Cytosol aminopeptidase [Stylophora pistillata]	0.624	Down	0.0154571	LAP3	56.196	323.31	46.8	22	27	22	0.852	0.852	0.72	1.211	1.116	1.555
	A0A452EN11	hepatocyte growth factor precursor [Bos taurus]	0.638	Down	0.023003	MST1	80.994	11.481	2.5	2	2	2	0.953	0.676	0.86	1.364	1.115	1.424
	A0A452E7R0	24-hydroxycholesterol 7-alpha-hydroxylase [Stylophora pistillata]	0.431	Down	0.032736	PTGIS	57.014	49.126	15.7	7	7	7	0.686	0.655	0.648	1.995	1.191	1.431
	A0A452F5Z1	Allene oxide synthase-lipoxygenase protein [Stylophora pistillata]	0.642	Down	0.0065561	ALOX15B	76.042	44.381	10.8	6	6	6	0.786	0.75	0.881	1.165	1.435	1.162
	A0A452EYG4	LOW QUALITY PROTEIN: protein-glucosylgalactosylhydroxylysine glucosidase-like [Stylophora pistillata]	0.511	Down	0.021879	PGGHG	76.989	18.779	6.1	3	3	3	0.883	0.491	0.73	1.594	1.291	1.231
	A0A452FTN4	putative phosphoserine aminotransferase [Zootermopsis nevadensis]	0.52	Down	0.0073814	PSAT1	40.462	104.57	36.5	13	18	13	0.643	0.85	0.67	1.156	1.614	1.389
	D3INW8	Argininosuccinate synthetase 1 (Fragment) OS=Capra hircus OX=9925 PE=2 SV=1	0.59	Down	0.0137619	---	43.651	46.403	17.4	8	9	8	0.606	0.9	0.781	1.253	1.431	1.19
single-organism process	A0A452FBF2	large neutral amino acids transporter small subunit 1 [Mus musculus]	0.495	Down	0.0068608	SLC7A5	55.011	11.225	3.2	2	2	2	0.805	0.722	0.585	1.288	1.717	1.26
	A0A452E5E0	cystathionine beta-synthase [Bos taurus]	0.563	Down	0.03086	CBS	63.612	117.34	19.5	11	13	11	0.565	0.832	0.784	0.992	1.515	1.369
	A0A452F2I9	LOW QUALITY PROTEIN: inosine-5'-monophosphate dehydrogenase 1b-like [Stylophora pistillata]	0.522	Down	0.00118036	IMPDH1	61.317	19.058	6.7	4	4	3	0.752	0.677	0.798	1.393	1.284	1.59
	A0A452FGT4	SPARC precursor [Sus scrofa]	0.489	Down	0.0076003	SPARC	32.3	31.069	11	4	5	4	0.781	0.636	0.689	1.428	1.125	1.75
	A0A452G990	adenosylhomocysteinase [Sus scrofa]	0.529	Down	0.0024607	AHCY	47.664	308.14	51.9	26	42	26	0.647	0.834	0.657	1.232	1.363	1.445
	A0A452G0L1	---	0.306	Down	0.0041369	IVL	47.777	42.09	14.9	5	6	5	0.32	0.614	0.523	1.4	1.737	1.62
	A0A452DYC3	"Prolyl 3-hydroxylase 1, partial [Zootermopsis nevadensis]"	0.509	Down	0.033939	P3H1	81.427	19.933	4.5	3	3	3	0.924	0.566	0.591	1.715	1.032	1.342
	A0A452G2Q3	"Glutamine synthetase 2 cytoplasmic, partial [Stegodyphus mimosarum]"	0.483	Down	0.0174184	GLUL	42.045	57.737	20.4	7	9	6	0.757	0.837	0.468	1.555	1.485	1.233
	A0A452FG45	dimethylaniline monooxygenase [N-oxide-forming] 3 [Anas platyrhynchos]	0.062	Down	0.00185655	FMO2	60.575	31.358	8.1	5	5	5	0.223	0.117	0.081	3.287	2.041	1.419
	A0A452FG93	Prolyl 4-hydroxylase subunit alpha-2 [Zootermopsis nevadensis]	0.552	Down	0.025516	P4HA2	58.776	22.614	7.3	3	3	3	0.924	0.644	0.692	1.656	1.061	1.375
	A0A452FFP9	aldehyde dehydrogenase family 1 member A3 isoform 1 [Homo sapiens]	0.606	Down	0.038799	ALDH1A3	56.185	36.309	15	8	9	5	0.799	0.777	0.8	1.233	1.121	1.564
	A0A452EM11	RecName: Full=Apolipoprotein C-III; Short=Apo-CIII; Short=ApoC-III; AltName: Full=Apolipoprotein C3; Flags: Precursor	0.318	Down	0.0187428	APOC3	10.767	81.417	52.6	4	5	4	0.89	0.373	0.398	2.2	1.325	1.692
	A0A452G8M5	CTP synthase 1 [Stylophora pistillata]	0.589	Down	0.0083841	CTPS1	66.793	47.711	11.2	6	7	5	0.667	0.879	0.78	1.139	1.338	1.472
	A0A452F6U2	"Ribonucleoside-diphosphate reductase large subunit, partial [Stegodyphus mimosarum]"	0.647	Down	0.03782	RRM1	87.534	32.316	6.9	5	5	5	0.901	0.793	0.766	1.141	1.057	1.607
	A0A452DQ32	gap junction alpha-1 protein [Sus scrofa]	0.608	Down	0.0063175	GJA1	43.058	39.13	11.3	5	6	5	0.651	0.871	0.827	1.321	1.343	1.201
	A0A452EK22	ceruloplasmin precursor [Sus scrofa]	0.383	Down	0.031575	CP	119.68	323.31	31.2	27	7	6	0.927	0.527	0.338	1.783	1.2	1.69
	A0A452FQ78	"Neuronal migration protein doublecortin, partial [Stegodyphus mimosarum]"	0.56	Down	0.0196588	DCLK1	40.47	14.364	5.5	2	2	2	0.668	0.782	0.83	1.316	1.061	1.696
	A0A452E7R0	24-hydroxycholesterol 7-alpha-hydroxylase [Stylophora pistillata]	0.431	Down	0.032736	PTGIS	57.014	49.126	15.7	7	7	7	0.686	0.655	0.648	1.995	1.191	1.431
	A0A452F5Z1	Allene oxide synthase-lipoxygenase protein [Stylophora pistillata]	0.642	Down	0.0065561	ALOX15B	76.042	44.381	10.8	6	6	6	0.786	0.75	0.881	1.165	1.435	1.162
	A0A452FTN4	putative phosphoserine aminotransferase [Zootermopsis nevadensis]	0.52	Down	0.0073814	PSAT1	40.462	104.57	36.5	13	18	13	0.643	0.85	0.67	1.156	1.614	1.389
	D3INW8	Argininosuccinate synthetase 1 (Fragment) OS=Capra hircus OX=9925 PE=2 SV=1	0.59	Down	0.0137619	---	43.651	46.403	17.4	8	9	8	0.606	0.9	0.781	1.253	1.431	1.19
cellular process	A0A452G7L4	S-adenosylmethionine synthase isoform type-1 [Stylophora pistillata]	0.607	Down	0.00112257	MAT2A	45.654	130.71	20.1	8	8	6	0.839	0.779	0.807	1.342	1.2	1.453
	A0A452E5E0	cystathionine beta-synthase [Bos taurus]	0.563	Down	0.03086	CBS	63.612	117.34	19.5	11	13	11	0.565	0.832	0.784	0.992	1.515	1.369
	A0A452F2I9	LOW QUALITY PROTEIN: inosine-5'-monophosphate dehydrogenase 1b-like [Stylophora pistillata]	0.522	Down	0.00118036	IMPDH1	61.317	19.058	6.7	4	4	3	0.752	0.677	0.798	1.393	1.284	1.59
	A0A452FGT4	SPARC precursor [Sus scrofa]	0.489	Down	0.0076003	SPARC	32.3	31.069	11	4	5	4	0.781	0.636	0.689	1.428	1.125	1.75
	A0A452G990	adenosylhomocysteinase [Sus scrofa]	0.529	Down	0.0024607	AHCY	47.664	308.14	51.9	26	42	26	0.647	0.834	0.657	1.232	1.363	1.445
	A0A452FHI6	pterin-4-alpha-carbinolamine dehydratase [Mus musculus]	0.438	Down	0.045964	PCBD1	12.044	13.297	16.5	2	2	2	0.794	0.463	0.742	1.479	0.973	2.114
	A0A452G0L1	---	0.306	Down	0.0041369	IVL	47.777	42.09	14.9	5	6	5	0.32	0.614	0.523	1.4	1.737	1.62
	A0A452G2Q3	"Glutamine synthetase 2 cytoplasmic, partial [Stegodyphus mimosarum]"	0.483	Down	0.0174184	GLUL	42.045	57.737	20.4	7	9	6	0.757	0.837	0.468	1.555	1.485	1.233
	A0A452G8M5	CTP synthase 1 [Stylophora pistillata]	0.589	Down	0.0083841	CTPS1	66.793	47.711	11.2	6	7	5	0.667	0.879	0.78	1.139	1.338	1.472
	A0A452E2U2	protein-arginine deiminase type-2 [Mus musculus]	0.459	Down	0.045941	PADI3	74.763	80.658	18.5	11	11	10	0.471	0.873	0.646	1.393	1.433	1.506
	A0A452F6C0	protein-arginine deiminase type-2 [Mus musculus]	0.526	Down	0.0049791	PADI1	73.536	39.642	12.5	7	7	6	0.611	0.742	0.805	1.398	1.169	1.539
	A0A452F6U2	"Ribonucleoside-diphosphate reductase large subunit, partial [Stegodyphus mimosarum]"	0.647	Down	0.03782	RRM1	87.534	32.316	6.9	5	5	5	0.901	0.793	0.766	1.141	1.057	1.607
	A0A452DQ32	gap junction alpha-1 protein [Sus scrofa]	0.608	Down	0.0063175	GJA1	43.058	39.13	11.3	5	6	5	0.651	0.871	0.827	1.321	1.343	1.201
	A0A452FQ78	"Neuronal migration protein doublecortin, partial [Stegodyphus mimosarum]"	0.56	Down	0.0196588	DCLK1	40.47	14.364	5.5	2	2	2	0.668	0.782	0.83	1.316	1.061	1.696
	A0A452E7R0	24-hydroxycholesterol 7-alpha-hydroxylase [Stylophora pistillata]	0.431	Down	0.032736	PTGIS	57.014	49.126	15.7	7	7	7	0.686	0.655	0.648	1.995	1.191	1.431
	A0A452FTN4	putative phosphoserine aminotransferase [Zootermopsis nevadensis]	0.52	Down	0.0073814	PSAT1	40.462	104.57	36.5	13	18	13	0.643	0.85	0.67	1.156	1.614	1.389
	D3INW8	Argininosuccinate synthetase 1 (Fragment) OS=Capra hircus OX=9925 PE=2 SV=1	0.59	Down	0.0137619	---	43.651	46.403	17.4	8	9	8	0.606	0.9	0.781	1.253	1.431	1.19
biological regulation	A0A452DXE2	RecName: Full=Complement C3; Contains: RecName: Full=Complement C3 beta chain; Contains:RecName: Full=C3-beta-c; Short=C3bc; Contains: RecName: Full=Complement C3 alpha chain; Contains: RecName: Full=C3a anaphylatoxin;Contains: RecName: Full=Acylation stimulating protein;Short=ASP; AltName: Full=C3adesArg; Contains: RecName:Full=Complement C3b alpha' chain; Contains: RecName: Full=Complement C3c …	0.384	Down	0.037476	C3	187.2	323.31	37	65	39	19	0.985	0.412	0.474	2.081	1.113	1.673
	A0A452FGT4	SPARC precursor [Sus scrofa]	0.489	Down	0.0076003	SPARC	32.3	31.069	11	4	5	4	0.781	0.636	0.689	1.428	1.125	1.75
	A0A452E4V7	leukocyte elastase inhibitor-like [Stylophora pistillata]	0.496	Down	0.025063	SERPINC1	52.048	185.51	39	19	25	19	0.938	0.627	0.561	1.578	1.084	1.626
	A0A452FKE5	complement C3 [Gallus gallus]	0.237	Down	0.0023371	LOC102189753	190.81	323.31	24.5	39	14	6	0.526	0.434	0.37	2.461	1.324	1.819
	A0A452FQ78	"Neuronal migration protein doublecortin, partial [Stegodyphus mimosarum]"	0.56	Down	0.0196588	DCLK1	40.47	14.364	5.5	2	2	2	0.668	0.782	0.83	1.316	1.061	1.696
	A0A452EL04	BH3-interacting domain death agonist isoform 2 [Homo sapiens]	0.659	Down	3.0394e-07	BID	21.29	12.368	12.6	2	2	2	0.834	0.828	0.839	1.279	1.266	1.251
localization	B3VHM9	Albumin (Fragment) OS=Capra hircus OX=9925 PE=1 SV=1	0.462	Down	0.030142	---	66.312	323.31	88	86	241	49	0.998	0.586	0.495	1.699	1.158	1.643
	A0A452EIY5	"fatty acid-binding protein, adipocyte [Sus scrofa]"	0.5	Down	0.0244	FABP9	14.736	80.827	49.2	7	12	6	0.483	0.73	0.87	1.632	1.148	1.382
	A0A452FBF2	large neutral amino acids transporter small subunit 1 [Mus musculus]	0.495	Down	0.0068608	SLC7A5	55.011	11.225	3.2	2	2	2	0.805	0.722	0.585	1.288	1.717	1.26
	V5KXW5	Retinol-binding protein OS=Capra hircus OX=9925 PE=2 SV=1	0.481	Down	0.021957	---	22.925	44.215	25.9	7	7	7	0.948	0.595	0.548	1.63	1.137	1.584
	A0A452EM11	RecName: Full=Apolipoprotein C-III; Short=Apo-CIII; Short=ApoC-III; AltName: Full=Apolipoprotein C3; Flags: Precursor	0.318	Down	0.0187428	APOC3	10.767	81.417	52.6	4	5	4	0.89	0.373	0.398	2.2	1.325	1.692
biological adhesion	A0A452EZ37	Versican core protein [Larimichthys crocea]	0.525	Down	0.032197	HAPLN3	41.18	30.513	13.6	4	4	4	0.578	0.552	0.894	1.006	1.263	1.587
	A0A452G8V8	integrin alpha-2 precursor [Sus scrofa]	0.519	Down	0.026636	ITGA2	129.82	21.827	2.9	3	3	3	0.554	0.676	0.844	1.118	1.137	1.743
	A0A452G0D9	desmoglein-4 precursor [Capra hircus]	0.476	Down	0.0493	DSG4	113.11	17.555	2.3	2	2	2	0.385	1.046	0.601	1.455	1.546	1.27
	A0A452EH23	Calsyntenin-1 [Zootermopsis nevadensis]	0.619	Down	0.00100378	CLSTN1	106.36	27.41	4.5	4	4	4	0.763	0.841	0.799	1.419	1.21	1.256
response to stimulus	A0A452DXE2	RecName: Full=Complement C3; Contains: RecName: Full=Complement C3 beta chain; Contains:RecName: Full=C3-beta-c; Short=C3bc; Contains: RecName: Full=Complement C3 alpha chain; Contains: RecName: Full=C3a anaphylatoxin;Contains: RecName: Full=Acylation stimulating protein;Short=ASP; AltName: Full=C3adesArg; Contains: RecName:Full=Complement C3b alpha' chain; Contains: RecName: Full=Complement C3c …	0.384	Down	0.037476	C3	187.2	323.31	37	65	39	19	0.985	0.412	0.474	2.081	1.113	1.673
	A0A452FGT4	SPARC precursor [Sus scrofa]	0.489	Down	0.0076003	SPARC	32.3	31.069	11	4	5	4	0.781	0.636	0.689	1.428	1.125	1.75
	A0A452FKE5	complement C3 [Gallus gallus]	0.237	Down	0.0023371	LOC102189753	190.81	323.31	24.5	39	14	6	0.526	0.434	0.37	2.461	1.324	1.819
	A0A452FQ78	"Neuronal migration protein doublecortin, partial [Stegodyphus mimosarum]"	0.56	Down	0.0196588	DCLK1	40.47	14.364	5.5	2	2	2	0.668	0.782	0.83	1.316	1.061	1.696
signaling	A0A452FGT4	SPARC precursor [Sus scrofa]	0.489	Down	0.0076003	SPARC	32.3	31.069	11	4	5	4	0.781	0.636	0.689	1.428	1.125	1.75
	A0A452DQ32	gap junction alpha-1 protein [Sus scrofa]	0.608	Down	0.0063175	GJA1	43.058	39.13	11.3	5	6	5	0.651	0.871	0.827	1.321	1.343	1.201
	A0A452FQ78	"Neuronal migration protein doublecortin, partial [Stegodyphus mimosarum]"	0.56	Down	0.0196588	DCLK1	40.47	14.364	5.5	2	2	2	0.668	0.782	0.83	1.316	1.061	1.696
developmental process	A0A452G0L1	---	0.306	Down	0.0041369	IVL	47.777	42.09	14.9	5	6	5	0.32	0.614	0.523	1.4	1.737	1.62
	A0A452DQ32	gap junction alpha-1 protein [Sus scrofa]	0.608	Down	0.0063175	GJA1	43.058	39.13	11.3	5	6	5	0.651	0.871	0.827	1.321	1.343	1.201
immune system process	A0A452DXE2	RecName: Full=Complement C3; Contains: RecName: Full=Complement C3 beta chain; Contains:RecName: Full=C3-beta-c; Short=C3bc; Contains: RecName: Full=Complement C3 alpha chain; Contains: RecName: Full=C3a anaphylatoxin;Contains: RecName: Full=Acylation stimulating protein;Short=ASP; AltName: Full=C3adesArg; Contains: RecName:Full=Complement C3b alpha' chain; Contains: RecName: Full=Complement C3c …	0.384	Down	0.037476	C3	187.2	323.31	37	65	39	19	0.985	0.412	0.474	2.081	1.113	1.673
	A0A452FKE5	complement C3 [Gallus gallus]	0.237	Down	0.0023371	LOC102189753	190.81	323.31	24.5	39	14	6	0.526	0.434	0.37	2.461	1.324	1.819
multicellular organismal process	A0A452G0L1	---	0.306	Down	0.0041369	IVL	47.777	42.09	14.9	5	6	5	0.32	0.614	0.523	1.4	1.737	1.62
	A0A452DQ32	gap junction alpha-1 protein [Sus scrofa]	0.608	Down	0.0063175	GJA1	43.058	39.13	11.3	5	6	5	0.651	0.871	0.827	1.321	1.343	1.201
cell	Q6R648	Keratin-associated protein 11-1 OS=Capra hircus OX=9925 GN=KRTAP11-1 PE=2 SV=1	0.318	Down	0.02864	KRTAP11-1	16.843	101.32	31.4	3	5	3	0.233	0.664	0.585	1.5	1.992	1.171
	A0A452F6J7	type I cytokeratin [Danio rerio]	0.607	Down	0.023501	KRT15	48.806	226.62	49.7	24	27	11	0.848	0.643	0.891	1.372	1.073	1.478
	A0A452DMR7	Keratin-associated protein 3-1 OS=Capra hircus OX=9925 GN=KRTAP3-1 PE=4 SV=1	0.29	Down	0.031205	KRTAP3-1	10.471	70.98	15.3	2	3	2	0.197	0.56	0.719	1.815	1.983	1.296
	A0A452E5E0	cystathionine beta-synthase [Bos taurus]	0.563	Down	0.03086	CBS	63.612	117.34	19.5	11	13	11	0.565	0.832	0.784	0.992	1.515	1.369
	A0A452G606	---	0.574	Down	0.0105399	GLYATL2	34.876	40.364	21.8	5	6	5	0.62	0.856	0.856	1.279	1.257	1.524
	A0A452G0L1	---	0.306	Down	0.0041369	IVL	47.777	42.09	14.9	5	6	5	0.32	0.614	0.523	1.4	1.737	1.62
	A0A452G8V8	integrin alpha-2 precursor [Sus scrofa]	0.519	Down	0.026636	ITGA2	129.82	21.827	2.9	3	3	3	0.554	0.676	0.844	1.118	1.137	1.743
	A0A452FG93	Prolyl 4-hydroxylase subunit alpha-2 [Zootermopsis nevadensis]	0.552	Down	0.025516	P4HA2	58.776	22.614	7.3	3	3	3	0.924	0.644	0.692	1.656	1.061	1.375
	A0A452E2U2	protein-arginine deiminase type-2 [Mus musculus]	0.459	Down	0.045941	PADI3	74.763	80.658	18.5	11	11	10	0.471	0.873	0.646	1.393	1.433	1.506
	A0A452F6C0	protein-arginine deiminase type-2 [Mus musculus]	0.526	Down	0.0049791	PADI1	73.536	39.642	12.5	7	7	6	0.611	0.742	0.805	1.398	1.169	1.539
	A0A452DQ32	gap junction alpha-1 protein [Sus scrofa]	0.608	Down	0.0063175	GJA1	43.058	39.13	11.3	5	6	5	0.651	0.871	0.827	1.321	1.343	1.201
	A0A452DVV1	Cytosol aminopeptidase [Stylophora pistillata]	0.624	Down	0.0154571	LAP3	56.196	323.31	46.8	22	27	22	0.852	0.852	0.72	1.211	1.116	1.555
	A0A452G0D9	desmoglein-4 precursor [Capra hircus]	0.476	Down	0.0493	DSG4	113.11	17.555	2.3	2	2	2	0.385	1.046	0.601	1.455	1.546	1.27
	A0A452EL04	BH3-interacting domain death agonist isoform 2 [Homo sapiens]	0.659	Down	3.0394e-07	BID	21.29	12.368	12.6	2	2	2	0.834	0.828	0.839	1.279	1.266	1.251
extracellular region	A0A452DXE2	RecName: Full=Complement C3; Contains: RecName: Full=Complement C3 beta chain; Contains:RecName: Full=C3-beta-c; Short=C3bc; Contains: RecName: Full=Complement C3 alpha chain; Contains: RecName: Full=C3a anaphylatoxin;Contains: RecName: Full=Acylation stimulating protein;Short=ASP; AltName: Full=C3adesArg; Contains: RecName:Full=Complement C3b alpha' chain; Contains: RecName: Full=Complement C3c …	0.384	Down	0.037476	C3	187.2	323.31	37	65	39	19	0.985	0.412	0.474	2.081	1.113	1.673
	B3VHM9	Albumin (Fragment) OS=Capra hircus OX=9925 PE=1 SV=1	0.462	Down	0.030142	---	66.312	323.31	88	86	241	49	0.998	0.586	0.495	1.699	1.158	1.643
	V5KXW5	Retinol-binding protein OS=Capra hircus OX=9925 PE=2 SV=1	0.481	Down	0.021957	---	22.925	44.215	25.9	7	7	7	0.948	0.595	0.548	1.63	1.137	1.584
	A0A452FGT4	SPARC precursor [Sus scrofa]	0.489	Down	0.0076003	SPARC	32.3	31.069	11	4	5	4	0.781	0.636	0.689	1.428	1.125	1.75
	D6PX62	Cysteine-rich secretory protein 3 OS=Capra hircus OX=9925 GN=Crisp3 PE=2 SV=1	0.453	Down	0.049924	Crisp3	27.326	13.473	8.2	2	2	2	1.162	0.504	0.417	1.678	1.345	1.579
	A0A452EM11	RecName: Full=Apolipoprotein C-III; Short=Apo-CIII; Short=ApoC-III; AltName: Full=Apolipoprotein C3; Flags: Precursor	0.318	Down	0.0187428	APOC3	10.767	81.417	52.6	4	5	4	0.89	0.373	0.398	2.2	1.325	1.692
	A0A452FKE5	complement C3 [Gallus gallus]	0.237	Down	0.0023371	LOC102189753	190.81	323.31	24.5	39	14	6	0.526	0.434	0.37	2.461	1.324	1.819
membrane	A0A452FBF2	large neutral amino acids transporter small subunit 1 [Mus musculus]	0.495	Down	0.0068608	SLC7A5	55.011	11.225	3.2	2	2	2	0.805	0.722	0.585	1.288	1.717	1.26
	A0A452G0L1	---	0.306	Down	0.0041369	IVL	47.777	42.09	14.9	5	6	5	0.32	0.614	0.523	1.4	1.737	1.62
	A0A452G8V8	integrin alpha-2 precursor [Sus scrofa]	0.519	Down	0.026636	ITGA2	129.82	21.827	2.9	3	3	3	0.554	0.676	0.844	1.118	1.137	1.743
	A0A452DQ32	gap junction alpha-1 protein [Sus scrofa]	0.608	Down	0.0063175	GJA1	43.058	39.13	11.3	5	6	5	0.651	0.871	0.827	1.321	1.343	1.201
	A0A452G0D9	desmoglein-4 precursor [Capra hircus]	0.476	Down	0.0493	DSG4	113.11	17.555	2.3	2	2	2	0.385	1.046	0.601	1.455	1.546	1.27
	A0A452EH23	Calsyntenin-1 [Zootermopsis nevadensis]	0.619	Down	0.00100378	CLSTN1	106.36	27.41	4.5	4	4	4	0.763	0.841	0.799	1.419	1.21	1.256
organelle	Q6R648	Keratin-associated protein 11-1 OS=Capra hircus OX=9925 GN=KRTAP11-1 PE=2 SV=1	0.318	Down	0.02864	KRTAP11-1	16.843	101.32	31.4	3	5	3	0.233	0.664	0.585	1.5	1.992	1.171
	A0A452F6J7	type I cytokeratin [Danio rerio]	0.607	Down	0.023501	KRT15	48.806	226.62	49.7	24	27	11	0.848	0.643	0.891	1.372	1.073	1.478
	A0A452DMR7	Keratin-associated protein 3-1 OS=Capra hircus OX=9925 GN=KRTAP3-1 PE=4 SV=1	0.29	Down	0.031205	KRTAP3-1	10.471	70.98	15.3	2	3	2	0.197	0.56	0.719	1.815	1.983	1.296
	A0A452G606	---	0.574	Down	0.0105399	GLYATL2	34.876	40.364	21.8	5	6	5	0.62	0.856	0.856	1.279	1.257	1.524
	A0A452FG93	Prolyl 4-hydroxylase subunit alpha-2 [Zootermopsis nevadensis]	0.552	Down	0.025516	P4HA2	58.776	22.614	7.3	3	3	3	0.924	0.644	0.692	1.656	1.061	1.375
supramolecular complex	Q6R648	Keratin-associated protein 11-1 OS=Capra hircus OX=9925 GN=KRTAP11-1 PE=2 SV=1	0.318	Down	0.02864	KRTAP11-1	16.843	101.32	31.4	3	5	3	0.233	0.664	0.585	1.5	1.992	1.171
	A0A452F6J7	type I cytokeratin [Danio rerio]	0.607	Down	0.023501	KRT15	48.806	226.62	49.7	24	27	11	0.848	0.643	0.891	1.372	1.073	1.478
	A0A452DMR7	Keratin-associated protein 3-1 OS=Capra hircus OX=9925 GN=KRTAP3-1 PE=4 SV=1	0.29	Down	0.031205	KRTAP3-1	10.471	70.98	15.3	2	3	2	0.197	0.56	0.719	1.815	1.983	1.296
macromolecular complex	A0A452G8V8	integrin alpha-2 precursor [Sus scrofa]	0.519	Down	0.026636	ITGA2	129.82	21.827	2.9	3	3	3	0.554	0.676	0.844	1.118	1.137	1.743
	A0A452DQ32	gap junction alpha-1 protein [Sus scrofa]	0.608	Down	0.0063175	GJA1	43.058	39.13	11.3	5	6	5	0.651	0.871	0.827	1.321	1.343	1.201
cell junction	A0A452DQ32	gap junction alpha-1 protein [Sus scrofa]	0.608	Down	0.0063175	GJA1	43.058	39.13	11.3	5	6	5	0.651	0.871	0.827	1.321	1.343	1.201
binding	A0A452EKX5	secreted frizzled-related protein 1 precursor [Gallus gallus]	0.452	Down	0.027364	SFRP1	34.776	12.58	7.8	2	2	2	0.447	0.995	0.537	1.5	1.592	1.283
	A0A452FPU3	collagen alpha-1(XIV) chain precursor [Mus musculus]	0.312	Down	0.029602	COL14A1	186.17	323.31	17	27	34	27	0.761	0.302	0.577	2.545	1.167	1.541
	A0A452DXE2	RecName: Full=Complement C3; Contains: RecName: Full=Complement C3 beta chain; Contains:RecName: Full=C3-beta-c; Short=C3bc; Contains: RecName: Full=Complement C3 alpha chain; Contains: RecName: Full=C3a anaphylatoxin;Contains: RecName: Full=Acylation stimulating protein;Short=ASP; AltName: Full=C3adesArg; Contains: RecName:Full=Complement C3b alpha' chain; Contains: RecName: Full=Complement C3c …	0.384	Down	0.037476	C3	187.2	323.31	37	65	39	19	0.985	0.412	0.474	2.081	1.113	1.673
	A0A452FH26	PREDICTED: EGF-containing fibulin-like extracellular matrix protein 2 [Jaculus jaculus]	0.659	Down	0.00126316	EFEMP1	54.263	116.28	25.1	11	12	11	0.875	0.863	0.782	1.253	1.205	1.368
	A0A452G7L4	S-adenosylmethionine synthase isoform type-1 [Stylophora pistillata]	0.607	Down	0.00112257	MAT2A	45.654	130.71	20.1	8	8	6	0.839	0.779	0.807	1.342	1.2	1.453
	A0A452EIY5	"fatty acid-binding protein, adipocyte [Sus scrofa]"	0.5	Down	0.0244	FABP9	14.736	80.827	49.2	7	12	6	0.483	0.73	0.87	1.632	1.148	1.382
	V5KXW5	Retinol-binding protein OS=Capra hircus OX=9925 PE=2 SV=1	0.481	Down	0.021957	---	22.925	44.215	25.9	7	7	7	0.948	0.595	0.548	1.63	1.137	1.584
	A0A452E6T2	---	0.559	Down	0.0122171	PHYHIP	37.516	31.275	13	4	4	4	0.615	0.934	0.673	1.32	1.209	1.447
	A0A452FGT4	SPARC precursor [Sus scrofa]	0.489	Down	0.0076003	SPARC	32.3	31.069	11	4	5	4	0.781	0.636	0.689	1.428	1.125	1.75
	A0A452EZ37	Versican core protein [Larimichthys crocea]	0.525	Down	0.032197	HAPLN3	41.18	30.513	13.6	4	4	4	0.578	0.552	0.894	1.006	1.263	1.587
	A0A452FPT0	---	0.54	Down	0.033604	MARCKSL1	19.007	33.123	14.7	2	4	2	0.627	0.741	0.788	0.923	1.427	1.641
	A0A452DNR6	serpin H1 precursor [Rattus norvegicus]	0.557	Down	0.02216	SERPINH1	46.506	174.73	37.1	15	22	15	0.807	0.74	0.787	1.743	1.03	1.419
	A0A452G990	adenosylhomocysteinase [Sus scrofa]	0.529	Down	0.0024607	AHCY	47.664	308.14	51.9	26	42	26	0.647	0.834	0.657	1.232	1.363	1.445
	A0A452G6V5	"Ornithine aminotransferase, mitochondrial [Zootermopsis nevadensis]"	0.533	Down	0.0108017	LOC108636344	47.119	109.11	21.2	8	14	8	0.802	0.794	0.578	1.149	1.36	1.571
	A0A452DYC3	"Prolyl 3-hydroxylase 1, partial [Zootermopsis nevadensis]"	0.509	Down	0.033939	P3H1	81.427	19.933	4.5	3	3	3	0.924	0.566	0.591	1.715	1.032	1.342
	A0A452FG45	dimethylaniline monooxygenase [N-oxide-forming] 3 [Anas platyrhynchos]	0.062	Down	0.00185655	FMO2	60.575	31.358	8.1	5	5	5	0.223	0.117	0.081	3.287	2.041	1.419
	A0A452FG93	Prolyl 4-hydroxylase subunit alpha-2 [Zootermopsis nevadensis]	0.552	Down	0.025516	P4HA2	58.776	22.614	7.3	3	3	3	0.924	0.644	0.692	1.656	1.061	1.375
	A0A452FPS2	mucin-5AC-like [Stylophora pistillata]	0.426	Down	0.0131356	FCGBP	274.57	197.06	9.8	19	22	19	0.474	0.572	0.866	1.301	1.373	1.815
	A0A452EM11	RecName: Full=Apolipoprotein C-III; Short=Apo-CIII; Short=ApoC-III; AltName: Full=Apolipoprotein C3; Flags: Precursor	0.318	Down	0.0187428	APOC3	10.767	81.417	52.6	4	5	4	0.89	0.373	0.398	2.2	1.325	1.692
	A0A452E2U2	protein-arginine deiminase type-2 [Mus musculus]	0.459	Down	0.045941	PADI3	74.763	80.658	18.5	11	11	10	0.471	0.873	0.646	1.393	1.433	1.506
	A0A452F6C0	protein-arginine deiminase type-2 [Mus musculus]	0.526	Down	0.0049791	PADI1	73.536	39.642	12.5	7	7	6	0.611	0.742	0.805	1.398	1.169	1.539
	A0A452F6U2	"Ribonucleoside-diphosphate reductase large subunit, partial [Stegodyphus mimosarum]"	0.647	Down	0.03782	RRM1	87.534	32.316	6.9	5	5	5	0.901	0.793	0.766	1.141	1.057	1.607
	A0A452EK22	ceruloplasmin precursor [Sus scrofa]	0.383	Down	0.031575	CP	119.68	323.31	31.2	27	7	6	0.927	0.527	0.338	1.783	1.2	1.69
	A0A452FKE5	complement C3 [Gallus gallus]	0.237	Down	0.0023371	LOC102189753	190.81	323.31	24.5	39	14	6	0.526	0.434	0.37	2.461	1.324	1.819
	A0A452DVV1	Cytosol aminopeptidase [Stylophora pistillata]	0.624	Down	0.0154571	LAP3	56.196	323.31	46.8	22	27	22	0.852	0.852	0.72	1.211	1.116	1.555
	A0A452G0D9	desmoglein-4 precursor [Capra hircus]	0.476	Down	0.0493	DSG4	113.11	17.555	2.3	2	2	2	0.385	1.046	0.601	1.455	1.546	1.27
	A0A452FAU0	"Cystathionine gamma-lyase, partial [Stegodyphus mimosarum]"	0.474	Down	0.0076171	CTH	45.645	32.755	13.3	5	5	5	0.713	0.8	0.526	1.215	1.629	1.454
	A0A452E7R0	24-hydroxycholesterol 7-alpha-hydroxylase [Stylophora pistillata]	0.431	Down	0.032736	PTGIS	57.014	49.126	15.7	7	7	7	0.686	0.655	0.648	1.995	1.191	1.431
	A0A452F5Z1	Allene oxide synthase-lipoxygenase protein [Stylophora pistillata]	0.642	Down	0.0065561	ALOX15B	76.042	44.381	10.8	6	6	6	0.786	0.75	0.881	1.165	1.435	1.162
	A0A452EH23	Calsyntenin-1 [Zootermopsis nevadensis]	0.619	Down	0.00100378	CLSTN1	106.36	27.41	4.5	4	4	4	0.763	0.841	0.799	1.419	1.21	1.256
	D3INW8	Argininosuccinate synthetase 1 (Fragment) OS=Capra hircus OX=9925 PE=2 SV=1	0.59	Down	0.0137619	---	43.651	46.403	17.4	8	9	8	0.606	0.9	0.781	1.253	1.431	1.19
catalytic activity	A0A452G7L4	S-adenosylmethionine synthase isoform type-1 [Stylophora pistillata]	0.607	Down	0.00112257	MAT2A	45.654	130.71	20.1	8	8	6	0.839	0.779	0.807	1.342	1.2	1.453
	A0A452F283	4F2 cell-surface antigen heavy chain [Bos taurus]	0.552	Down	0.00131965	SLC3A2	63.29	57.286	15.4	7	9	7	0.768	0.645	0.778	1.239	1.435	1.296
	A0A452E5E0	cystathionine beta-synthase [Bos taurus]	0.563	Down	0.03086	CBS	63.612	117.34	19.5	11	13	11	0.565	0.832	0.784	0.992	1.515	1.369
	A0A452F2I9	LOW QUALITY PROTEIN: inosine-5'-monophosphate dehydrogenase 1b-like [Stylophora pistillata]	0.522	Down	0.00118036	IMPDH1	61.317	19.058	6.7	4	4	3	0.752	0.677	0.798	1.393	1.284	1.59
	A0A452F2I0	pantetheinase-like [Exaiptasia pallida]	0.317	Down	0.0124762	VNN1	57.435	55.223	15	6	8	6	0.779	0.497	0.352	2.132	1.28	1.725
	A0A452G990	adenosylhomocysteinase [Sus scrofa]	0.529	Down	0.0024607	AHCY	47.664	308.14	51.9	26	42	26	0.647	0.834	0.657	1.232	1.363	1.445
	A0A452G606	---	0.574	Down	0.0105399	GLYATL2	34.876	40.364	21.8	5	6	5	0.62	0.856	0.856	1.279	1.257	1.524
	A0A452FHI6	pterin-4-alpha-carbinolamine dehydratase [Mus musculus]	0.438	Down	0.045964	PCBD1	12.044	13.297	16.5	2	2	2	0.794	0.463	0.742	1.479	0.973	2.114
	A0A452FW76	17-beta-hydroxysteroid dehydrogenase 14 [Stylophora pistillata]	0.287	Down	0.0099224	HSD17B14	28.315	13.596	11.1	2	2	2	0.63	0.577	0.308	2.074	1.254	1.958
	A0A452G6V5	"Ornithine aminotransferase, mitochondrial [Zootermopsis nevadensis]"	0.533	Down	0.0108017	LOC108636344	47.119	109.11	21.2	8	14	8	0.802	0.794	0.578	1.149	1.36	1.571
	A0A452DYC3	"Prolyl 3-hydroxylase 1, partial [Zootermopsis nevadensis]"	0.509	Down	0.033939	P3H1	81.427	19.933	4.5	3	3	3	0.924	0.566	0.591	1.715	1.032	1.342
	A0A452G2Q3	"Glutamine synthetase 2 cytoplasmic, partial [Stegodyphus mimosarum]"	0.483	Down	0.0174184	GLUL	42.045	57.737	20.4	7	9	6	0.757	0.837	0.468	1.555	1.485	1.233
	A0A452FG45	dimethylaniline monooxygenase [N-oxide-forming] 3 [Anas platyrhynchos]	0.062	Down	0.00185655	FMO2	60.575	31.358	8.1	5	5	5	0.223	0.117	0.081	3.287	2.041	1.419
	A0A452FG93	Prolyl 4-hydroxylase subunit alpha-2 [Zootermopsis nevadensis]	0.552	Down	0.025516	P4HA2	58.776	22.614	7.3	3	3	3	0.924	0.644	0.692	1.656	1.061	1.375
	A0A452FFP9	aldehyde dehydrogenase family 1 member A3 isoform 1 [Homo sapiens]	0.606	Down	0.038799	ALDH1A3	56.185	36.309	15	8	9	5	0.799	0.777	0.8	1.233	1.121	1.564
	A0A452G8M5	CTP synthase 1 [Stylophora pistillata]	0.589	Down	0.0083841	CTPS1	66.793	47.711	11.2	6	7	5	0.667	0.879	0.78	1.139	1.338	1.472
	A0A452E2U2	protein-arginine deiminase type-2 [Mus musculus]	0.459	Down	0.045941	PADI3	74.763	80.658	18.5	11	11	10	0.471	0.873	0.646	1.393	1.433	1.506
	A0A452F6C0	protein-arginine deiminase type-2 [Mus musculus]	0.526	Down	0.0049791	PADI1	73.536	39.642	12.5	7	7	6	0.611	0.742	0.805	1.398	1.169	1.539
	A0A452F6U2	"Ribonucleoside-diphosphate reductase large subunit, partial [Stegodyphus mimosarum]"	0.647	Down	0.03782	RRM1	87.534	32.316	6.9	5	5	5	0.901	0.793	0.766	1.141	1.057	1.607
	A0A452EK22	ceruloplasmin precursor [Sus scrofa]	0.383	Down	0.031575	CP	119.68	323.31	31.2	27	7	6	0.927	0.527	0.338	1.783	1.2	1.69
	A0A060INS8	Cathepsin H OS=Capra hircus OX=9925 GN=CTSH PE=2 SV=1	0.558	Down	0.0073176	CTSH	37.387	55.604	12.8	4	5	4	0.716	0.718	0.855	1.28	1.182	1.639
	A0A452DVV1	Cytosol aminopeptidase [Stylophora pistillata]	0.624	Down	0.0154571	LAP3	56.196	323.31	46.8	22	27	22	0.852	0.852	0.72	1.211	1.116	1.555
	A0A452EN11	hepatocyte growth factor precursor [Bos taurus]	0.638	Down	0.023003	MST1	80.994	11.481	2.5	2	2	2	0.953	0.676	0.86	1.364	1.115	1.424
	A0A452FAU0	"Cystathionine gamma-lyase, partial [Stegodyphus mimosarum]"	0.474	Down	0.0076171	CTH	45.645	32.755	13.3	5	5	5	0.713	0.8	0.526	1.215	1.629	1.454
	A0A452E7R0	24-hydroxycholesterol 7-alpha-hydroxylase [Stylophora pistillata]	0.431	Down	0.032736	PTGIS	57.014	49.126	15.7	7	7	7	0.686	0.655	0.648	1.995	1.191	1.431
	A0A452F5Z1	Allene oxide synthase-lipoxygenase protein [Stylophora pistillata]	0.642	Down	0.0065561	ALOX15B	76.042	44.381	10.8	6	6	6	0.786	0.75	0.881	1.165	1.435	1.162
	A0A452EYG4	LOW QUALITY PROTEIN: protein-glucosylgalactosylhydroxylysine glucosidase-like [Stylophora pistillata]	0.511	Down	0.021879	PGGHG	76.989	18.779	6.1	3	3	3	0.883	0.491	0.73	1.594	1.291	1.231
	A0A452FTN4	putative phosphoserine aminotransferase [Zootermopsis nevadensis]	0.52	Down	0.0073814	PSAT1	40.462	104.57	36.5	13	18	13	0.643	0.85	0.67	1.156	1.614	1.389
	D3INW8	Argininosuccinate synthetase 1 (Fragment) OS=Capra hircus OX=9925 PE=2 SV=1	0.59	Down	0.0137619	---	43.651	46.403	17.4	8	9	8	0.606	0.9	0.781	1.253	1.431	1.19
molecular function regulator	A0A452DXE2	RecName: Full=Complement C3; Contains: RecName: Full=Complement C3 beta chain; Contains:RecName: Full=C3-beta-c; Short=C3bc; Contains: RecName: Full=Complement C3 alpha chain; Contains: RecName: Full=C3a anaphylatoxin;Contains: RecName: Full=Acylation stimulating protein;Short=ASP; AltName: Full=C3adesArg; Contains: RecName:Full=Complement C3b alpha' chain; Contains: RecName: Full=Complement C3c …	0.384	Down	0.037476	C3	187.2	323.31	37	65	39	19	0.985	0.412	0.474	2.081	1.113	1.673
	A0A452DNR6	serpin H1 precursor [Rattus norvegicus]	0.557	Down	0.02216	SERPINH1	46.506	174.73	37.1	15	22	15	0.807	0.74	0.787	1.743	1.03	1.419
	A0A452DYR7	cystatin-C precursor [Sus scrofa]	0.666	Down	0.037877	LOC102184534	18.024	20.272	23.8	3	3	3	1.069	0.767	0.722	1.147	1.272	1.422
	A0A452E4V7	leukocyte elastase inhibitor-like [Stylophora pistillata]	0.496	Down	0.025063	SERPINC1	52.048	185.51	39	19	25	19	0.938	0.627	0.561	1.578	1.084	1.626
	A0A452FKE5	complement C3 [Gallus gallus]	0.237	Down	0.0023371	LOC102189753	190.81	323.31	24.5	39	14	6	0.526	0.434	0.37	2.461	1.324	1.819
transporter activity	A0A452EIY5	"fatty acid-binding protein, adipocyte [Sus scrofa]"	0.5	Down	0.0244	FABP9	14.736	80.827	49.2	7	12	6	0.483	0.73	0.87	1.632	1.148	1.382
	A0A452FBF2	large neutral amino acids transporter small subunit 1 [Mus musculus]	0.495	Down	0.0068608	SLC7A5	55.011	11.225	3.2	2	2	2	0.805	0.722	0.585	1.288	1.717	1.26
	V5KXW5	Retinol-binding protein OS=Capra hircus OX=9925 PE=2 SV=1	0.481	Down	0.021957	---	22.925	44.215	25.9	7	7	7	0.948	0.595	0.548	1.63	1.137	1.584
	A0A452DQ32	gap junction alpha-1 protein [Sus scrofa]	0.608	Down	0.0063175	GJA1	43.058	39.13	11.3	5	6	5	0.651	0.871	0.827	1.321	1.343	1.201
structural molecule activity	A0A452F6J7	type I cytokeratin [Danio rerio]	0.607	Down	0.023501	KRT15	48.806	226.62	49.7	24	27	11	0.848	0.643	0.891	1.372	1.073	1.478
	A0A452DMR7	Keratin-associated protein 3-1 OS=Capra hircus OX=9925 GN=KRTAP3-1 PE=4 SV=1	0.29	Down	0.031205	KRTAP3-1	10.471	70.98	15.3	2	3	2	0.197	0.56	0.719	1.815	1.983	1.296
